# Supplementary material for: Multiple Signals Converge on a Differentiation MAPK Pathway
Source: PLoS Genet. 2010 Mar 19;6(3):e1000883. doi: 10.1371/journal.pgen.1000883 (PMC2841618; doi:10.1371/journal.pgen.1000883)
Supplement: Table S3 — Msb2p-HA secretion analysis in the MATa collection of deletion mutants. (0.71 MB XLS) [file pgen.1000883.s011.xls]

## Sheet: Deletion Analysis
Table S3A. Msb2p-HA secretion analysis in the MATa collection of deletion mutants.
ORF	Phenotype	Process	Function
SWI6	Hypersecretion	Cell Cycle - Transcription Factor	Transcription cofactor, forms complexes with DNA-binding proteins Swi4p and Mbp1p to regulate transcription at the G1/S transition; involved in meiotic gene expression; localization regulated by phosphorylation; potential Cdc28p substrate
SWI4	Undersecretion	Cell Cycle - Transcription Factor	Transcription cofactor, forms complexes with DNA-binding proteins Swi6p and Mbp1p to regulate transcription at the G1/S transition; involved in meiotic gene expression; localization regulated by phosphorylation; potential Cdc28p substrate
MAK3	Undersecretion	Cell Surface	Catalytic subunit of N-terminal acetyltransferase of the NatC type; required for replication of dsRNA virus
GAS1	Hypersecretion	Cell Wall	Beta-1,3-glucanosyltransferase, required for cell wall assembly; localizes to the cell surface via a glycosylphosphatidylinositol (GPI) anchor
EGT2	Hypersecretion	Cell Wall	Glycosylphosphatidylinositol (GPI)-anchored cell wall endoglucanase required for proper cell separation after cytokinesis, expression is activated by Swi5p and tightly regulated in a cell cycle-dependent manner
RSC1	Undersecretion	Chromatin	Component of the RSC chromatin remodeling complex; required for expression of mid-late sporulation-specific genes; contains two essential bromodomains, a bromo-adjacent homology (BAH) domain, and an AT hook
VPS65/SFH1	Undersecretion	Chromatin	Component of the RSC chromatin remodeling complex; essential gene required for cell cycle progressionand maintenance of proper ploidy; phosphorylated in the G1 phase of the cell cycle; Snf5p paralog
LEO1	Hypersecretion	Chromatin Remodeling	Component of the Paf1 complex, which associates with RNA polymerase II and is involved in histone methylation (RNA ELONGATION)
SDS3	Undersecretion	Chromatin Remodeling	Component of the Rpd3p/Sin3p deacetylase complex required for its structural integrity and catalytic activity, involved in transcriptional silencing and required for sporulation; cells defective in SDS3 display pleiotropic phenotypes
SGO1	Undersecretion	Meiosis	Component of the spindle checkpoint, involved in sensing lack of tension on mitotic chromosomes; protects centromeric Rec8p at meiosis I; required for accurate chromosomal segregation at meiosis II and for mitotic chromosome stability
HOP2	Undersecretion	Meiosis	Meiosis-specific protein that localizes to chromosomes, preventing synapsis between nonhomologous chromosomes and ensuring synapsis between homologs; complexes with Mnd1p to promote homolog pairing and meiotic double-strand break repair
GPM2	Undersecretion	Nutrition	Homolog of Gpm1p phosphoglycerate mutase which converts 3-phosphoglycerate to 2-phosphoglycerate in glycolysis; may be non-functional derivative of a gene duplication event
FAA3	Undersecretion	Nutrition - Fatty Acid	Long chain fatty acyl-CoA synthetase, has a preference for C16 and C18 fatty acids; green fluorescent protein (GFP)-fusion protein localizes to the cell periphery
CSF1	Hypersecretion	Nutrition - Mitochondria	Protein required for fermentation at low temperature; the authentic, non-tagged protein is detected in highly purified mitochondria in high-throughput studies
AAC3	Undersecretion	Nutrition - Mitochondria - ATP Synthesis	Mitochondrial inner membrane ADP/ATP translocator, exchanges cytosolic ADP for mitochondrially synthesized ATP; expressed under anaerobic conditions; similar to Pet9p and Aac1p; has roles in maintenance of viability and in respiration
COR1	Undersecretion	Nutrition - Mitochondria - Electron Transport	Core subunit of the ubiquinol-cytochrome c reductase complex (bc1 complex), which is a component of the mitochondrial inner membrane electron transport chain
MDM1	Undersecretion	Nutrition - Mitochondria - Inheritance	Intermediate filament protein, required for nuclear and mitochondrial transmission to daughter buds; contains a Phox homology (PX) domain and specifically binds phosphatidylinositol 3-phosphate (PtdIns-3-P)
MRPL8	Hypersecretion	Nutrition - Mitochondria - Translation	Mitochondrial ribosomal protein of the large subunit
MRPL36	Hypersecretion	Nutrition - Mitochondria - Translation	Mitochondrial ribosomal protein of the large subunit; overproduction suppresses mutations in the COX2 leader peptide-encoding region
YKL169C	Undersecretion	Nutrition - Mitochondria - Translation	Dubious open reading frame unlikely to encode a protein, based on available experimental and comparative sequence data; partially overlaps the verified gene MRPL38
MRPL28	Undersecretion	Nutrition - Mitochondria - Translation	Mitochondrial ribosomal protein of the large subunit
ZWF1	Hypersecretion	Nutrition - Pentose Phosphate	Glucose-6-phosphate dehydrogenase (G6PD), catalyzes the first step of the pentose phosphate pathway; involved in adapting to oxidatve stress; homolog of the human G6PD which is deficient in patients with hemolytic anemia
PHO88	Undersecretion	Nutrition - Phosphate	Probable membrane protein, involved in phosphate transport; pho88 pho86 double null mutant exhibits enhanced synthesis of repressible acid phosphatase at high inorganic phosphate concentrations
TPS1	Hypersecretion	Nutrition - Ras	Synthase subunit of trehalose-6-phosphate synthase/phosphatase complex, which synthesizes the storage carbohydrate trehalose; also found in a monomeric form; expression is induced by the stress response and repressed by the Ras-cAMP pathway
HNT1	Hypersecretion	Nutrition - Regulation	Adenosine 5'-monophosphoramidase; interacts physically and genetically with Kin28p, a CDK and TFIIK subunit, and genetically with CAK1; member of the histidine triad (HIT) superfamily of nucleotide-binding proteins and similar to Hint
HIS1	Hypersecretion	Nutrition - Ribose Maturation	ATP phosphoribosyltransferase, a hexameric enzyme, catalyzes the first step in histidine biosynthesis; mutations cause histidine auxotrophy and sensitivity to Cu, Co, and Ni salts; transcription is regulated by general amino acid control
RBK1	Hypersecretion	Nutrition - Ribose Maturation	Putative ribokinase
TPS2	Undersecretion	Nutrition - Trehalose	Phosphatase subunit of the trehalose-6-phosphate synthase/phosphatase complex, which synthesizes the storage carbohydrate trehalose; expression is induced by stress conditions and repressed by the Ras-cAMP pathway
CDC10	Undersecretion	Polarity	Component of the septin ring of the mother-bud neck that is required for cytokinesis; septins recruit proteins to the neck and can act as a barrier to diffusion at the membrane, and they comprise the 10nm filaments seen with EM
HSL7	Undersecretion	Polarity	Protein arginine N-methyltransferase that exhibits septin and Hsl1p-dependent bud neck localization and periodic Hsl1p-dependent phosphorylation; required along with Hsl1p for bud neck recruitment, phosphorylation, and degradation of Swe1p
TPM1	Undersecretion	Polarity	Major isoform of tropomyosin; binds to and stabilizes actin cables and filaments, which direct polarized cell growth and the distribution of several organelles; acetylated by the NatB complex and acetylated form binds actin most efficiently
BNI1	Undersecretion	Polarity	Formin; component of polarisome complex
LHS1	Hypersecretion	Protein Folding - ER	Molecular chaperone of the endoplasmic reticulum lumen, involved in polypeptide translocation and folding; member of the Hsp70 family; localizes to the lumen of the ER; regulated by the unfolded protein response pathway
VAN1 (LDB13)	Hypersecretion	Protein Modification - Glycosylation	Component of the mannan polymerase I, which contains Van1p and Mnn9p and is involved in the first steps of mannan synthesis; mutants are vanadate-resistant
ALG6	Hypersecretion	Protein Modification - Glycosylation	Alpha 1,3 glucosyltransferase, involved in transfer of oligosaccharides from dolichyl pyrophosphate to asparagine residues of proteins during N-linked protein glycosylation; mutations in human ortholog are associated with disease
ALG8	Hypersecretion	Protein Modification - Glycosylation	Glucosyl transferase, involved in N-linked glycosylation; adds glucose to the dolichol-linked oligosaccharide precursor prior to transfer to protein during lipid-linked oligosaccharide biosynthesis; similar to Alg6p
ALG5	Hypersecretion	Protein Modification - Glycosylation	UDP-glucose:dolichyl-phosphate glucosyltransferase, involved in asparagine-linked glycosylation in the endoplasmic reticulum
CAX4	Hypersecretion	Protein Modification - Glycosylation	Dolichyl pyrophosphate (Dol-P-P) phosphatase with a luminally oriented active site in the ER, cleaves the anhydride linkage in Dol-P-P, required for Dol-P-P-linked oligosaccharide intermediate synthesis and protein N-glycosylation
BUL1	Hypersecretion	Protein Processing - UB	Ubiquitin-binding component of the Rsp5p E3-ubiquitin ligase complex, functional homolog of Bul2p, disruption causes temperature-sensitive growth, overexpression causes missorting of amino acid permeases
PRE9	Undersecretion	Protein Processing - UB	20S proteasome beta-type subunit; the only nonessential 20S subunit
UMP1	Undersecretion	Protein Processing - UB	Short-lived chaperone required for correct maturation of the 20S proteasome; may inhibit premature dimerization of proteasome half-mers; degraded by proteasome upon completion of its assembly
YPS1	Undersecretor	Protein Processing - Yapsin for Msb2p	Yps protease required for Msb2 processing
NUP170	Hypersecretion	RNA Export	Abundant subunit of the nuclear pore complex (NPC), required for proper localization of specific nucleoporins within the NPC, involved in nuclear envelope permeability and in chromosome segregation, has similarity to Nup157p
PML39	Hypersecretion	RNA Export	Protein required for nuclear retention of unspliced pre-mRNAs along with Mlp1p and Pml1p; anchored to nuclear pore complex via Mlp1p and Mlp2p; found with the subset of nuclear pores farthest from the nucleolus; may interact with ribosomes
YIL079C	Undersecretion	RNA Export	RING finger protein that interacts with the arginine methyltransferase Hmt1p to regulate methylation of Npl3p, which modulates Npl3p function in mRNA processing and export; has similarity to Air2p
SAC3	Undersecretion	RNA Export	Nuclear pore-associated protein, forms a complex with Thp1p that is involved in transcription and in mRNA export from the nucleus
SSK1	Hypersecretion	Signaling	Cytoplasmic response regulator, part of a two-component signal transducer that mediates osmosensing via a phosphorelay mechanism; dephosphorylated form is degraded by the ubiquitin-proteasome system; potential Cdc28p substrate
RIM15	Undersecretion	Signaling	Glucose-repressible protein kinase involved in signal transduction during cell proliferation in response to nutrients, specifically the establishment of stationary phase; identified as a regulator of IME2; substrate of Pho80p-Pho85p kinase
GPA1	Undersecretion	Signaling	GTP-binding alpha subunit of the heterotrimeric G protein that couples to pheromone receptors; negatively regulates the mating pathway by sequestering G(beta)gamma and by triggering an adaptive response; activates Vps34p at the endosome
RGS2	Undersecretion	Signaling	Negative regulator of glucose-induced cAMP signaling; directly activates the GTPase activity of the heterotrimeric G protein alpha subunit Gpa2p
BAG7	Undersecretion	Signaling	Rho GTPase activating protein (RhoGAP), stimulates the intrinsic GTPase activity of Rho1p, which plays a role in actin cytoskeleton organization and control of cell wall synthesis; structurally and functionally related to Sac7p
TOS2	Undersecretion	Signaling	Protein involved in localization of Cdc24p to the site of bud growth; may act as a membrane anchor; localizes to the bud neck and bud tip; potentially phosphorylated by Cdc28p
STE11	Undersecretion	Signaling - FG	Signal transducing MEK kinase involved in pheromone response and pseudohyphal/invasive growth pathways where it phosphorylates Ste7p, and the high osmolarity response pathway, via phosphorylation of Pbs2p; regulated by Ste20p and Ste50p
STE50	Undersecretion	Signaling - FG	Protein involved in mating response, invasive/filamentous growth, and osmotolerance, acts as an adaptor that links G protein-associated Cdc42p-Ste20p complex to the effector Ste11p to modulate signal transduction
STE20	Undersecretion	Signaling - FG	Signal transducing kinase of the PAK (p21-activated kinase) family, involved in pheromone response and pseudohyphal/invasive growth pathways, activated by Cdc42p; binds Ste4p at a GBB motif present in noncatalytic domains of PAK kinases
STE7	Undersecretion	Signaling - FG	Signal transducing MAP kinase kinase involved in pheromone response, where it phosphorylates Fus3p, and in the pseudohyphal/invasive growth pathway, through phosphorylation of Kss1p; phosphorylated by Ste11p, degraded by ubiquitin pathway
BUD14	Hypersecretion	Signaling -GLC7	Protein involved in bud-site selection, Bud14p-Glc7p complex functions as a cortical regulator of dynein; diploid mutants display a random budding pattern instead of the wild-type bipolar pattern
PPM1	Hypersecretion	Signaling -PPH	Carboxyl methyl transferase, methylates the C terminus of the protein phosphatase 2A catalytic subunit (Pph21p or Pph22p), which is important for complex formation with regulatory subunits
TPD3	Undersecretion	Signaling -PPH	Regulatory subunit A of the heterotrimeric protein phosphatase 2A, which also contains regulatory subunit Cdc55p and either catalytic subunit Pph21p or Pph22p; required for cell morphogenesis and for transcription by RNA polymerase III
STE5	Undersecretion	Signaling -PRP	Pheromone-response scaffold protein
SRV2	Undersecretion	Signaling -RAS	CAP (cyclase-associated protein) subunit of adenylyl cyclase complex; N-terminus binds adenylyl cyclase and facilitates activation by RAS; C-terminus binds ADP-actin monomers, facilitating regulation of actin dynamics and cell morphogenesis
IRA2	Undersecretion	Signaling -RAS	GTPase-activating protein that negatively regulates RAS by converting it from the GTP- to the GDP-bound inactive form, required for reducing cAMP levels under nutrient limiting conditions, has similarity to Ira1p and human neurofibromin
SAC7	Hypersecretion	Signaling -RHO GAP	GTPase activating protein (GAP) for Rho1p, involved in signaling to the actin cytoskeleton, null mutations suppress tor2 mutations and temperature sensitive mutations in actin; potential Cdc28p substrate
CSM3	Hypersecretion	Spindle/Meiosis/Repair	Protein required for accurate chromosome segregation during meiosis
IXR1	Hypersecretion	Spindle/Meiosis/Repair	Protein that binds DNA containing intrastrand cross-links formed by cisplatin, contains two HMG (high mobility group box) domains, which confer the ability to bend cisplatin-modified DNA; mediates aerobic transcriptional repression of COX5b
MEC3	Hypersecretion	Spindle/Meiosis/Repair	DNA damage and meiotic pachytene checkpoint protein; subunit of a heterotrimeric complex (Rad17p-Mec3p-Ddc1p) that forms a sliding clamp, loaded onto partial duplex DNA by a clamp loader complex; homolog of human and S. pombe Hus1
CIK1	Undersecretion	Spindle/Meiosis/Repair	Kinesin-associated protein required for both karyogamy and mitotic spindle organization, interacts stably and specifically with Kar3p and may function to target this kinesin to a specific cellular role; has similarity to Vik1p
CTF8	Hypersecretion	Spindle/Meiosis/Repair+CTF+MCM	Subunit of a complex with Ctf18p that shares some subunits with Replication Factor C and is required for sister chromatid cohesion
CTF3	Hypersecretion	Spindle/Meiosis/Repair+CTF+MCM	Outer kinetochore protein that forms a complex with Mcm16p and Mcm22p; may bind the kinetochore to spindle microtubules
MCM21	Hypersecretion	Spindle/Meiosis/Repair+CTF+MCM	Protein involved in minichromosome maintenance; component of the COMA complex (Ctf19p, Okp1p, Mcm21p, Ame1p) that bridges kinetochore subunits that are in contact with centromeric DNA and the subunits bound to microtubules
GRX4	Undersecretion	Stress Response- Oxidative	Hydroperoxide and superoxide-radical responsive glutathione-dependent oxidoreductase; monothiol glutaredoxin subfamily member along with Grx3p and Grx5p; protects cells from oxidative damage
GTR1	Hypersecretion	Trafficking	Cytoplasmic GTP binding protein and negative regulator, with homolog Gtr2p, of the Ran/Tc4 GTPase cycle; component of GSE complex, which is required for sorting of Gap1p; involved in phosphate transport; has homology to human RagA and RagB
SWA2	Undersecretion	Trafficking	Auxilin-like protein involved in vesicular transport; clathrin-binding protein required for uncoating of clathrin-coated vesicles
VPS8	Undersecretion	Trafficking	Membrane-associated protein that interacts with Vps21p to facilitate soluble vacuolar protein localization; component of the CORVET complex; required for localization and trafficking of the CPY sorting receptor; contains RING finger motif
BMH1	Undersecretion	Trafficking	14-3-3 protein, major isoform; controls proteome at post-transcriptional level, binds proteins and DNA, involved in regulation of many processes including exocytosis, vesicle transport, Ras/MAPK signaling, and rapamycin-sensitive signaling
HSV2	Undersecretion	Trafficking	Phosphatidylinositol 3,5-bisphosphate-binding protein, predicted to fold as a seven-bladed beta-propeller; displays punctate cytoplasmic localization
KRE11	Hypersecretion	Trafficking - ER	Protein involved in biosynthesis of cell wall beta-glucans; subunit of the TRAPP (transport protein particle) complex, which is involved in the late steps of endoplasmic reticulum to Golgi transport
ERD1	Hypersecretion	Trafficking - ER	Predicted membrane protein required for the retention of lumenal endoplasmic reticulum proteins; mutants secrete the endogenous ER protein, BiP (Kar2p)
CNE1	Hypersecretion	Trafficking - ER	Calnexin; integral membrane ER chaperone involved in folding and quality control of glycoproteins; chaperone activity is inhibited by Mpd1p, with which Cne1p interacts; 24% identical to mammalian calnexin; Ca+ binding not yet shown in yeast
VPS28	Undersecretion	Trafficking - ESCRT	Component of the ESCRT-I complex, which is involved in ubiquitin-dependent sorting of proteins into the endosome; involved in transport of precursors for soluble vacuolar hydrolases from the late endosome to the vacuole
VPS20	Undersecretion	Trafficking - ESCRT	Myristoylated subunit of ESCRTIII, the endosomal sorting complex required for transport of transmembrane proteins into the multivesicular body pathway to the lysosomal/vacuolar lumen; cytoplasmic protein recruited to endosomal membranes
VPS25	Undersecretion	Trafficking - ESCRT	Component of the ESCRT-II complex, which is involved in ubiquitin-dependent sorting of proteins into the endosome
VPS36	Undersecretion	Trafficking - ESCRT	Component of the ESCRT-II complex; contains the GLUE (GRAM Like Ubiquitin binding in EAP45) domain which is involved in interactions with ESCRT-I and ubiquitin-dependent sorting of proteins into the endosome
SNF8	Undersecretion	Trafficking - ESCRT	Component of the ESCRT-II complex, which is involved in ubiquitin-dependent sorting of proteins into the endosome; appears to be functionally related to SNF7; involved in glucose derepression
ARF1	Hypersecretion	Trafficking - Golgi	ADP-ribosylation factor, GTPase of the Ras superfamily involved in regulation of coated formation vesicles in intracellular trafficking within the Golgi; functionally interchangeable with Arf2p
INP51	Hypersecretion	Trafficking - PIP	Phosphatidylinositol 4,5-bisphosphate 5-phosphatase, synaptojanin-like protein with an N-terminal Sac1 domain, plays a role in phosphatidylinositol 4,5-bisphosphate homeostasis and in endocytosis; null mutation confers cold-tolerant growth
BST1	Hypersecretion	Trafficking - PIP	GPI inositol deacylase of the ER that negatively regulates COPII vesicle formation, prevents production of vesicles with defective subunits, required for proper discrimination between resident ER proteins and Golgi-bound cargo molecules
VIP1	Hypersecretion	Trafficking - PIP	Inositol hexakisphosphate (IP6) and inositol heptakisphosphate (IP7) kinase; generation of IP7 by Vip1p is important for phosphate signaling; likely involved in cortical actin cytoskeleton function, by analogy with S. pombe ortholog asp1
ISC1	Hypersecretion	Trafficking - PIP	Inositol phosphosphingolipid phospholipase C, hydrolyzes inositolphosphosphingolipids, activated by phosphatidylserine, cardiolipin, and phosphatidylglycerol, mediates Na+ and Li+ halotolerance, contains a P loop-like domain
YIL110W (MNI1)	Hypersecretion	Trafficking - Vacuole	Putative S-adenosylmethionine-dependent methyltransferase of the seven beta-strand family; deletion mutant exhibits a weak vacuolar protein sorting defect, enhanced resistance to caspofungin, and is synthetically lethal with MEN mutants
NHX1	Hypersecretion	Trafficking - Vacuole	Endosomal Na+/H+ exchanger, required for intracellular sequestration of Na+; required for osmotolerance to acute hypertonic shock
ATG17	Hypersecretion	Trafficking - Vacuole	Lipase, required for intravacuolar lysis of autophagic bodies; located in the endoplasmic reticulum membrane and targeted to intravacuolar vesicles during autophagy via the multivesicular body (MVB) pathway
CBF1	Hypersecretion	Transcription	Helix-loop-helix protein that binds the motif CACRTG, which is present at several sites including MET gene promoters and centromere DNA element I (CDEI); required for nucleosome positioning at this motif; targets Isw1p to DNA
SPT21	Hypersecretion	Transcription	Protein required for normal transcription at several loci including HTA2-HTB2 and HHF2-HHT2, but not required at the other histone loci; functionally related to Spt10p; involved in telomere maintenance
YJR018W/ESS1	Undersecretion	Transcription	Peptidylprolyl-cis/trans-isomerase (PPIase) specific for phosphorylated serine and threonine residues N-terminal to proline; regulates phosphorylation of the RNA polymerase II large subunit (Rpo21p) C-terminal domain
RPL13B	Hypersecretion	Translation	Protein component of the large (60S) ribosomal subunit, nearly identical to Rpl13Ap; not essential for viability; has similarity to rat L13 ribosomal protein
RPL24A	Hypersecretion	Translation	Ribosomal protein L30 of the large (60S) ribosomal subunit, nearly identical to Rpl24Bp and has similarity to rat L24 ribosomal protein; not essential for translation but may be required for normal translation rate
RPL35B	Hypersecretion	Translation	Protein component of the large (60S) ribosomal subunit, identical to Rpl35Ap and has similarity to rat L35 ribosomal protein
RPP1A	Hypersecretion	Translation	Ribosomal stalk protein P1 alpha, involved in the interaction between translational elongation factors and the ribosome; accumulation of P1 in the cytoplasm is regulated by phosphorylation and interaction with the P2 stalk component
RPP2B	Hypersecretion	Translation	Ribosomal protein P2 beta, a component of the ribosomal stalk, which is involved in the interaction between translational elongation factors and the ribosome; regulates the accumulation of P1 (Rpp1Ap and Rpp1Bp) in the cytoplasm
BFR1	Undersecretion	Translation	Component of mRNP complexes associated with polyribosomes; implicated in secretion and nuclear segregation; multicopy suppressor of BFA (Brefeldin A) sensitivity
RPS24A	Undersecretion	Translation	Protein component of the small (40S) ribosomal subunit; identical to Rps24Bp and has similarity to rat S24 ribosomal protein
SRO9	Undersecretion	Translation	Cytoplasmic RNA-binding protein that associates with translating ribosomes; involved in heme regulation of Hap1p as a component of the HMC complex, also involved in the organization of actin filaments; contains a La motif
VPS69/SRP54	Undersecretion	Translation	Signal recognition particle (SRP) subunit (homolog of mammalian SRP54); contains the signal sequence-binding activity of SRP, interacts with the SRP RNA, and mediates binding of SRP to signal receptor; contains GTPase domain
TRM1	Hypersecretion	tRNA Modification	tRNA methyltransferase, localizes to both the nucleus and mitochondrion to produce the modified base N2,N2-dimethylguanosine in tRNAs in both compartments
URM1	Undersecretion	tRNA Modification	Ubiquitin-like protein with only weak sequence similarity to ubiquitin; depends on the E1-like activating enzyme Uba4p; molecular function of the Urm1p pathway is unknown, but it is required for normal growth, particularly at high temperature
IKI3	Undersecretion	tRNA Modification	Subunit of Elongator complex, which is required for modification of wobble nucleosides in tRNA; maintains structural integrity of Elongator; homolog of human IKAP, mutations in which cause familial dysautonomia (FD)
ELP2	Undersecretion	tRNA Modification	Subunit of Elongator complex, which is required for modification of wobble nucleosides in tRNA; target of Kluyveromyces lactis zymocin
ELP4	Undersecretion	tRNA Modification	Subunit of Elongator complex, which is required for modification of wobble nucleosides in tRNA; required for Elongator structural integrity
KTI12	Undersecretion	tRNA Modification	Protein that plays a role, with Elongator complex, in modification of wobble nucleosides in tRNA; involved in sensitivity to G1 arrest induced by zymocin; interacts with chromatin throughout the genome; also interacts with Cdc19p
TRM9	Undersecretion	tRNA Modification	tRNA methyltransferase, catalyzes the esterification of modified uridine nucleotides in tRNAs, creating 5-methylcarbonylmethyluridine in tRNA(Arg3) and 5-methylcarbonylmethyl-2-thiouridine in tRNA(Glu); may have a role in stress response
ELP3	Undersecretion	tRNA Modification	Subunit of Elongator complex, which is required for modification of wobble nucleosides in tRNA; exhibits histone acetyltransferase activity that is directed to histones H3 and H4; disruption confers resistance to K. lactis zymotoxin
YNL319W	Hypersecretion	Unknown	Dubious open reading frame unlikely to encode a protein; partially overlaps the verified gene HXT14
YFR012W	Hypersecretion	Unknown	Putative protein of unknown function
YER139C	Hypersecretion	Unknown	Putative protein of unknown function; YER139C has been shown to be required for growth at high temperatures; green fluorescent protein (GFP)-fusion protein localizes to the cytoplasm
YER121W	Hypersecretion	Unknown	Putative protein of unknown function; may be involved in phosphatase regulation and/or generation of precursor metabolites and energy
NRP1	Hypersecretion	Unknown	Protein of unknown function, rich in asparagine residues
YKL037W	Hypersecretion	Unknown	Unknown
YGL131C (SNT2)	Hypersecretion	Unknown	DNA binding protein with similarity to the S. pombe Snt2 protein
YTA7	Hypersecretion	Unknown	Protein of unknown function, member of CDC48/PAS1/SEC18 family of ATPases, potentially phosphorylated by Cdc28p
LDB16	Undersecretion	Unknown	Protein of unknown function; null mutants have decreased net negative cell surface charge; GFP-fusion protein expression is induced in response to the DNA-damaging agent MMS; native protein is detected in purified mitochondria
LDB18	Undersecretion	Unknown	Protein of unknown function; null mutant shows a reduced affinity for the alcian blue dye suggesting a decreased net negative charge of the cell surface
YJR011C	Undersecretion	Unknown	Putative protein of unknown function; GFP-fusion protein expression is induced in response to the DNA-damaging agent MMS
YCL056C	Undersecretion	Unknown	Unknown
YDR078c	Undersecretion	Unknown	Protein of unassigned function involved in mutation suppression, important for error-free repair of spontaneous and induced DNA lesions to protect the genome from mutation; associates with Shu1p, Psy3p, and Csm2p

## Sheet: Complete Screen
Table S3B. The secretion profile of Msb2p-HA in the ordered colection of deletion mutants: raw data.
Gene	ORF	Position	Phenotype	Raw data	Normalized data	False Positives a	Comments
LDB16	YCL005W	16B2	Undersecreter	2.04	2.3868
0	YCL002C	16B1	Undersecreter	2.36	2.7612
RPS0A	YGR214W	14D9	Undersecreter	2.41	3.08721
KIM1	YOR008C-A	70H12	Undersecreter	2.81	4.51005
LSC2	YGR244C	26H9	Undersecreter	3.6	4.2408
SAC3	YDR159W	23C12	Undersecreter	3.76	3.95778
CDC10	YCR002C	16E11	Undersecreter	3.84	4.4928
0	YDR078C	11A9	Undersecreter	4.11	7.6035
0	YJR018W	39H7	Undersecreter	4.25	5.21475
WHI4	YDL224C	38E12	Undersecreter	4.54	6.48766
UBP5	YER144C	26D12	Undersecreter	4.56	5.37168
KTI12	YKL110C	18D4	Undersecreter	5.48	7.5624
0	YJR011C	39H4	Undersecreter	5.56	6.82212
TOS2	YGR221C	26G1	Undersecreter	6.1	7.1858
HOP2	YGL033W	28A4	Undersecreter	6.29	5.39682
HSV2	YGR223C	26G2	Undersecreter	6.66	7.84548
DON1	YDR273W	30A12	Undersecreter	6.87	6.48391
AZR1	YGR224W	26G3	Undersecreter	7.01	8.25778
RSC1	YGR056W	19C1	Undersecreter	7.18	8.6878
STE5	YDR103W	11C5	Undersecreter	7.67	14.1895
SWA2	YDR320C	30D12	Undersecreter	7.68	7.24838
0	YBR300C	39D1	Undersecreter	7.69	9.43563
DUG1	YFR044C	26F1	Undersecreter	7.72	9.09416
VPS8	YAL002W	1E3	Undersecreter	8.69	7.22139
RPL20B	YOR312C	7C4	Undersecreter	8.9	9.8701
RGS2	YOR107W	19F11	Undersecreter	9.06	10.9626
RVS161	YCR009C	16F6	Undersecreter	9.12	10.6704
ELP4	YPL101W	9H12	Undersecreter	9.15	15.921
0	YKL098W	18C7	Undersecreter	9.26	12.7788
BAG7	YPL105C	9H9	Undersecreter	9.26	16.1124
TPD3	YAL016W	70E4	Undersecreter	9.46	15.1833
GCS1	YDL226C	38F2	Undersecreter	9.55	13.647
MCR1	YKL150W	18F11	Undersecreter	9.66	13.3308
GYP7	YDL234C	38F9	Undersecreter	10.26	14.6615
GPM2	YDL021W	47D9	Undersecreter	10.36	9.43278
0	YCL056C	16E2	Undersecreter	10.76	12.5892
MOT3	YMR070W	32E11	Undersecreter	10.91	16.0813
STE50	YCL032W	16c9	Undersecreter	11.08	12.9636
IKI3	YLR384C	22B11	Undersecreter	11.13	9.07095
VPS28	YPL065W	25A2	Undersecreter	11.55	19.2885
0	YLR322W	23B10	Undersecreter	11.71	12.3259
0	YGR011W	24F2	Undersecreter	11.84	19.536
SRO9	YCL037C	16D1	Undersecreter	11.85	13.8645
URM1	YIL008W	31B3	Undersecreter	11.91	15.3401
SWE1	YJL187C	21C5	Undersecreter	12.8	15.488
ELP3	YPL086C	24G9	Undersecreter	12.93	21.3345
0	YPR114W	25E8	Undersecreter	13	21.71
VPS36	YLR417W	22D10	Undersecreter	13.14	10.7091
IRA2	YOL081W	8E5	Undersecreter	13.47	19.8548
TRM1	YDR120C	11D7	Undersecreter	13.62	25.197		looks like an undersecreter by eye
RPS10A	YOR293W	7B1	Undersecreter	13.67	15.16
DBF20	YPR111W	25E7	Undersecreter	13.85	23.1295
SMY1	YKL079W	18B4	Undersecreter	14.01	19.3338
0	YKL169C	18H3	Undersecreter	14.21	19.6098
TRM9	YML014W	3E5	Undersecreter	14.59	10.9863
BFR1	YOR198C	20D6	Undersecreter	14.59	15.4362
GPA1	YHR005C	46B2	Undersecreter	14.63	14.2643
FAA3	YIL009W	31B4	Undersecreter	14.67	18.895
0	YIL079C	31A3	Undersecreter	14.73	18.9722
GUT1	YHL032C	14F2	Undersecreter	14.76	18.9076
HSL7	YBR133C	47A7	Undersecreter	14.79	13.4663
NIP100	YPL174C	9D5	Undersecreter	14.79	25.7346		looks like an undersecreter by looking at the blot
0	YGR058W	19C3	Undersecreter	14.99	18.1379
ELP2	YGR200C	14C11	Undersecreter	15.05	19.279
0	YIL023C	30F11	Undersecreter	15.09	14.2419
AAC3	YBR085W	46G1	Undersecreter	15.1	14.7225
0	YKL137W	18F2	Undersecreter	15.27	21.0726
CPR8	YNR028W	41E11	Undersecreter	15.39	11.6118
INO1	YJL153C	21E7	Undersecreter	15.61	18.8881
MRPL28	YDR462W	48C2	Undersecreter	15.69	14.0896
0	YKL097C	18C6	Undersecreter	16.22	22.3836
MUP1	YGR055W	19B12	Undersecreter	16.41	19.8561
0	YCR024C	39D5	Undersecreter	16.55	20.3069
CRC1	YOR100C	19F6	Undersecreter	16.66	20.1586
SDS3	YIL084C	31A4	Undersecreter	16.78	21.6126
VPS69	YPR087W	35D2	Undersecreter	16.81	18.4406
MAK32	YCR019W	16G1	Undersecreter	16.88	19.7496
FBP26	YJL155C	21E5	Undersecreter	17.19	20.7999
MAK3	YPR051W	35B1	Undersecreter	17.2	18.8684
MRPL25	YGR076C	19D3	Undersecreter	17.29	20.9209
0	YHL045W	14E2	Undersecreter	17.64	22.5968
TPS2	YDR074W	45C1	Undersecreter	18.28	15.2821
SHS1	YDL225W	38F1	Undersecreter	18.36	26.2364		looks like an undersecreter by eye
0	YHR087W	15C7	Undersecreter	18.44	18.1634
PHO88	YBR106W	46H1	Undersecreter	18.61	18.1447
0	YHR111W	15D11	Undersecreter	18.7	18.4195
0	YIR007W	43E2	Undersecreter	18.75	19.65
0	YJR070C	37G10	Undersecreter	18.76	19.5104
YRR1	YOR162C	20B1	Undersecreter	18.76	19.8481
GPE1	YOR371C	7F8	Undersecreter	18.96	21.0266
RIM15	YFL033C	50H12	Undersecreter	19.04	20.449
INP52	YNL106C	43H6	Undersecreter	19.12	20.0378
MIG1	YGL035C	28A6	Undersecreter	19.17	16.4479
0	YGR054W	19B11	Undersecreter	19.27	23.3167
LDB18	YLL049W	33F9	Undersecreter	19.31	19.31
SRV2	YNL138W	45G9	Undersecreter	19.42	16.2351
DNF1	YER166W	49H7	Undersecreter	19.43	18.1476
0	YCL033C	16C10	Undersecreter	19.47	22.7799
0	YDR149C	23C2	Undersecreter	19.48	20.5046
0	YOR118W	19G7	Undersecreter	19.5	23.595		looks like an undersecreter by looking at the lighter exposure
0	YLR435W	37B1	Undersecreter	19.6	20.384
0	YHL023C	14F9	Undersecreter	19.74	16.0881
HAP5	YOR358W	7F1	Undersecreter	19.74	21.8917
0	YOR302W	7B8	Undersecreter	19.78	21.936
UMP1	YBR173C	50E1	Undersecreter	20.04	21.523
MAK31	YCR020C-A	16G3	Undersecreter	20.09	23.5053		looks like an undersecreter by eye
0	YGL045W	28B1	Undersecreter	20.17	17.3059
NVJ1	YHR195W	16A1	Undersecreter	20.24	23.6808		looks like an undersecreter by eye
0	YHR081W	15C4	Undersecreter	20.41	20.1039
0	YDL133W	40E2	Undersecreter	20.71	17.065
TIR3	YIL011W	30F3	Undersecreter	20.74	19.5744
0	YOR088W	7A1	Undersecreter	20.84	23.1116
0	YMR158C-B	37D2	Undersecreter	20.89	21.7256
CAP2	YIL034C	30G6	Undersecreter	21.1	19.9142
RIF2	YLR453C	37C3	Undersecreter	21.18	22.0272
COX6	YHR051W	15B4	Undersecreter	21.27	20.9509
NUM1	YDR150W	23C3	Undersecreter	21.34	22.4625
CPR7	YJR032W	70F8	Undersecreter	21.43	34.3952		looks like an undersecreter by looking at the lighter exposure
DDP1	YOR163W	20B2	Undersecreter	21.45	22.6941
BMH1	YER177W	50A3	Undersecreter	21.71	23.3165
MAD3	YJL013C	70F4	Undersecreter	21.75	34.9087		looks like an undersecreter by looking at the lighter exposure
0	YLR358C	45C10	Undersecreter	21.81	18.2332
CBP6	YBR120C	46H11	Undersecreter	21.87	21.3233
SWI4	YER111C	49E2	Undersecreter	21.97	20.52
PTC2	YER089C	50F12	Undersecreter	22	23.628		looks like an undersecreter by looking at the lighter exposure.
RPS24A	YER074W	13F1	Undersecreter	22.02	19.6229
0	YMR157C	4B11	Undersecreter	22.07	26.7047		Looks like an undersecreter by eye
PCL6	YER059W	13D9	Undersecreter	22.1	19.6942
GRX4	YER174C	49H12	Undersecreter	22.12	20.6601
0	YLR036C	33G4	Undersecreter	22.17	22.17
0	YGL159W	49B12	Undersecreter	22.31	20.8375
KSS1	YGR040W	44B5	Undersecreter	22.32	20.2666
COX15	YER141W	49G1	Undersecreter	22.43	20.9496
RPL34A	YER056C-A	13D6	Undersecreter	22.44	19.9972
QCR10	YHR001W-A	14H3	Undersecreter	22.56	28.8994		looks like an undersecreter by eye
CVT9	YPR049C	35A12	Undersecreter	22.6	24.7922		looks like an undersecreter by eye
SAG1	YJR004C	70F7	Undersecreter	22.68	36.4014		looks like an undersecreter by looking at the lighter exposure
PAF1	YBR279W	70E9	Undersecreter	22.91	36.7706		looks like an undersecreter by eye.
0	YGR089W	44B10	Undersecreter	22.96	20.8477
TPM1	YNL079C	43G2	Undersecreter	22.97	24.0726		looks like an undersecreter by eye
PMT2	YAL023C	1C10	Undersecreter	23.27	19.3374
GPR1	YDL035C	47E8	Undersecreter	23.35	21.2602
0	YPL183W	71D7	Undersecreter	23.42	23.42		looks like an undersecreter by eye
0	YGR050C	44B6	Undersecreter	23.45	21.2926
0	YHR097C	15D2	Undersecreter	23.48	23.1278
0	YOR378W	7G1	Undersecreter	23.54	26.1059		looks like an undersecreter by eye
0	YHR049C-A	15B1	Undersecreter	23.61	23.2558		looks like an undersecreter by looking at the lighter exposure
SRY1	YKL218C	29D1	Undersecreter	23.68	21.241
COR1	YBL045C	27C8	Undersecreter	23.79	23.3856
JNM1	YMR294W	5C11	Undersecreter	23.85	21.7035
0	YBR204C	10C8	Undersecreter	23.96	18.1856
RPL21A	YBR191W	45B10	Undersecreter	24.02	20.0807
DEM1	YBR163W	47C3	Undersecreter	24.07	21.9157
NHP10	YDL002C	47C11	Undersecreter	24.23	22.0614
APT1	YML022W	45D4	Undersecreter	24.23	20.2563
HPT1	YDR399W	12B3	Undersecreter	24.43	21.2785
TRF5	YNL299W	5G6	Undersecreter	24.48	22.2768
VID28	YIL017C	30F9	Undersecreter	24.52	23.142
0	YDR306C	30C12	Undersecreter	24.56	23.1797
0	YDR287W	30B12	Undersecreter	24.6	23.2175
PRE9	YGR135W	13G9	Undersecreter	24.65	21.9666
STE20	YHL007C	14G10	Undersecreter	24.66	31.5895		looks like an underscereter by looking at the lighter exposure.ImageJ was not used for that exposure
MMM2	YGL219C	44B1	Undersecreter	24.74	22.4639
0	YHL017W	14G2	Undersecreter	24.75	31.7047		looks like an underscereter by looking at the lighter exposure.ImageJ was not used for that exposure
GLN3	YER040W	13C3	Undersecreter	24.77	22.0735
TPM2	YIL138C	43B7	Undersecreter	24.85	26.0428		looks like an undersecreter by eye
STE11	YLR362W	22A6	Undersecreter	24.85	26.2664		looks like an undersecreter by eye
SPT4	YGR063C	44B8	Undersecreter	24.92	22.6274
RPS21B	YJL136C	44C10	Undersecreter	25.3	22.9724
0	YGL046W	28B2	Undersecreter	25.31	21.716
0	YDR431W	12D2	Undersecreter	25.39	22.1147
0	YPL183W-A	45F2	Undersecreter	25.56	21.3682
MRS4	YKR052C	29F11	Undersecreter	25.74	23.0888
MMT2	YPL224C	45F4	Undersecreter	25.84	21.6022
ALF1	YNL148C	29B8	Undersecreter	25.89	23.2233
RPL27B	YDR471W	48C9	Undersecreter	25.94	23.2941		looks like an undersecreter by looking at the lighter exposure
0	YDR512C	48F3	Undersecreter	25.94	23.2941
0	YJL175W	44D10	Undersecreter	26.15	23.7442		Looks like an undersecreter by eye
ARG5,6	YER069W	13E8	Undersecreter	26.18	23.33
0	YER068C-A	13E7	Undersecreter	26.22	23.3657
FCY2	YER056C	13D5	Undersecreter	26.36	23.4905
PRM8	YGL053W	28B6	Undersecreter	26.52	22.7542
ENO1	YGR254W	50G12	Undersecreter	26.55	28.5147		looks like an undersecreter by looking at the lighter exposure.ImageJ was not used for that exposure
RSC2	YLR357W	22A4	Undersecreter	26.63	21.7034
SGF73	YGL066W	28C5	Undersecreter	26.64	22.8571
0	YGL080W	28D1	Undersecreter	26.83	23.0201
0	YNL190W	28H8	Undersecreter	26.98	23.1488
RAD6	YGL058W	28B10	Undersecreter	27.03	23.1917
0	YER187W	50B1	Undersecreter	27.15	29.1591		looks like an undersecreter by looking at the lighter exposure.ImageJ was not used for that exposure
0	YHL021C	14F11	Undersecreter	27.29	22.2413
0	YDL119C	40D2	Undersecreter	27.33	22.5199
0	YLR346C	45C9	Undersecreter	27.47	22.9649
0	YML036W	45D6	Undersecreter	27.89	23.316
0	YDL189W	40H6	Undersecreter	28.11	23.1626
MDM1	YML104C	34C12	Undersecreter	28.23	17.1356
OPI1	YHL020C	14F12	Undersecreter	28.4	23.146
NPR2	YEL062W	12H8	Undersecreter	29.92	26.0603		looks like an undersecreter by looking at the lighter exposure…ImageJ was not used for that exposure
0	YMR010W	3G1	Undersecreter	30.01	22.5975
SIC1	YLR079W	2F7	Undersecreter	31.06	22.798
BNI4	YNL233W	28E9	Undersecreter	31.11	26.6924		looks like undersecreter by eye
0	YMR074C	16H12	Undersecreter	31.7	37.089		looks like an underscereter by looking at the lighter exposure.ImageJ was not used for that exposure
SGO1	YOR073W	6G12	Undersecreter	32.65	25.1731		looks like an undersecreter by looking at the lighter exposure….ImageJ is not used for that exposure
0	YDL146W	40E11	Undersecreter	34.05	28.0572		looks like an undersecreter by looking at the lighter exposure.ImageJ was not used for that exposure.
TMT1	YER175C	50A1	Undersecreter	34.11	36.6341		looks like an undersecreter by looking at the lighter exposure.ImageJ was not used for that exposure
STE7	YDL159W	40F6	Undersecreter	34.15	28.1396		looks like an undersecreter by eye
PIG1	YLR273C	22G10	Undersecreter	34.48	28.1012		looks like an undersecreter by looking at the lighter exposure.ImageJ was not used for that exposure
VPS20	YMR077C	32F5	Undersecreter	34.6	29.0986		looks like an undersecreter
BNI1	YNL271C	6A4	Undersecreter	37.44	28.8662		looks like an undersecreter by looking at the lighter exposure…ImageJ is not used for that exposure
VID21	YDR359C	11G10	Hypersecreter	15.53	28.7305		looks like a hypersecreter by looking at the lighter exposure.ImageJ was not used for that exposure
PEX7	YDR142C	11F4	Hypersecreter	17.9	33.115		looks like a hypersecreter by looking at the lighter exposure.ImageJ was not used for that exposure
0	YDR360W	11G11	Hypersecreter	26.52	49.062
MRPL36	YBR122C	70H5	Hypersecreter	28.31	45.4375		looks like a hypersecreter by looking at the lighter exposure.ImageJ was not
HIS1	YER055C	50E7	Hypersecreter	28.41	30.5123		looks like a hypersecreter by looking at the lighter exposure.ImageJ was not
HIS4	YCL030C	16C8	Hypersecreter	28.7	33.579		looks like a hypersecreter by looking at the lighter exposure. ImageJ is used for that expsure
0	YGL199C	24A1	Hypersecreter	30.51	50.3415
LEE1	YPL054W	25A11	Hypersecreter	30.51	50.9517
GAS1	YMR307W	5D11	Hypersecreter	30.54	27.7914		looks like a hypersecreter by looking at the lighter exposure….ImageJ is not used for that exposure
NRP1	YDL167C	70G3	Hypersecreter	30.9	49.5945		looks like a hypersecreter by looking at the lighter exposure.ImageJ was not
UAF30	YOR295W	7B2	Hypersecreter	31.24	34.6452		looks like a hypersecreter by looking at the lighter exposure….ImageJ is not used for that exposure
KTR6	YPL053C	25A12	Hypersecreter	31.45	52.5215
RPB9	YGL070C	70C4	Hypersecreter	31.83	51.0871
0	YJR038C	70G1	Hypersecreter	32.48	52.1304
RPL13B	YMR142C	33G12	Hypersecreter	32.8	32.8		looks like a hypersecreter by looking at the lighter exposure.ImageJ was not used for that exposure
PPT2	YPL148C	70G11	Hypersecreter	33.02	52.9971
LEO1	YOR123C	19G10	Hypersecreter	33.05	39.9905		looks like a hypersecreter by looking at the lighter exposure.ImageJ was not used for that exposure
ERJ5	YFR041C	26E11	Hypersecreter	33.15	39.0507		looks like a hypersecreter by looking at the lighter exposure.ImageJ is not used for that exposure.
SMI1	YGR229C	70B11	Hypersecreter	33.29	53.4305
CAX4	YGR036C	19A11	Hypersecreter	33.43	40.4503		looks like a hypersecreter by eye
CTF8	YHR191C	33F4	Hypersecreter	33.92	33.92		looks like a hypersecreter by looking at the lighter exposure.ImageJ was not used for that exposure
MRPL8	YJL063C	35H7	Hypersecreter	33.99	37.287		looks like a hypersecreter by looking at the lighter exposure.ImageJ was not used for that exposure
0	YMR097C	70E1	Hypersecreter	34.31	55.0676
SSK1	YLR006C	50D9	Hypersecreter	34.48	37.0315		looks like a hypersecreter by looking at the lighter exposure.ImageJ was not
EXG1	YLR300W	23A7	Hypersecreter	34.69	51.1331
GLC3	YEL011W	33D2	Hypersecreter	34.81	34.81		looks like a hypersecreter by eye
BST1	YFL025C	31D5	Hypersecreter	34.85	44.8868		looks like a hypersecreter in the lighter exposure. ImageJ was not used for that exposure.
SSB1	YDL229W	38F4	Hypersecreter	34.89	49.8578
LST4	YKL176C	18H8	Hypersecreter	34.98	48.2724
0	YDR455C	48B9	Hypersecreter	35.1	31.5198		looks like a hypersecreter by looking at the lighter exposure.ImageJ was not
LYS14	YDR034C	39A9	Hypersecreter	35.34	43.3622		looks like a hypersecreter by looking at the lighter exposure.ImageJ was not used for that exposure
ARF1	YDL192W	38D5	Hypersecreter	35.52	50.7581
0	YNL319W	5F7	Hypersecreter	36.12	32.8692		looks like a hypersecreter by looking at the lighter exposure….ImageJ is not used for that exposure
0	YDR010C	38H1	Hypersecreter	36.18	51.7012
EGT2	YNL327W	5E11	Hypersecreter	36.26	32.9966		looks like a hypersecreter by looking at the lighter exposure….ImageJ is not used for that exposure
SPT21	YMR179W	4D5	Hypersecreter	36.73	44.4433		looks like a hypersecreter by looking at the lighter exposure. ImageJ was not used for that exposure.
0	YKL115C	44E7	Hypersecreter	36.79	33.4053		looks like a hypersecreter by looking at the lighter exposure.ImageJ was not
ECM27	YJR106W	38A3	Hypersecreter	37.48	53.5589
RBK1	YCR036W	39E1	Hypersecreter	37.49	46.0002		looks like a hypersecreter by looking at the lighter exposure.ImageJ was not used for that exposure
SSP2	YOR242C	20G4	Hypersecreter	37.64	55.4814
NHX1	YDR456W	48B10	Hypersecreter	37.95	34.0791		looks like a hypersecreter by looking at the lighter exposure.ImageJ was not
BUL1	YMR275C	5B9	Hypersecreter	37.98	34.5618		looks like an hypersecreter by looking at the lighter exposure…Image J is not used for that exposure
ACE2	YLR131C	16G12	Hypersecreter	38.5	45.045		looks like a hypersecreter by looking at the lighter exposureImageJ was not used for that exposure
0	YDR200C	23F2	Hypersecreter	38.65	56.9701
BAT2	YJR148W	38C1	Hypersecreter	39.17	55.9739
CBF1	YJR060W	40B7	Hypersecreter	39.71	34.0712		looks like a hypersecreter by looking at the lighter exposure.ImageJ was not
CVT17	YCR068W	39E12	Hypersecreter	40.34	49.4972
NUC1	YJL208C	21A11	Hypersecreter	40.72	49.2712
RTT102	YGR275W	31H11	Hypersecreter	41	52.808
ERG2	YMR202W	4F1	Hypersecreter	41.25	49.9125
0	YER083C	13F6	Hypersecreter	41.43	36.9199		looks like a hypersecreter by looking at the darker exposure
0	YPL017C	46A8	Hypersecreter	41.68	40.638		looks like a hypersecreter by looking at the lighter exposure.ImageJ was not
0	YGR207C	14D4	Hypersecreter	41.69	53.4049
0	YFR012W	31F12	Hypersecreter	41.89	53.9543
LHS1	YKL073W	18A11	Hypersecreter	42.02	57.9876
PPM1	YDR435C	12D5	Hypersecreter	42.06	36.6343		looks like a hypersecreter by looking at the lighter exposure.ImageJ was not used for that exposure
CSM3	YMR048W	45E3	Hypersecreter	42.12	35.2123		looks like a hypersecreter by looking at the lighter exposure.ImageJ was not
APM2	YHL019C	14G1	Hypersecreter	42.13	53.9685
CSF1	YLR087C	2G2	Hypersecreter	42.21	30.9821		image J value is less but looks like a hypersecreter by eye
RPP2B	YDR382W	12A2	Hypersecreter	42.24	36.791		looks like a hypersecreter by looking at the lighter exposure.ImageJ was not used for that exposure
0	YLR381W	22B9	Hypersecreter	43.49	35.4444		looks like a hypersecreter by looking at the lighter exposure.ImageJ was not
KRE11	YGR166W	14A10	Hypersecreter	43.52	35.4688		looks like a hypersecreter by looking at the lighter exposure.
0	YGL198W	23H12	Hypersecreter	43.59	45.8828		looks like a hypersecreter by eye
YTA7	YGR270W	31H10	Hypersecreter	43.62	56.1826
PLO1	YPR179C	26A9	Hypersecreter	43.62	51.3844
0	YMR144W	4A12	Hypersecreter	43.63	52.7923
ECM15	YBL001C	26H12	Hypersecreter	43.64	51.4079
RPL20A	YMR242C	4H3	Hypersecreter	43.64	52.8044
0	YER121W	49E12	Hypersecreter	43.72	40.8345		Looks like a hypersecreter by eye
RPL24A	YGL031C	28A2	Hypersecreter	43.82	37.5976		looks like a hypersecreter by looking at the lighter exposure.ImageJ is not used for that exposure.
TPS3	YMR261C	5A10	Hypersecreter	43.88	39.9308		looks like an hypersecreter by looking at the lighter exposure…Image J is not used for that exposure
SLG1	YOR008C	6C2	Hypersecreter	44	33.924		looks like a hypersecreter by looking at the lighter…ImageJ is not used for this exposure
0	YDR026C	39A1	Hypersecreter	44.19	54.2211
VIP1	YLR410W	22D4	Hypersecreter	44.28	46.804		looks like a hypersecreter by eye
PSD2	YGR170W	14B3	Hypersecreter	44.51	57.0173
GTR1	YML121W	34D12	Hypersecreter	44.61	27.0783		looks like a hypersecreter by looking at the lighter exposure.ImageJ was not used for that exposure
RPL35B	YDL136W	40E6	Hypersecreter	44.89	36.9894		looks like a hypersecreter by looking at the lighter exposure.ImageJ was not used for that exposure
0	YGL140C	49A9	Hypersecreter	45.17	42.1888		looks like a hypersecreter by eye
SSN2	YDR443C	48B1	Hypersecreter	45.21	40.5986		looks like a hypersecreter by looking at the lighter exposure.ImageJ was not
0	YER119C-A	49E10	Hypersecreter	45.21	42.2261		Looks like a hypersecreter by eye
0	YER139C	49F11	Hypersecreter	45.48	42.4783		Looks like a hypersecreter by eye
MCM21	YDR318W	30D10	Hypersecreter	45.66	43.0939		looks like a hypersecreter by eye
ZWF1	YNL241C	28E2	Hypersecreter	45.68	39.1934		looks like a hypersecreter by looking at the lighter exposure.ImageJ was not used for that exposure
0	YER084W	13F7	Hypersecreter	45.81	40.8231		looks like a hypersecreter by looking at the darker exposure
VAN1	YML115C	46D12	Hypersecreter	45.91	44.7622		looks like a hypersecreter by looking at the lighter exposure.ImageJ was not
0	YDR020C	38H9	Hypersecreter	46.12	65.9055		looks like a hypersecreter by looking at the lighter exposure.ImageJ was not used for that exposure
0	YPR171W	26A5	Hypersecreter	46.92	55.2718
ALG6	YOR002W	6B9	Hypersecreter	46.95	36.1985		looks like a hypersecreter by looking at the lighter…ImageJ is not used for this exposure
INP51	YIL002C	30F1	Hypersecreter	47.18	44.5285		looks like hypersecreter by eye
ISC1	YER019W	13B4	Hypersecreter	47.37	42.2133		Looks like a hypersecreter by eye
0	YOL031C	8A11	Hypersecreter	47.78	47.4933		looks like a hypersecreter by eye
EAP1	YKL204W	44E12	Hypersecreter	48.2	43.7656		looks like a hypersecreter by looking at the lighter exposure.ImageJ was not
0	YJL207C	21A12	Hypersecreter	48.43	58.6003
RPP1A	YDL081C	47H8	Hypersecreter	48.45	44.1137		looks like a hypersecreter by looking at the lighter exposure.ImageJ was not
SAC7	YDR389W	12A9	Hypersecreter	48.55	42.2871		looks like a hypersecreter by eye
ALG8	YOR067C	6G6	Hypersecreter	49.17	37.9101		looks like a hypersecreter by eye
0	YKL162C-A	32D1	Hypersecreter	49.18	40.0817		looks like a hypersecreter by eye
0	YGL131C	49A2	Hypersecreter	49.27	46.0182		looks like a hypersecreter by eye
RSM23	YGL129C	49A1	Hypersecreter	49.36	46.1022		looks like a hypersecreter by eye
TPS1	YBR126C	47A1	Hypersecreter	49.5	45.0697		looks like a hypersecreter by eye
PSD1	YNL169C	29A7	Hypersecreter	49.55	44.4463		looks like a hypersecreter by eye
ERP2	YAL007C	1D12	Hypersecreter	49.85	41.4254		looks like a hypersecreter by eye
0	YML095C-A	34C1	Hypersecreter	49.94	30.3136		looks like a hypersecreter by looking at the lighter exposure.ImageJ was not used for that exposure
VPS38	YLR360W	22A5	Hypersecreter	50.02	52.8711
KAP122	YGL016W	27H3	Hypersecreter	50.09	49.2385
PIG2	YIL045W	30H4	Hypersecreter	50.15	47.3316
ALG5	YPL227C	8H9	Hypersecreter	50.49	50.1871
ERD1	YDR414C	12C2	Hypersecreter	50.59	44.0639		looks like a hypersecreter by eye
0	YJR096W	37H9	Hypersecreter	50.63	52.6552
RHK1	YBL082C	27F4	Hypersecreter	50.93	50.0642
NUP170	YBL079W	27F1	Hypersecreter	51.6	50.7228
0	YBL083C	27F5	Hypersecreter	51.81	50.9292
UBP1	YDL122W	40D5	Hypersecreter	51.82	42.6997		looks like a hypersecreter by eye
CKB1	YGL019W	27H5	Hypersecreter	52.02	51.1357
MEC3	YLR288C	22H10	Hypersecreter	53.06	56.0844
MGA2	YIR033W	32C3	Hypersecreter	54.94	44.7761		looks like a hypersecreter by eye
PEX1	YKL197C	29B10	Hypersecreter	55.33	49.631
IXR1	YKL032C	17G3	Hypersecreter	55.96	34.1356		looks like a hypersecreter by eye
MET16	YPR167C	26A3	Hypersecreter	55.99	65.9562
BUD14	YAR014C	1E6	Hypersecreter	57.28	47.5997
AGE2	YIL044C	30H3	Hypersecreter	58.19	54.9197
0	YKL037W	17G5	Hypersecreter	58.55	35.7155		looks like a hypersecreter by eye
0	YGL042C	28A11	Hypersecreter	59.16	50.7593
CNE1	YAL058W	1A10	Hypersecreter	59.55	49.486
0	YNL235C	28E7	Hypersecreter	59.59	51.1282
PML39	YML107C	34D2	Hypersecreter	60.52	36.7356		looks like a hypersecreter by looking at the lighter exposure.ImageJ was not used for that exposure
0	YNL198C	28G11	Hypersecreter	60.86	52.2179
SWI6	YLR182W	17B10	Hypersecreter	63.39	38.6679		looks like a hypersecreter by eye
GCR2	YNL199C	28G10	Hypersecreter	66.78	57.2972
#N/A	Blank	71G4	Not determined - Blank position	1.59	1.59
#N/A	Blank16	16B4	Not determined - Blank position	1.6	1.872
#N/A	Blank	71F10	Not determined - Blank position	1.72	1.72
#N/A	BlankH48	48H2	Not determined - Blank position	1.72	1.54456
#N/A	BlankH35	35H2	Not determined - Blank position	1.75	1.91975
#N/A	Blank23	23B11	Not determined - Blank position	1.8	1.89468
#N/A	Blank	71H2	Not determined - Blank position	1.84	1.84
#N/A	Blank35	35C11	Not determined - Blank position	1.84	2.01848
#N/A	Blank19	19B7	Not determined - Blank position	1.88	2.2748
#N/A	BlankH14	14H2	Not determined - Blank position	1.88	2.40828
#N/A	BlankH6	6H2	Not determined - Blank position	1.88	1.44948
#N/A	Blank	71G11	Not determined - Blank position	1.89	1.89
#N/A	Blank	71H4	Not determined - Blank position	1.94	1.94
#N/A	BlankH2	2H2	Not determined - Blank position	1.96	1.43864
#N/A	Blank48	48D12	Not determined - Blank position	1.97	1.76906
#N/A	BlankH33	33H2	Not determined - Blank position	1.97	1.97
#N/A	Blank2	2A2	Not determined - Blank position	1.98	1.45332
#N/A	BlankH19	19H2	Not determined - Blank position	1.98	2.3958
#N/A	Blank	71F11	Not determined - Blank position	2.01	2.01
#N/A	Blank70	70F10	Not determined - Blank position	2.01	3.22605
#N/A	Blank6	6A6	Not determined - Blank position	2.02	1.55742
#N/A	BlankH15	15H2	Not determined - Blank position	2.02	1.9897
#N/A	Blank	71H11	Not determined - Blank position	2.03	2.03
#N/A	Blank11	11A11	Not determined - Blank position	2.03	3.7555
#N/A	Blank47	47D11	Not determined - Blank position	2.03	1.84831
#N/A	BlankH5	5H2	Not determined - Blank position	2.03	1.8473
#N/A	Blank9	9A9	Not determined - Blank position	2.04	3.5496
#N/A	Blank12	12A12	Not determined - Blank position	2.06	1.79426
#N/A	Blank	71G10	Not determined - Blank position	2.08	2.08
#N/A	Blank	71G12	Not determined - Blank position	2.08	2.08
#N/A	BlankH10	10H2	Not determined - Blank position	2.08	1.57872
#N/A	BlankH18	18H2	Not determined - Blank position	2.08	2.8704
#N/A	Blank	71E4	Not determined - Blank position	2.1	2.1
#N/A	Blank	71H3	Not determined - Blank position	2.14	2.14
#N/A	BlankH31	31H2	Not determined - Blank position	2.14	2.75632
#N/A	BlankH16	16H2	Not determined - Blank position	2.16	2.5272
#N/A	BlankH20	20H2	Not determined - Blank position	2.17	2.29586
#N/A	BlankH8	8H2	Not determined - Blank position	2.18	2.16692
#N/A	BlankH17	17H2	Not determined - Blank position	2.2	1.342
#N/A	BlankH46	46H2	Not determined - Blank position	2.21	2.15475
#N/A	BlankH47	47H2	Not determined - Blank position	2.22	2.02131
#N/A	Blank	71H5	Not determined - Blank position	2.23	2.23
#N/A	Blank	71E8	Not determined - Blank position	2.25	2.25
#N/A	Blank	71F5	Not determined - Blank position	2.25	2.25
#N/A	Blank18	18B6	Not determined - Blank position	2.25	3.105
#N/A	BlankH50	50H2	Not determined - Blank position	2.25	2.4165
#N/A	Blank	71G5	Not determined - Blank position	2.26	2.26
#N/A	Blank9	10A10	Not determined - Blank position	2.26	1.71534
#N/A	Blank	71F12	Not determined - Blank position	2.27	2.27
#N/A	Blank	71F7	Not determined - Blank position	2.28	2.28
#N/A	Blank	71E12	Not determined - Blank position	2.3	2.3
#N/A	Blank7	7A7	Not determined - Blank position	2.3	2.5507
#N/A	BlankH70	70H2	Not determined - Blank position	2.3	3.6915
#N/A	BlankH21	21H2	Not determined - Blank position	2.31	2.7951
#N/A	Blank	71E11	Not determined - Blank position	2.32	2.32
#N/A	Blank	71F6	Not determined - Blank position	2.32	2.32
#N/A	BlankH43	43H2	Not determined - Blank position	2.33	2.44184
#N/A	BlankH7	7H2	Not determined - Blank position	2.33	2.58397
#N/A	Blank14	14B2	Not determined - Blank position	2.35	3.01035
#N/A	Blank43	43D7	Not determined - Blank position	2.36	2.47328
#N/A	BlankH1	1H2	Not determined - Blank position	2.36	1.96116
#N/A	BlankH23	23H2	Not determined - Blank position	2.36	2.48414
#N/A	Blank	71E5	Not determined - Blank position	2.37	2.37
#N/A	Blank	71H6	Not determined - Blank position	2.37	2.37
#N/A	Blank	71F2	Not determined - Blank position	2.38	2.38
#N/A	Blank	71G1	Not determined - Blank position	2.38	2.38
#N/A	Blank5	5A5	Not determined - Blank position	2.38	2.1658
#N/A	BlankH44	44H2	Not determined - Blank position	2.39	2.17012
#N/A	BlankH45	45H2	Not determined - Blank position	2.39	1.99804
#N/A	Blank31	31C7	Not determined - Blank position	2.41	3.10408
#N/A	Blank8	8A8	Not determined - Blank position	2.41	2.39554
#N/A	Blank	71G2	Not determined - Blank position	2.42	2.42
#N/A	Blank	71F3	Not determined - Blank position	2.43	2.43
#N/A	Blank21	21B9	Not determined - Blank position	2.43	2.9403
#N/A	Blank45	45D9	Not determined - Blank position	2.43	2.03148
#N/A	BlankH3	3H2	Not determined - Blank position	2.43	1.82979
#N/A	Blank	71E2	Not determined - Blank position	2.46	2.46
#N/A	Blank25	25C1	Not determined - Blank position	2.46	4.1082
#N/A	Blank46	46D10	Not determined - Blank position	2.46	2.3985
#N/A	Blank1	1A1	Not determined - Blank position	2.47	2.05257
#N/A	Blank20	20B8	Not determined - Blank position	2.49	2.63442
#N/A	Blank	71F1	Not determined - Blank position	2.52	2.52
#N/A	BlankH28	28H2	Not determined - Blank position	2.55	2.1879
#N/A	Blank13	13B1	Not determined - Blank position	2.57	2.29023
#N/A	Blank	71H10	Not determined - Blank position	2.6	2.6
#N/A	Blank	71H12	Not determined - Blank position	2.6	2.6
#N/A	Blank41	41D5	Not determined - Blank position	2.6	1.9617
#N/A	Blank	71E10	Not determined - Blank position	2.62	2.62
#N/A	Blank	71G9	Not determined - Blank position	2.63	2.63
#N/A	Blank50	50E2	Not determined - Blank position	2.63	2.82462
#N/A	Blank	71G7	Not determined - Blank position	2.64	2.64
#N/A	Blank	71F4	Not determined - Blank position	2.65	2.65
#N/A	Blank	71F8	Not determined - Blank position	2.66	2.66
#N/A	Blank	71H7	Not determined - Blank position	2.67	2.67
#N/A	Blank30	30C6	Not determined - Blank position	2.67	2.51995
#N/A	BlankH37	37H2	Not determined - Blank position	2.7	2.808
#N/A	Blank	71H9	Not determined - Blank position	2.73	2.73
#N/A	BlankH13	13H2	Not determined - Blank position	2.74	2.44172
#N/A	Blank	71E7	Not determined - Blank position	2.75	2.75
#N/A	Blank	71G6	Not determined - Blank position	2.76	2.76
#N/A	BlankH25	25H2	Not determined - Blank position	2.77	4.6259
#N/A	Blank22	22B10	Not determined - Blank position	2.78	2.93846
#N/A	Blank	71H8	Not determined - Blank position	2.8	2.8
#N/A	Blank	71G8	Not determined - Blank position	2.81	2.81
#N/A	Blank28	28C4	Not determined - Blank position	2.81	2.41098
#N/A	Blank4	4A4	Not determined - Blank position	2.81	3.4001
#N/A	BlankH42	42H2	Not determined - Blank position	2.82	2.2278
#N/A	Blank33	33C9	Not determined - Blank position	2.83	2.83
#N/A	Blank	71F9	Not determined - Blank position	2.84	2.84
#N/A	Blank	71H1	Not determined - Blank position	2.84	2.84
#N/A	Blank	71E6	Not determined - Blank position	2.87	2.87
#N/A	Blank37	37D1	Not determined - Blank position	2.89	3.0056
#N/A	Blank32	32C8	Not determined - Blank position	2.91	2.44731
#N/A	Blank	71E3	Not determined - Blank position	2.98	2.98
#N/A	Blank39	39D3	Not determined - Blank position	3.01	3.69327
#N/A	Blank49	49E1	Not determined - Blank position	3.01	2.81134
#N/A	Blank	71G3	Not determined - Blank position	3.02	3.02
#N/A	BlankH9	9H2	Not determined - Blank position	3.09	5.3766
#N/A	Blank27	27C3	Not determined - Blank position	3.1	3.0473
#N/A	Blank	71E9	Not determined - Blank position	3.23	3.23
#N/A	BlankH32	32H2	Not determined - Blank position	3.25	2.73325
#N/A	Blank29	29C5	Not determined - Blank position	3.26	2.92422
#N/A	BlankH38	38H2	Not determined - Blank position	3.28	4.68712
#N/A	BlankH22	22H2	Not determined - Blank position	3.39	3.58323
#N/A	Blank40	40D4	Not determined - Blank position	3.4	2.8016
#N/A	BlankH41	41H2	Not determined - Blank position	3.46	2.61057
#N/A	BlankH40	40H2	Not determined - Blank position	3.48	2.86752
#N/A	BlankH30	30H2	Not determined - Blank position	3.49	3.29386
#N/A	BlankH27	27H2	Not determined - Blank position	3.54	3.47982
#N/A	Blank38	38D2	Not determined - Blank position	3.57	5.10153
#N/A	Blank44	44D8	Not determined - Blank position	3.57	3.24156
#N/A	BlankH26	26H2	Not determined - Blank position	3.59	4.22902
#N/A	Blank3	3A3	Not determined - Blank position	3.76	2.83128
#N/A	BlankH29	29H2	Not determined - Blank position	3.78	3.39066
#N/A	BlankH49	49H2	Not determined - Blank position	3.81	3.55854
#N/A	Blank26	26C2	Not determined - Blank position	4.19	4.93582
#N/A	Blank17	17B5	Not determined - Blank position	5.05	3.0805
#N/A	Blank15	15B3	Not determined - Blank position	6.2	6.107
#N/A	BlankH12	12H2	Not determined - Blank position	6.42	5.59182
#N/A	BlankH39	39H2	Not determined - Blank position	8.31	10.1964
#N/A	BlankH34	34H2	Not determined - Blank position	12.78	7.75746
#N/A	BlankH4	4H2	Not determined - Blank position	13.35	16.1535	should have been blank
#N/A	Blank24	24B12	Not determined - Blank position	13.73	22.6545	should have been blank
#N/A	BlankH24	24H2	Not determined - Blank position	17.16	28.314	should have been blank
#N/A	Blank34	34C10	Not determined - Blank position	19.23	11.6726	false positive	colony appears small on filter
#N/A	BlankH11	11H2	Not determined - Blank position	21.72	40.182	should have been blank
#N/A	Blank42	42D6	Not determined - Blank position	38.28	31.1982
#N/A	Blank	51A7	Not determined - Blank position
#N/A	Blank	51A9	Not determined - Blank position
#N/A	Blank	51A11	Not determined - Blank position
#N/A	Blank	51B1	Not determined - Blank position
#N/A	Blank	51B3	Not determined - Blank position
#N/A	Blank	51B5	Not determined - Blank position
#N/A	Blank	51B7	Not determined - Blank position
#N/A	Blank	51B9	Not determined - Blank position
#N/A	Blank	51B11	Not determined - Blank position
#N/A	Blank	51C1	Not determined - Blank position
#N/A	Blank	51C3	Not determined - Blank position
#N/A	Blank	51C5	Not determined - Blank position
#N/A	Blank	51C7	Not determined - Blank position
#N/A	Blank	51C9	Not determined - Blank position
#N/A	Blank	51C11	Not determined - Blank position
#N/A	Blank	51D1	Not determined - Blank position
#N/A	Blank	51D3	Not determined - Blank position
#N/A	Blank	51D5	Not determined - Blank position
#N/A	Blank	51D7	Not determined - Blank position
#N/A	Blank	51D9	Not determined - Blank position
#N/A	Blank	51D11	Not determined - Blank position
#N/A	Blank	51E1	Not determined - Blank position
#N/A	Blank	51E3	Not determined - Blank position
#N/A	Blank	51E5	Not determined - Blank position
#N/A	Blank	51E7	Not determined - Blank position
#N/A	Blank	51E9	Not determined - Blank position
#N/A	Blank	51E11	Not determined - Blank position
#N/A	Blank	51F1	Not determined - Blank position
#N/A	Blank	51F3	Not determined - Blank position
#N/A	Blank	51F5	Not determined - Blank position
#N/A	Blank	51F7	Not determined - Blank position
#N/A	Blank	51F9	Not determined - Blank position
#N/A	Blank	51F11	Not determined - Blank position
#N/A	Blank	51G1	Not determined - Blank position
#N/A	Blank	51G3	Not determined - Blank position
#N/A	Blank	51G5	Not determined - Blank position
#N/A	Blank	51G7	Not determined - Blank position
#N/A	Blank	51G9	Not determined - Blank position
#N/A	Blank	51G11	Not determined - Blank position
#N/A	Blank	51H1	Not determined - Blank position
#N/A	Blank	51H3	Not determined - Blank position
#N/A	Blank	51H5	Not determined - Blank position
#N/A	Blank	51H7	Not determined - Blank position
#N/A	Blank	51H9	Not determined - Blank position
#N/A	Blank	51H10	Not determined - Blank position
#N/A	Blank	51H12	Not determined - Blank position
#N/A	Blank	51A6	Not determined - Blank position
#N/A	Blank	51A8	Not determined - Blank position
#N/A	Blank	51A10	Not determined - Blank position
#N/A	Blank	51A12	Not determined - Blank position
#N/A	Blank	51B2	Not determined - Blank position
#N/A	Blank	51B4	Not determined - Blank position
#N/A	Blank	51B6	Not determined - Blank position
#N/A	Blank	51B8	Not determined - Blank position
#N/A	Blank	51B10	Not determined - Blank position
#N/A	Blank	51B12	Not determined - Blank position
#N/A	Blank	51C2	Not determined - Blank position
#N/A	Blank	51C4	Not determined - Blank position
#N/A	Blank	51C6	Not determined - Blank position
#N/A	Blank	51C8	Not determined - Blank position
#N/A	Blank	51C10	Not determined - Blank position
#N/A	Blank	51C12	Not determined - Blank position
#N/A	Blank	51D2	Not determined - Blank position
#N/A	Blank	51D4	Not determined - Blank position
#N/A	Blank	51D6	Not determined - Blank position
#N/A	Blank	51D8	Not determined - Blank position
#N/A	Blank	51D10	Not determined - Blank position
#N/A	Blank	51D12	Not determined - Blank position
#N/A	Blank	51E2	Not determined - Blank position
#N/A	Blank	51E4	Not determined - Blank position
#N/A	Blank	51E6	Not determined - Blank position
#N/A	Blank	51E8	Not determined - Blank position
#N/A	Blank	51E10	Not determined - Blank position
#N/A	Blank	51E12	Not determined - Blank position
#N/A	Blank	51F2	Not determined - Blank position
#N/A	Blank	51F4	Not determined - Blank position
#N/A	Blank	51F6	Not determined - Blank position
#N/A	Blank	51F8	Not determined - Blank position
#N/A	Blank	51F10	Not determined - Blank position
#N/A	Blank	51F12	Not determined - Blank position
#N/A	Blank	51G2	Not determined - Blank position
#N/A	Blank	51G4	Not determined - Blank position
#N/A	Blank	51G6	Not determined - Blank position
#N/A	Blank	51G8	Not determined - Blank position
#N/A	Blank	51G10	Not determined - Blank position
#N/A	Blank	51G12	Not determined - Blank position
#N/A	Blank	51H2	Not determined - Blank position
#N/A	Blank	51H4	Not determined - Blank position
#N/A	Blank	51H6	Not determined - Blank position
#N/A	Blank	51H8	Not determined - Blank position
#N/A	Blank	51H11	Not determined - Blank position
#N/A	Blank36	36C12	Not determined - Blank position
#N/A	BlankH36	36H2	Not determined - Blank position
HFI1	YPL254W	8G3	Not examined	1.49	1.48106
0	YJL184W	70G10	Not examined	1.5	2.4075
CWH36	YCL007C	71B3	Not examined	1.51	1.51
SPT7	YBR081C	46F10	Not examined	1.57	1.53075
VMA10	YHR039C-B	32A11	Not examined	1.57	1.32037
VMA13	YPR036W	35A3	Not examined	1.57	1.72229
ROX3	YBL093C	71C1	Not examined	1.59	1.59
CHC1	YGL206C	70A10	Not examined	1.6	2.568
TFP3	YPL234C	8H5	Not examined	1.6	1.5904
0	YPR099C	35D11	Not examined	1.63	1.78811
AAT2	YLR027C	2D2	Not examined	1.64	1.20376
URA4	YLR420W	16G7	Not examined	1.64	1.9188
0	YML020W	3D12	Not examined	1.66	1.24998
PHO85	YPL031C	70B7	Not examined	1.68	2.6964
ICY2	YPL250C	8G5	Not examined	1.68	1.66992
ANP1	YEL036C	71B8	Not examined	1.69	1.69
KEX2	YNL238W	28E4	Not examined	1.72	1.47576
TOM5	YPR133W-A	71B11	Not examined	1.75	1.75
SCP160	YJL080C	35G8	Not examined	1.8	1.9746
0	YLR104W	2H4	Not examined	1.82	1.33588
ARP5	YNL059C	71D1	Not examined	1.82	1.82
BCK1	YJL095W	35F12	Not examined	1.84	2.01848
RPL2A	YFR031C-A	31G12	Not examined	1.85	2.3828
HOF1	YMR032W	3H11	Not examined	1.87	1.40811
CUP5	YEL027W	12F3	Not examined	1.88	1.63748
DOC1	YGL240W	70B3	Not examined	1.88	3.0174
SFP1	YLR403W	70B1	Not examined	1.91	3.06555
GLY1	YEL046C	12G5	Not examined	1.93	1.68103
RPB4	YJL140W	71C4	Not examined	1.93	1.93
RPL27A	YHR010W	71A5	Not examined	1.94	1.94
BDF1	YLR399C	70A12	Not examined	1.94	3.1137
BUD25	YER014C-A	71B6	Not examined	1.95	1.95
HPR1	YDR138W	71B10	Not examined	1.96	1.96
AFG3	YER017C	13B3	Not examined	1.97	1.75555
TFI1	YGL223C	70A11	Not examined	1.97	3.16185
0	YLR311C	23B2	Not examined	1.97	2.07362
VPH2	YKL119C	18D10	Not examined	1.98	2.7324
CYB5	YNL111C	46E7	Not examined	1.98	1.9305
RIB4	YOL143C	70E3	Not examined	1.98	3.1779
0	YKL118W	18D9	Not examined	1.99	2.7462
CYC8	YBR112C	71C5	Not examined	2	2
MSH1	YHR120W	15E6	Not examined	2	1.97
NIT1	YIL164C	43D2	Not examined	2.03	2.12744
SPT20	YOL148C	50G11	Not examined	2.03	2.18022
0	YDR115W	11D3	Not examined	2.04	3.774
ADE12	YNL220W	71D4	Not examined	2.05	2.05
MSW1	YDR268W	70C11	Not examined	2.06	3.3063
0	YGR107W	19E8	Not examined	2.06	2.4926
UGO1	YDR470C	48C8	Not examined	2.07	1.85886
GSY1	YFR015C	31G2	Not examined	2.07	2.66616
0	YGL020C	70C2	Not examined	2.08	3.3384
CTK2	YJL006C	70F2	Not examined	2.08	3.3384
SPT10	YJL127C	35E2	Not examined	2.08	2.28176
OCH1	YGL038C	70C3	Not examined	2.09	3.35445
CTK3	YML112W	70D11	Not examined	2.09	3.35445
PRO1	YDR300C	70D2	Not examined	2.1	3.3705
VID31	YKL054C	17H7	Not examined	2.1	1.281
PEP3	YLR148W	71B4	Not examined	2.1	2.1
SOK2	YMR016C	3G6	Not examined	2.1	1.5813
EMP24	YGL200C	24A2	Not examined	2.11	3.4815
NOT5	YPR072W	70H11	Not examined	2.11	3.38655
VMA8	YEL051W	12G10	Not examined	2.12	1.84652
CLC1	YGR167W	71B2	Not examined	2.12	2.12
ERG28	YER044C	50E6	Not examined	2.13	2.28762
CYS4	YGR155W	45C4	Not examined	2.13	1.78068
MRPL7	YDR237W	23H5	Not examined	2.14	2.25256
VMA22	YHR060W	15B6	Not examined	2.14	2.1079
SUN4	YNL066W	43F4	Not examined	2.16	2.26368
OST4	YDL232W	38F7	Not examined	2.17	3.10093
POP2	YNR052C	46E4	Not examined	2.18	2.1255
PRK1	YIL095W	31A10	Not examined	2.19	2.82072
FUN12	YAL035W	1C2	Not examined	2.2	1.8282
ISA1	YLL027W	71A7	Not examined	2.2	2.2
RPL43A	YPR043W	46F6	Not examined	2.2	2.145
TOS10	YGR153W	14A1	Not examined	2.21	2.83101
IES6	YEL044W	71A2	Not examined	2.22	2.22
VPS45	YGL095C	70C5	Not examined	2.22	3.5631
VPS33	YLR396C	70B2	Not examined	2.22	3.5631
0	YOR251C	20G10	Not examined	2.22	2.34876
BUD23	YCR047C	45A9	Not examined	2.23	1.86428
0	YDR114C	11D2	Not examined	2.23	4.1255
RRN10	YBL025W	70B12	Not examined	2.25	3.61125
CDC40	YDR364C	11H1	Not examined	2.25	4.1625
RCS1	YGL071W	28C7	Not examined	2.26	1.93908
SER1	YOR184W	20C5	Not examined	2.26	2.39108
SNF8	YPL002C	25D10	Not examined	2.26	3.7742
RIB1	YBL033C	70C1	Not examined	2.27	3.64335
TRK1	YJL129C	44C8	Not examined	2.27	2.06116
VPS34	YLR240W	70A8	Not examined	2.27	3.64335
RPO41	YFL036W	31E2	Not examined	2.28	2.93664
RPB4	YJL140W	21F6	Not examined	2.28	2.7588
NPL3	YDR432W	12D3	Not examined	2.29	1.99459
PEP12	YOR036W	6E5	Not examined	2.29	1.76559
VPS3	YDR495C	48E2	Not examined	2.3	2.0654
YME1	YPR024W	46F2	Not examined	2.31	2.25225
0	YGL211W	24A9	Not examined	2.32	3.828
SNL1	YIL016W	30F8	Not examined	2.32	2.18962
YPS3	YLR121C	3A4	Not examined	2.32	1.74696
GRX5	YPL059W	70B4	Not examined	2.33	3.73965
0	YPR115W	25E9	Not examined	2.33	3.8911
KRE28	YDR532C	48G5	Not examined	2.34	2.10132
FAB1	YFR019W	46B11	Not examined	2.34	2.2815
VMA6	YLR447C	37B10	Not examined	2.35	2.444
0	YLR089C	2G3	Not examined	2.36	1.73224
HST1	YOL068C	8D9	Not examined	2.36	2.34584
ADK1	YDR226W	23G9	Not examined	2.37	2.49466
ISM1	YPL040C	25B9	Not examined	2.38	3.9746
YTA6	YPL074W	24H5	Not examined	2.38	3.927
SNF3	YDL194W	43E7	Not examined	2.39	2.50472
0	YDR223W	23G7	Not examined	2.4	2.52624
0	YIL055C	31B12	Not examined	2.4	3.0912
0	YNL120C	43H10	Not examined	2.4	2.5152
0	YJR100C	38A1	Not examined	2.41	3.44389
LSM7	YNL147W	71D3	Not examined	2.43	2.43
HIR3	YJR140C	38B9	Not examined	2.44	3.48676
POR1	YNL055C	71A12	Not examined	2.44	2.44
0	YNL119W	43H9	Not examined	2.45	2.5676
RAV2	YDR202C	44A8	Not examined	2.46	2.23368
VPS15	YBR097W	70H3	Not examined	2.47	3.96435
ECM31	YBR176W	10A12	Not examined	2.48	1.88232
INO2	YDR123C	11D10	Not examined	2.48	4.588
0	YGL220W	24B5	Not examined	2.48	4.092
0	YPL071C	24H8	Not examined	2.48	4.092
URA2	YJL130C	21G2	Not examined	2.49	3.0129
VAM7	YGL212W	24A10	Not examined	2.51	4.1415
ARG3	YJL088W	35G4	Not examined	2.51	2.75347
ATP17	YDR377W	11H10	Not examined	2.52	4.662
0	YJL120W	35E7	Not examined	2.52	2.76444
CYS3	YAL012W	37E12	Not examined	2.53	2.6312
RPS16A	YMR143W	4A11	Not examined	2.54	3.0734
0	YEL045C	12G4	Not examined	2.55	2.22105
0	YIL167W	43D5	Not examined	2.55	2.6724
0	YNL105W	43H5	Not examined	2.55	2.6724
ANC1	YPL129W	9G1	Not examined	2.55	4.437
GTS1	YGL181W	49D6	Not examined	2.56	2.39104
CPR6	YLR216C	17D11	Not examined	2.56	1.5616
0	YGL231C	24C4	Not examined	2.57	4.2405
0	YDR512C	71C10	Not examined	2.59	2.59
NIF3	YGL221C	24B6	Not examined	2.59	4.2735
SPC72	YAL047C	37F1	Not examined	2.6	2.704
BUD32	YGR262C	70D6	Not examined	2.61	4.18905
ARC1	YGL105W	48G10	Not examined	2.63	2.36174
ISA2	YPR067W	70H1	Not examined	2.66	4.2693
RPL31A	YDL075W	50D4	Not examined	2.69	2.88906
NOP12	YOL041C	8B6	Not examined	2.69	2.67386
UBP7	YIL156W	43C7	Not examined	2.71	2.84008
ARV1	YLR242C	22E11	Not examined	2.72	2.87504
0	YNL115C	43H8	Not examined	2.74	2.87152
0	YIL135C	43B5	Not examined	2.75	2.882
VMA2	YBR127C	47A2	Not examined	2.76	2.51298
SER2	YGR208W	14D5	Not examined	2.77	3.54837
RNR1	YER070W	71B7	Not examined	2.78	2.78
RPS26B	YER131W	49F6	Not examined	2.78	2.59652
YHM1	YDL198C	38D7	Not examined	2.82	4.02978
REV7	YIL139C	43B8	Not examined	2.83	2.96584
YPS1	YLR120C	3A2	Undersecretor
RAD57	YDR004W	38G8	Not examined	2.84	4.05836
PEX10	YDR265W	30A6	Not examined	2.84	2.68039
VTH1	YIL173W	43D9	Not examined	2.85	2.9868
YAF9	YNL107W	43H7	Not examined	2.85	2.9868
CLA4	YNL298W	5G7	Not examined	2.85	2.5935
MUQ1	YGR007W	24E11	Not examined	2.86	4.719
0	YGR018C	24F8	Not examined	2.86	4.719
CAF17	YJR122W	38B1	Not examined	2.86	4.08694
HO	YDL227C	38F3	Not examined	2.88	4.11552
0	YIL064W	30H9	Not examined	2.88	2.71814
SWM1	YDR260C	30A1	Not examined	2.9	2.73702
PRO2	YOR323C	7D1	Not examined	2.91	3.22719
ILV1	YER086W	13F9	Not examined	2.93	2.61104
VMA7	YGR020C	24F10	Not examined	2.93	4.8345
ESBP6	YNL125C	43H12	Not examined	2.93	3.07064
GSH1	YJL101C	46C9	Not examined	2.94	2.8665
0	YMR140W	4A9	Not examined	2.94	3.5574
NPL6	YMR091C	32G7	Not examined	2.95	2.48095
0	YIR003W	43D12	Not examined	2.96	3.10208
SHP1	YBL058W	27D8	Not examined	3.01	2.95883
0	YDL242W	38G4	Not examined	3.03	4.32987
TCM10	YDR350C	11G4	Not examined	3.04	5.624
MRP20	YDR405W	12B8	Not examined	3.05	2.65655
0	YGL010W	27G9	Not examined	3.05	2.99815
KRE20	YAL058C-A	37F3	Not examined	3.07	3.1928
ECM30	YLR436C	37B2	Not examined	3.07	3.1928
SUC2	YIL162W	43C12	Not examined	3.1	3.2488
0	YGL024W	27H8	Not examined	3.11	3.05713
BUR2	YLR226W	71A8	Not examined	3.11	3.11
GSH2	YOL049W	8C2	Not examined	3.13	3.11122
BRO1	YPL084W	24G10	Not examined	3.14	5.181
0	YIL029C	30G4	Not examined	3.15	2.97297
0	YIR014W	43E5	Not examined	3.18	3.33264
DIN7	YDR263C	30A4	Not examined	3.19	3.01072
0	YBL010C	27A8	Not examined	3.2	3.1456
0	YGL144C	49A12	Not examined	3.21	2.99814
RSM7	YJR113C	38A6	Not examined	3.24	4.62996
RHR2	YIL053W	30H7	Not examined	3.27	3.08623
PIM1	YBL022C	27B5	Not examined	3.29	3.23407
SPO22	YIL073C	30H12	Not examined	3.29	3.1051
PIB2	YGL023C	27H7	Not examined	3.31	3.25373
0	YDR279W	30B6	Not examined	3.38	3.19004
CTK1	YKL139W	44E8	Not examined	3.38	3.06904
CWH41	YGL027C	27H11	Not examined	3.47	3.41101
PRP18	YGR006W	24E10	Not examined	3.47	5.7255
SIT4	YDL047W	50D1	Not examined	3.49	3.74826
APS3	YJL024C	39G7	Not examined	3.49	4.28223
BUD19	YJL188C	21C4	Not examined	3.49	4.2229
SOD1	YJR104C	38A2	Not examined	3.5	5.0015
0	YDL237W	38F11	Not examined	3.52	5.03008
0	YBL044W	27C7	Not examined	3.56	3.49948
SRB8	YCR081W	39F6	Not examined	3.59	4.40493
LUV1	YDR027C	39A2	Not examined	3.61	4.42947
0	YOR331C	70G5	Not examined	3.61	5.79405
BEM2	YER155C	49G11	Not examined	3.66	3.41844
0	YBL094C	27G2	Not examined	3.69	3.62727
HTL1	YCR020W-B	39D4	Not examined	3.7	4.5399
END3	YNL084C	70G8	Not examined	3.71	5.95455
YDJ1	YNL064C	42G11	Not examined	3.72	2.9388
QDR1	YIL120W	43A7	Not examined	3.77	3.95096
RHO4	YKR055W	29G1	Not examined	3.79	3.39963
KIP1	YBL063W	27E1	Not examined	3.82	3.75506
MOT2	YER068W	13E6	Not examined	3.83	3.41307
0	YBL046W	27C9	Not examined	3.86	3.79438
EDE1	YBL047C	27C10	Not examined	3.87	3.80421
TFP1	YDL185W	70G4	Not examined	3.9	6.2595
0	YBL032W	27B11	Not examined	3.94	3.87302
ACH1	YBL015W	27A12	Not examined	3.95	3.88285
PEP7	YDR323C	30E3	Not examined	3.96	3.73745
URA5	YML106W	34D1	Not examined	3.97	2.40979
NCL1	YBL024W	27B6	Not examined	4.07	4.00081
0	YJL169W	21D6	Not examined	4.08	4.9368
ADH1	YOL086C	32H5	Not examined	4.15	3.49015
NAT1	YDL040C	70H6	Not examined	4.43	7.11015
PMP3	YDR276C	30B3	Not examined	4.45	4.19991
TRP3	YKL211C	29C7	Not examined	4.63	4.15311
PDX3	YBR035C	70H10	Not examined	4.77	7.65585
0	YOR309C	38D3	Not examined	6.23	8.90267
ARO7	YPR060C	35B8	Not examined	6.49	7.11953
SPF1	YEL031W	12F6	Not examined	7.34	6.39314
BEM1	YBR200W	10C5		3.62	2.74758	false positive	colony appears light on filter
DBP7	YKR024C	29E7		3.84	3.44448	false positive	colony appears light on filter
SUV3	YPL029W	25C6		3.94	6.5798	false positive	colony appears light on filter
SHE4	YOR035C	6E4		4.02	5.92548	False positive	colony appears light on filter
YPT7	YML001W	3F6		4.22	3.17766	false positive	no colony on filter
0	YPL144W	9F4		4.67	8.1258	false positive	colony appears very light on filter
CNM67	YNL225C	70C8		4.86	7.8003	false positive	colony do not appear on filter
RCK1	YGL158W	49B11		5.01	4.67934	false positive	colony appears very light on filter
FUM1	YPL262W	8F8		5.09	7.50266	False positive	colony appears light on filter
MET22	YOL064C	8D6		5.14	5.10916	false positive	colony appears light on filter
PFD1	YJL179W	21C12		5.62	6.8002	false positive	colony appears light on filter
0	YOR258W	20H3		6.21	9.15354	False positive	colony appears light on filter
0	YNL179C	28H12		6.63	5.885	false positive	colony appears dark on the film
CIK1	YMR198W	4E10		6.95	10.2443
CTR1	YPR124W	25F5		7.11	11.8737	false positive	colony appears light on filter
RSA1	YPL193W	9C1		7.13	10.5096	False positive	colony appears light on filter
SRB5	YGR104C	19E6		7.2	8.712	false positive	colony appears light on filter
RPL39	YJL189W	21C3		7.2	8.712	false positive	no colony on filter
0	YLR368W	22A12		7.54	6.1451	False positive	colony appears light on filter
0	YBL006C	27A4		7.91	7.77553	false positive	colony appears very light on filter
FYV5	YCL058C	37F9		7.97	8.2888	false positive	colony appears light on filter
DOA1	YKL213C	29C9		8.26	7.40922	false positive	does not looks like an undersecreter in the day 3 blot
ADA2	YDR448W	48B4		8.54	7.66892	false positive	colony appears light on filter
MNT4	YNR059W	37E2		8.54	8.8816	false positive	colony appears light on filter
SSD1	YDR293C	30C4		8.8	8.30544
AMD1	YML035C	3D2		8.87	6.67911	false positive	no colony on filter
MLP1	YKR095W	46D2		8.92	8.697	false positive	colony appears light on filter
RPL1A	YPL220W	9A3		8.97	15.6078	false positive	colony appears very light on filter
0	YDR346C	11F12		9.6	17.76	false positive	colony appears very light on filter
POS5	YPL188W	9C5		9.62	16.7388	false positive	colony appears very light on filter
SGF29	YCL010C	16B7		10.02	11.7234	false positive	colony appears light on filter
PAM1	YDR251W	29H4		10.13	9.08661	false positive	does not looks like an undersecreter in the day 3 blot
VPS24	YKL041W	17G9		10.25	6.2525	false positive	colony appears light on filter
TUP1	YCR084C	45B7		10.29	8.60244	false positive	colony appears light on filter
0	YNL109W	46E3		10.3	10.0425	false positive	colony appears light on filter
UBP15	YMR304W	5D7		10.33	9.4003	false positive	colony appears light on filter
ELC1	YPL046C	25B6		10.5	17.535	false positive	colony appears light on filter
0	YOR252W	20G11		10.71	11.3312	false positive	no colony on filter
RTG2	YGL252C	24D7		10.91	18.0015	false positive	colony appears light on filter
HOM6	YJR139C	38B8		10.96	15.6618	false positive	neighbors are also light
SLT2	YHR030C	14H12		11.06	9.0139	False positive	colony appears light on filter
DID4	YKL002W	17E9		11.11	6.7771	false positive	colony appears light on filter
RPS4A	YJR145C	38B12		11.18	15.9762	false positive	neighbors are also light
AYR1	YIL124W	43A10		11.22	11.7586	false positive	colony appears light on filter
REF2	YDR195W	23E10		11.3	16.6562	False positive	colony appears light on filter
MNN11	YJL183W	21C8		11.34	13.7214	false positive	colony appears light on filter
0	YOR200W	20D8		11.68	17.2163	False positive	colony appears light on filter
MRP21	YBL090W	27F11		11.76	11.5601	false positive	colony looks very light on filter
0	YPL033C	25C3		11.9	19.873	false positive	neighbors are also light
ATP2	YJR121W	38A12		12.11	17.3052	false positive	neighbors are also light
0	YML072C	38C10		12.18	17.4052	false positive	neighbors are also light
0	YDR340W	11F9		12.19	22.5515	false positive	colony appears light on filter
OXR1	YPL196W	9B10		12.27	21.3498	false positive	neighbors are also light
TRP4	YDR354W	11G7		12.28	22.718	false positive	neighbors are also light
APL5	YPL195W	9B11		12.29	21.3846	false positive	neighbors are also light
SVL3	YPL032C	25C4		12.32	20.5744	false positive	neighbors are also light
ISR1	YPR106W	25E5		12.33	20.5911	false positive	neighbors are also light
DFG10	YIL049W	30H5		12.35	11.6559	false positive	colony appears very light on filter
MON2	YNL297C	5G9		12.41	11.2931	false positive	colony appears light on filter
0	YPL014W	25D3		12.43	20.7581	false positive	neighbors are also light
FOB1	YDR110W	11C11		12.48	23.088	false positive	neighbors are also light
VPS41	YDR080W	11A12		12.53	23.1805	false positive	colony appears light on filter
FLX1	YIL134W	43B4		12.57	13.1734	false positive	colony appears light on filter
DDC1	YPL194W	9B12		12.7	22.098	false positive	neighbors are also light
DIG1	YPL049C	25B3		12.76	21.3092	false positive	neighbors are also light
0	YDR095C	11B9		12.88	23.828
REV3	YPL167C	9D11		12.9	22.446	false positive	neighbors are also light
ARO1	YDR127W	11E2		12.91	23.8835
INO4	YOL108C	33A12		13	13	false positive	blank on the filter
DOA4	YDR069C	11A2		13.01	24.0685
FRE4	YNR060W	37E3		13.06	13.5824	false positive	colony appears light on filter
0	YJR142W	38B10		13.08	18.6913	false positive	neighbors are also light
SPE1	YKL184W	19A1		13.1	15.851	false positive	colony appears light on filter
0	YPL035C	25C2		13.17	21.9939	false positive	neighbors are also light
GRX3	YDR098C	11B12		13.38	24.753
0	YDL199C	38D8		13.4	19.1486	false positive	neighbors are also light
CTF4	YPR135W	25G3		13.44	22.4448	false positive	neighbors are also light
GPH1	YPR160W	25H11		13.48	22.5116	false positive	colony appears light on filter
VPS27	YNR006W	41D6		13.5	10.1857	false positive	colony appears light on filter
HXT3	YDR345C	11F11		13.53	25.0305
ATS1	YAL020C	1D1		13.61	11.3099	false positive	colony appears light on filter
0	YJR120W	38A11		13.64	19.4916	false positive	neighbors are also light
YCF1	YDR135C	11E10		13.68	25.308
SNF4	YGL115W	48H5		13.7	12.3026	false positive	colony appears light on filter
PKR1	YMR123W	34G3		13.74	8.34018	false positive	colony appears small on filter
INP54	YOL065C	8D7		13.74	13.6576	false positive	colony appears light on filter
HAL1	YPR005C	25E4		13.76	22.9792	false positive	neighbors are also light
SHD7	YPL180W	9C12		13.86	24.1164
PEP4	YPL154C	9E10		14.02	24.3948
0	YDR109C	11C10		14.12	26.122
0	YPR123C	25F4		14.16	23.6472
MSH6	YDR097C	11B11		14.25	26.3625
PET100	YDR079W	11A10		14.26	26.381
SNF11	YDR073W	11A5		14.32	26.492
0	YDR357C	11G8		14.39	26.6215
0	YPL030W	25C5		14.43	24.0981
0	YLR315W	23B6		14.47	15.2311	false positive	colony appears small on filter
PDH1	YPR002W	25E1		14.47	24.1649
0	YPL166W	9D12		14.49	25.2126
SWI3	YJL176C	21D2		14.55	21.4467	False positive	colony appears light on filter
0	YPR004C	25E3		14.56	24.3152
RPL7B	YPL198W	9B8		14.57	25.3518
PER1	YCR044C	70E10		14.59	23.4169	false positive	colony do not appear on filter
PAI3	YMR174C	4C12		14.62	21.5499	False positive	neighbors are also light
0	YDR352W	11G6		14.68	27.158
ERG3	YLR056W	2E2		14.69	10.7825	false positive	colony is blank on filter
COX10	YPL172C	9D7		14.69	25.5606
RIM9	YMR063W	32E6		14.7	21.6678	False positive	neighbors are also light
0	YPL047W	25B5		14.7	24.549
0	YPL185W	9C7		14.7	25.578
THP1	YOL072W	8D12		14.72	14.6317	false positive	colony appears very light on filter
MRPL40	YPL173W	9D6		14.75	25.665
LEA1	YPL213W	9A8		14.78	25.7172
SED1	YDR077W	11A8		14.81	27.3985
0	YPL208W	9A11		14.81	25.7694
MEP3	YPR138C	25G4		14.81	24.7327
0	YGL232W	24C5		14.87	24.5355
0	YDR338C	11F8		14.9	27.565
MET31	YPL038W	25B11		14.9	24.883
GIS1	YDR096W	11B10		14.96	27.676
XPT1	YJR133W	38B6		14.98	21.4064	false positive	neighbors are also light
SOK1	YDR006C	38G10		15.02	21.4636	false positive	neighbors are also light
0	YPL157W	9E7		15.12	26.3088
0	YPR139C	25G5		15.13	25.2671
0	YPR003C	25E2		15.15	25.3005
0	YML068W	38C9		15.18	21.6922	false positive	neighbors are also light
ECM40	YMR062C	32E5		15.22	22.4343	False positive	neighbors are also light
ISU1	YPL135W	9F10		15.23	26.5002
0	YPL184C	9C9		15.24	26.5176
ECM18	YDR125C	11D12		15.27	28.2495
0	YPL170W	9D9		15.31	26.6394
OYE3	YPL171C	9D8		15.32	26.6568
KIN1	YDR122W	11D9		15.33	28.3605
KAR3	YPR141C	25G7		15.35	25.6345
SPO71	YDR104C	11C6		15.36	28.416
CLN1	YMR199W	4E11		15.37	22.6554
0	YPL199C	9B7		15.38	26.7612
HOT1	YMR172W	38C12		15.41	22.0209	false positive	neighbors are also light
0	YDR132C	11E7		15.45	28.5825
MRP51	YPL118W	9G8		15.46	26.9004
MKC7	YDR144C	11F6		15.53	28.7305
PHO90	YJL198W	21B7		15.55	18.8155	false positive	colony appears small on filter
0	YPL052W	25B1		15.57	26.0019
0	YPR125W	25F6		15.57	26.0019
0	YDR070C	11A3		15.59	28.8415
MKK2	YPL140C	9F6		15.62	27.1788
0	YAL049C	1B3		15.65	13.0052	false positive	colony appears small on filter
0	YPL009C	25D5		15.66	26.1522
CSM4	YPL200W	9B6		15.66	27.2484
0	YDR107C	11C8		15.68	29.008
0	YGR021W	24F11		15.69	25.8885
0	YPL186C	9C8		15.69	27.3006
0	YDR370C	11H5		15.72	29.082
ZIP2	YGL249W	24D4		15.75	25.9875
BEM4	YPL161C	9E5		15.8	27.492
0	YCL063W	16E7		15.83	18.5211	false positive	colony appears light on filter
0	YDR134C	11E9		15.83	29.2855
HAP2	YGL237C	24C9		15.83	26.1195
RPS24B	YIL069C	31C4		15.83	20.389	false positive	colony appears light on filter
MF(ALPHA)1	YPL187W	9C6		15.83	27.5442
HOS3	YPL116W	9G9		15.84	27.5616
0	YPL025C	25C8		15.85	26.4695
TOS7	YOL019W	8A1		15.89	23.4219
FYV9	YDR140W	11F3		15.91	29.4335
BEM3	YPL115C	9G10		15.95	27.753
0	YDR090C	11B5		15.96	29.526
SPO19	YPL130W	9F12		15.97	27.7878
KIP2	YPL155C	9E9		15.98	27.8052
0	YMR222C	4F12		16.05	23.6577
PUS1	YPL212C	9A10		16.07	27.9618
MNS1	YJR131W	38B5		16.08	22.9783	false positive	neighbors are also light
YPS5	YGL259W	24E2		16.13	26.6145
AXL1	YPR122W	25F3		16.13	26.9371
0	YKL030W	38C5		16.15	23.0784	false positive	neighbors are also light
HST2	YPL015C	25D2		16.16	26.9872
CBP3	YPL215W	9A6		16.18	28.1532
CLB2	YPR119W	25E12		16.19	27.0373
0	YPL064C	25A3		16.22	27.0874
ASN1	YPR145W	25G8		16.25	27.1375
0	YJL199C	21B6		16.28	19.6988	false positive	colony appears small on filter
VPS16	YPL045W	70B6		16.28	26.1294
PDE1	YGL248W	24D3		16.31	26.9115
0	YPL207W	9A12		16.33	28.4142
HSC82	YMR186W	4D10		16.35	24.0999
UBC13	YDR092W	11B6		16.36	30.266
0	YKL133C	18E10		16.37	22.5906	false positive	does not look like an undersecreter by eye
SPE4	YLR146C	38C6		16.42	23.4642
0	YPL136W	9F9		16.42	28.5708
SBE2	YDR351W	11G5		16.44	30.414
PRM4	YPL156C	9E8		16.46	28.6404
IPT1	YDR072C	11A4		16.48	30.488
0	YDR008C	38G11		16.51	23.5928
CHL1	YPL008W	25D6		16.52	27.5884
THI22	YPR121W	25F2		16.53	27.6051
0	YPL133C	9F11		16.58	28.8492
0	YJL218W	21A2		16.64	20.1344	false positive	colony appears small on filter
RPS23B	YPR132W	25G1		16.64	27.7888
PHO13	YDL236W	38F10		16.66	23.8071
MSS18	YPR134W	25G2		16.7	27.889
COX5B	YIL111W	50C4		16.71	17.9465	false positive	colony appears small on filter
XRS2	YDR369C	11H4		16.76	31.006
PFK1	YGR240C	26H5		16.78	19.7668	false positive	colony appears small on filter
BMH2	YDR099W	11C1		16.8	31.08
FEN2	YCR028C	39D10		16.84	14.4487
ATP15	YPL271W	8F1		16.84	16.739	false positive	colony appears light on filter
0	YGR004W	24E9		16.86	27.819
RLM1	YPL089C	24G6		16.88	27.852
MTL1	YGR023W	24G1		16.89	27.8685
MTO1	YGL236C	24C8		16.9	27.885
SSN3	YPL042C	25B7		16.93	28.2731
0	YOR275C	46A2		16.95	16.5262	false positive	colony appears light on filter
THI6	YPL214C	9A7		16.95	29.493
0	YPL159C	9E6		16.96	29.5104
0	YPL041C	25B8		16.97	28.3399
UME1	YPL139C	9F7		16.99	29.5626
ALD3	YMR169C	37D3		17	17.68	false positive	colony appears light on filter
LYP1	YNL268W	6A8		17.01	25.0727
PDE2	YOR360C	7F3		17.04	25.117
NCA2	YPR155C	25H6		17.09	28.5403
0	YDR105C	11C7		17.1	31.635
SPP1	YPL138C	9F8		17.11	29.7714
0	YDR374C	11H8		17.13	31.6905
0	YPL181W	9C10		17.13	29.8062
0	YMR210W	4F6		17.16	25.2938
GLR1	YPL091W	24G4		17.17	28.3305
0	YPR140W	25G6		17.19	28.7073
0	YDR094W	11B8		17.22	31.857
CTS2	YDR371W	11H6		17.23	31.8755
0	YKL123W	18E1		17.23	23.7774
0	YKL075C	18B1		17.26	23.8188
0	YDR102C	11C4		17.28	31.968
0	YPR126C	25F7		17.29	28.8743
0	YGR010W	24F1		17.33	28.5945
0	YPL201C	9B5		17.36	30.2064
SHE2	YKL130C	18E7		17.38	23.9844
0	YPR147C	25G10		17.43	29.1081
ECM23	YPL021W	25C11		17.45	29.1415
0	YPL066W	25A1		17.47	29.1749
MGM101	YJR144W	38B11		17.48	24.9789
0	YPL113C	9G12		17.49	30.4326
0	YPL103C	9H11		17.5	30.45
0	YPR146C	25G9		17.5	29.225
EGD1	YPL037C	25B12		17.57	29.3419
DNF2	YDR093W	11B7		17.6	32.56
0	YPL182C	9C11		17.61	30.6414
0	YDR133C	11E8		17.63	32.6155
0	YGL242C	24C11		17.64	29.106
YDC1	YPL087W	24G8		17.65	29.1225
0	YDR111C	11C12		17.66	32.671
YJU3	YKL094W	18C4		17.74	24.4812
ASC1	YMR116C	34F10		17.76	10.7803	false positive	neighbors are also light
ESC2	YDR363W	11G12		17.77	32.8745
0	YGR012W	24F3		17.77	29.3205
PMU1	YKL128C	18E5		17.79	24.5502
PIN3	YPR154W	25H5		17.8	29.726
0	YPL114W	9G11		17.83	31.0242
PPH3	YDR075W	11A6		17.85	33.0225
0	YMR187C	4D11		17.85	26.3109
SNF1	YDR477W	50D5		17.87	19.1924	false positive	colony appears light on filter
0	YKL076C	18B2		17.9	24.702
ARL3	YPL051W	25B2		17.91	29.9097
VAM3	YOR106W	19F10		17.92	21.6832	false positive	colony appears light on filter
CBC2	YPL178W	9D2		17.95	31.233
RTF1	YGL244W	24D1		17.98	29.667
CBT1	YKL208W	29C6		17.99	16.137	false positive	does not looks like an undersecreter in the day 3 blot
RPL36A	YMR194W	4E6		18	26.532
0	YDR116C	11D4		18.02	33.337
0	YPL150W	9E12		18.02	31.3548
ASF2	YDL197C	38D6		18.03	25.7649
YMD8	YML038C	45D7		18.04	15.0814	false positive	colony appears small on filter
0	YKL069W	18A7		18.05	24.909
MSH5	YDL154W	40F2		18.06	14.8814	false positive	neighbors are also light
0	YGL218W	70E5		18.07	29.0023
ZRT1	YGL255W	24D10		18.08	29.832
0	YGR003W	24E8		18.09	29.8485
0	YDR084C	11B2		18.1	33.485
SAC6	YDR129C	11E4		18.11	26.6941
MNT2	YGL257C	24D12		18.12	29.898
0	YKL131W	18E8		18.13	25.0194
DFG5	YMR238W	4G12		18.13	26.7236
0	YGR017W	24F7		18.16	29.964
0	YGR026W	24G3		18.18	29.997
CIT3	YPR001W	25D12		18.19	30.3773
MAF1	YDR005C	38G9		18.2	26.0078
RPS6A	YPL090C	24G5		18.23	30.0795
SSE1	YPL106C	9H8		18.23	31.7202
GUP2	YPL189W	9C4		18.24	31.7376
0	YKL151C	18F12		18.27	25.2126
0	YPR127W	25F8		18.29	30.5443
0	YMR251W	4H11		18.31	26.9889
KAP114	YGL241W	24C10		18.36	30.294
GRR1	YJR090C	70E6		18.36	29.4678
0	YDL222C	38E10		18.42	26.3222
0	YGL230C	24C3		18.42	30.393
HFM1	YGL251C	24D6		18.42	30.393
GGA1	YDR358W	11G9		18.44	34.114
0	YJR126C	38B4		18.44	26.3508
GBP2	YCL013W	16B10		18.48	21.6216	false positive	neigbors are also light
0	YMR158W-A	4B12		18.48	27.2395
MYO3	YKL129C	18E6		18.49	25.5162
0	YDR128W	11E3		18.5	34.225
MET12	YPL023C	25C9		18.55	30.9785
0	YGL218W	24B4		18.59	30.6735
PIN4	YBL051C	27D1		18.6	18.2838	false positive	colony looks light on filter
KIP3	YGL216W	24B2		18.6	30.69
PGM1	YKL127W	18E4		18.61	25.6818
MUP3	YHL036W	14E10		18.64	23.8778
ICY1	YMR195W	4E8		18.65	27.4901
ADE5,7	YGL234W	24C6		18.66	30.789
0	YKL077W	18B3		18.67	25.7646
0	YDR247W	29G11		18.68	16.756	false positive	does not looks like an undersecreter in the day 3 blot
BCS1	YDR375C	11H9		18.71	34.6135
ANT1	YPR128C	25F9		18.73	31.2791
STF2	YGR008C	24E12		18.75	30.9375
UGA4	YDL210W	38E2		18.77	26.8223
0	YJR119C	38A10		18.79	26.8509
FZF1	YGL254W	24D9		18.86	31.119
0	YOR114W	19G5		18.88	22.8448	false positive	colony appears light on filter
TGL1	YKL140W	18F4		18.89	26.0682
0	YDR089W	11B4		18.91	34.9835
MSB2	YGR014W	24F4		18.92	31.218
CLG1	YGL215W	24B1		18.93	31.2345
QCR8	YJL166W	21D8		18.93	22.9053
0	YKL005C	38C4		18.99	27.1367
0	YPL205C	9B2		18.99	33.0426
HXT17	YNR072W	32G11		19.02	28.0355
0	YGR025W	24G2		19.05	31.4325
TAD1	YGL243W	24C12		19.08	31.482
0	YNR073C	32G12		19.13	28.1976
CLB5	YPR120C	25F1		19.14	31.9638
0	YCR085W	39F8		19.18	23.5339
0	YPL077C	24H4		19.18	31.647
0	YDR124W	11D11		19.19	35.5015
DBP1	YPL119C	9G7		19.2	33.408
0	YPR117W	25E11		19.2	32.064
0	YDR119W	11D6		19.23	35.5755
OST5	YGL226C-A	24B9		19.23	31.7295
0	YPL191C	9C3		19.23	33.4602
RAD1	YPL022W	25C10		19.25	32.1475
RUB1	YDR139C	11F2		19.27	35.6495
SDT1	YGL224C	24B8		19.27	31.7955
TPK2	YPL203W	9B3		19.27	33.5298
0	YDR117C	11D5		19.28	35.668
0	YKL100C	18C8		19.28	26.6064
LTV1	YKL143W	18F6		19.28	26.6064
0	YMR172C-A	4C10		19.29	28.4335
0	YBR101C	70H4		19.3	30.9765
RCN1	YKL159C	18G5		19.3	26.634
0	YKL066W	18A4		19.32	26.6616
0	YPR151C	18G1		19.33	26.6754
0	YPR152C	25H3		19.33	32.2811
RAD55	YDR076W	11A7		19.34	35.779
GAT2	YMR136W	38C11		19.34	27.6369
UBP2	YOR124C	19G11		19.34	23.4014	false positive	colony appears light on filter
RTG1	YOL067C	8D8		19.35	19.2339	false positive	colony appears light on filter
COS12	YGL263W	24E6		19.37	31.9605
RRD2	YPL152W	9E11		19.38	33.7212
STV1	YMR054W	50B5		19.39	20.8249	false positive	colony appears small on filter
0	YPL206C	9B1		19.39	33.7386
SAN1	YDR143C	11F5		19.4	35.89
0	YDR101C	11C3		19.41	35.9085
SAP155	YFR040W	26E10		19.41	22.865	false positive	colony looks small on filter
0	YKL147C	18F8		19.41	26.7858
SKS1	YPL026C	25C7		19.43	32.4481
0	YML119W	34D10		19.44	11.8001	false positive	colony appears small on filter
SNF6	YHL025W	33E6		19.47	16.7053	False positive	no colony on filter
ERV41	YML067C	38C8		19.47	27.8226
0	YPL108W	9H6		19.5	33.93
0	YPR021C	11F1		19.5	28.743
RME1	YGR044C	19B5		19.52	23.6192
0	YGL250W	24D5		19.53	32.2245
0	YGR016W	24F6		19.54	32.241
MAP1	YLR244C	70A9		19.57	31.4098
VPS60	YDR486C	48D7		19.58	17.5828	false positive	colony appears light on filter
RMA1	YKL132C	18E9		19.58	27.0204
CWP1	YKL096W	18C5		19.59	27.0342
0	YDR100W	11C2		19.6	36.26
0	YGR001C	24E7		19.61	32.3565
HAP4	YKL109W	18D3		19.61	27.0618
RRP8	YDR083W	11B1		19.62	36.297
SWI5	YDR146C	11F7		19.63	36.3155
0	YGR067C	19C9		19.63	23.7523
0	YJL152W	21E8		19.63	23.7523
MNR2	YKL064W	18A2		19.65	27.117
YPK1	YKL126W	18E3		19.65	27.117
0	YMR215W	4F8		19.66	28.9788
NCR1	YPL006W	25D7		19.66	32.8322
PDC6	YGR087C	19D11		19.67	23.8007
0	YGL258W	24E1		19.69	32.4885
SAP4	YGL229C	24C2		19.71	32.5215
SAC1	YKL212W	29C8		19.71	17.6799	false positive	does not looks like an undersecreter in the day 3 blot
0	YPR150W	25H1		19.72	32.9324
ULA1	YPL003W	25D9		19.76	32.9992
VID30	YGL227W	24B11		19.77	32.6205
ADH4	YGL256W	24D11		19.77	32.6205
0	YGR051C	19B9		19.79	23.9459
DPB4	YDR121W	11D8		19.8	36.63
0	YPR153W	25H4		19.81	33.0827
0	YGL262W	24E5		19.82	32.703
APN1	YKL114C	18D6		19.83	27.3654
BNR1	YIL159W	43C9		19.85	20.8028	false positive	colony appears light on filter
0	YJL022W	39G5		19.85	24.356
UME6	YDR207C	23F6		19.86	29.2736
APE2	YKL157W	18G3		19.86	27.4068
OPT2	YPR194C	26B5		19.87	23.4069	false positive	colony looks small on filter
0	YGL260W	24E3		19.88	32.802
PXA1	YPL147W	9F2		19.9	34.626
MRPL31	YKL138C	18F3		19.93	27.5034
0	YDL204W	38D12		19.96	28.5228
0	YGR111W	19E11		19.98	24.1758
0	YPL070W	24H9		19.98	32.967
BOP1	YPL221W	9A2		20.01	34.8174
0	YCR102C	26C10		20.04	23.6071
CAM1	YPL048W	25B4		20.04	33.4668
0	YDL218W	38E8		20.06	28.6657
FUN19	YAL034C	1C3		20.11	16.7114	false positive	neigbors are also light
YPS7	YDR349C	11G3		20.11	37.2035
0	YAL004W	1E1		20.12	16.7197	false positive	neigbors are also light
0	YGR015C	24F5		20.12	33.198
0	YGL261C	24E4		20.13	33.2145
YNK1	YKL067W	18A5		20.16	27.8208
0	YPL068C	24H11		20.17	33.2805
FYV1	YDR024W	38H11		20.2	28.8658
FUN30	YAL019W	1D2		20.21	16.7945	false positive	neigbors are also light
SSH4	YKL124W	18E2		20.22	27.9036
0	YPR116W	25E10		20.24	33.8008
0	YGL217C	24B3		20.32	33.528
APE2	YKL158W	18G4		20.32	28.0416
0	YKR015C	29E1		20.33	18.236	false positive	does not looks like an undersecreter in the day 3 blot
RAS1	YOR101W	19F7		20.36	24.6356
GBP2	YCL012W	16B9		20.37	23.8329
RTG3	YBL103C	41G10		20.39	15.3843	false positive	colony appears light on filter
MNN5	YJL186W	21C6		20.39	24.6719
0	YPL005W	25D8		20.39	34.0513
UGA1	YGR019W	24F9		20.4	33.66
PIR3	YKL163W	18G9		20.4	28.152
NCE102	YPR149W	25G12		20.41	34.0847
0	YDL176W	40G5		20.42	16.8261	false positive	neighbors are also light
ADP1	YCR011C	16F8		20.44	23.9148
GAD1	YMR250W	4H10		20.46	30.158
0	YKL063C	18A1		20.47	28.2486
0	YLR343W	38C7		20.47	29.2516
0	YPR109W	25E6		20.47	34.1849
0	YJL150W	21E10		20.48	24.7808
0	YPR158W	25H9		20.48	34.2016
0	YDR372C	11H7		20.51	37.9435
MRP1	YDR347W	11G1		20.53	37.9805
0	YJL151C	21E9		20.53	24.8413
0	YPR031W	46F4		20.59	20.0753	false positive	colony appears light on filter
0	YER113C	49E3		20.6	19.2404	false positive	colony appears light on filter
0	YPL073C	24H7		20.61	34.0065
0	YPL039W	25B10		20.62	34.4354
0	YPL067C	24H12		20.62	34.023
0	YJL182C	21C10		20.67	25.0107
MDH1	YKL085W	18B9		20.67	28.5246
0	YPR130C	25F11		20.69	34.5523
AGP1	YCL026C	16C4		20.73	24.2541
0	YOR108W	19F12		20.75	25.1075
VPS30	YPL120W	9G6		20.76	36.1224
0	YJL200C	21B5		20.77	25.1317
SEM1	YDR363W-A	26D2		20.8	24.5024
0	YPL107W	9H7		20.8	36.192
0	YPL109C	9H5		20.81	36.2094
0	YDR348C	11G2		20.82	30.6887
0	YKL162C	18G8		20.83	28.7454
OAF1	YAL051W	1B2		20.84	17.318	false positive	neigbors are also light
0	YCL069W	16E9		20.85	24.3945
0	YMR118C	16B3		20.87	24.4179
MRP13	YGR084C	19D9		20.88	25.2648
LPE10	YPL060W	25A6		20.88	34.8696
0	YPL013C	25D4		20.9	34.903
MEI5	YPL121C	9G5		20.91	36.3834
0	YAL068C	1A2		20.96	17.4178	false positive	neigbors are also light
0	YGR069W	19C11		20.98	25.3858
0	YPL141C	9F5		20.98	36.5052
GSG1	YDR108W	11C9		20.99	38.8315
KRE21	YLR338W	70A4		21	33.705
0	YIL090W	31A8		21.02	27.0738
VRP1	YLR337C	70A3		21.03	33.7531
0	YKL161C	18G7		21.04	29.0352
0	YDR112W	11D1		21.05	38.9425
0	YKL102C	18C10		21.05	29.049
SCD6	YPR129W	25F10		21.07	35.1869
0	YGR068C	19C10		21.12	25.5552
0	YMR193C-A	4E7		21.12	31.1309
0	YMR196W	4E9		21.12	31.1309
0	YIL059C	31C1		21.14	27.2283
0	YBR292C	39C7		21.17	25.9756
CLB1	YGR108W	19E9		21.17	25.6157
APA1	YCL050C	16D11		21.19	24.7923
MAM33	YIL070C	31C5		21.19	27.2927
HAT1	YPL001W	25D11		21.19	35.3873
SEO1	YAL067C	1A3		21.2	17.6172	false positive	neigbors are also light
0	YGL235W	24C7		21.2	34.98
OAC1	YKL120W	18D11		21.2	29.256
COQ2	YNR041C	41F9		21.24	16.0256	false positive	colony appears light on filter
0	YKL146W	18F7		21.25	29.325
HTA2	YBL003C	27A2		21.27	20.9084	false positive	colony appears light on filter
EDC1	YGL222C	24B7		21.27	35.0955
MDM20	YOL076W	8E2		21.28	31.3667
KES1	YPL145C	9F3		21.29	37.0446
0	YGR022C	24F12		21.3	35.145
MLH3	YPL164C	9E2		21.3	37.062
0	YCL006C	37F5		21.32	22.1728	false positive	colony appears light on filter
AMA1	YGR225W	26G4		21.33	25.1267
0	YPR148C	25G11		21.34	35.6378
0	YPR157W	25H8		21.34	35.6378
RAI1	YGL246C	24D2		21.36	35.244
0	YDR131C	11E6		21.37	39.5345
VTC3	YPL019C	25C12		21.37	35.6879
0	YDL238C	38F12		21.4	30.5806
MBR1	YKL093W	18C3		21.41	29.5458
CUP9	YPL177C	9D3		21.44	37.3056
TIF2	YJL138C	21F8		21.48	25.9908
MIG2	YGL209W	24A7		21.49	35.4585
0	YCR006C	16F3		21.51	25.1667
MCK1	YNL307C	71D11		21.51	21.51	false positive	colony appears light on filter
MSD1	YPL104W	9H10		21.51	31.7057
0	YPR076W	35C9		21.57	23.6623
DPB3	YBR278W	39B10		21.62	26.5277
0	YPL088W	24G7		21.62	35.673
0	YCL048W	16D9		21.64	25.3188
RNY1	YPL123C	9G4		21.64	37.6536
AAT1	YKL106W	18D1		21.65	29.877
0	YGR066C	19C8		21.68	26.2328
AAC1	YMR056C	50B7		21.69	23.2951	false positive	colony appears small on filter
0	YCR101C	26C9		21.7	25.5626
RPE1	YJL121C	35E8		21.71	23.8159
DHH1	YDL160C	70G2		21.72	34.8606
0	YLR126C	16G9		21.74	25.4358
PSL10	YDR126W	11E1		21.75	40.2375
ARG4	YHR018C	14H9		21.76	17.7344	False positive	colony appears light on filter
0	YPL176C	9D4		21.77	37.8798
SYT1	YPR095C	35D7		21.79	23.9036
CDC26	YFR036W	26E8		21.8	25.6804
0	YDR003W	38G7		21.81	31.1665
BUB2	YMR055C	50B6		21.81	23.4239
0	YJL204C	21B3		21.83	26.4143
SLY41	YOR307C	7C1		21.84	32.1922
ERP3	YDL018C	47D6		21.86	19.9035	false positive	colony appears small on filter
ADH3	YMR083W	32F10		21.87	32.2364
AAD3	YCR107W	50F2		21.89	23.5099
0	YMR221C	4F11		21.9	32.2806
GAL3	YDR009W	38G12		21.92	31.3237
RSM25	YIL093C	31A9		21.92	28.233
GRE2	YOL151W	25F12		21.94	36.6398
ILM1	YJR118C	38A9		21.95	31.3666
0	YDR136C	11E11		21.97	40.6445
RPS9A	YPL081W	24G11		21.97	36.2505
0	YIL067C	31C3		21.99	28.3231
MRP49	YKL167C	18G12		22	30.36
0	YGR052W	19B10		22.01	26.6321
ADE4	YMR300C	5D4		22.01	32.4427
0	YOR105W	19F9		22.02	26.6442
APG5	YPL149W	9F1		22.02	38.3148
CHA1	YCL064C	16E8		22.03	25.7751
ADE6	YGR061C	19C5		22.04	26.6684
0	YGR081C	19D8		22.04	26.6684
0	YDR344C	11F10		22.05	40.7925
0	YGR122W	19F3		22.05	26.6805
TIF3	YPR163C	25H12		22.05	36.8235
GLK1	YCL040W	16D3		22.06	25.8102
AFT2	YPL202C	9B4		22.06	38.3844
RPL35A	YDL191W	38D4		22.12	31.6095
RAD27	YKL113C	18D5		22.12	30.5256
SDH1	YKL148C	18F9		22.13	30.5394
KAP120	YPL125W	9G3		22.13	38.5062
SHE10	YGL228W	24C1		22.15	36.5475
YPR1	YDR368W	11H3		22.2	41.07
0	YCL042W	16D4		22.23	26.0091
OM45	YIL136W	50C7		22.24	23.8858
PIN2	YOR104W	19F8		22.26	26.9346
0	YPL110C	9H4		22.26	38.7324
0	YOR315W	7C7		22.28	24.7085
0	YPL267W	8F4		22.32	32.8997
PMP1	YCR024C-A	39D6		22.33	27.3989
APE3	YBR286W	39C4		22.34	27.4112
0	YCL047C	16D8		22.36	26.1612
RRI1	YDL216C	38E7		22.38	31.981
PRR1	YKL116C	18D7		22.38	30.8844
RGM1	YMR182C	4D7		22.41	33.0323
0	YFR056C	26F10		22.43	26.4225
MF(ALPHA)2	YGL089C	28D9		22.44	19.2535	false positive	colony appears small on filter
0	YHR100C	15D3		22.44	22.1034	false positive	colony appears small on filter
0	YJL185C	21C7		22.46	27.1766
ATP4	YPL078C	24H3		22.48	37.092
0	YPL162C	9E4		22.49	39.1326
0	YGL226W	24B10		22.51	37.1415
0	YJL145W	21F3		22.51	27.2371
REX4	YOL080C	8E4		22.51	22.3749	false positive	colony appears light on filter
0	YPR156C	25H7		22.52	37.6084
RAD14	YMR201C	4E12		22.55	33.2387
LAP4	YKL103C	18C11		22.56	31.1328
GBP2	YCL011C	16B8		22.57	26.4069
0	YDR541C	26D9		22.57	26.5875
CLB6	YGR109C	19E10		22.57	27.3097
0	YJL181W	21C9		22.59	27.3339
PDR12	YPL058C	25A7		22.6	37.742
YCP4	YCR004C	16F1		22.62	26.4654
0	YGR043C	19B4		22.62	27.3702
0	YIL007C	31B2		22.62	29.1346
0	YJL119C	35E10		22.63	24.8251
FUN21	YAL031C	1C4		22.67	18.8388	false positive	neigbors are also light
OSH2	YDL019C	47D7		22.68	20.6501	false positive	colony appears small on filter
CTF19	YPL018W	25D1		22.68	37.8756
PRM3	YPL192C	9C2		22.68	39.4632
PIR1	YKL164C	18G10		22.75	31.395
SKI8	YGL213C	24A11		22.77	37.5705
0	YJR116W	38A7		22.77	32.5383
0	YDL201W	38D10		22.78	32.5526
ARG2	YJL071W	35G12		22.78	24.9897
BLM3	YFL007W	50G4		22.79	24.4765
0	YKL086W	18B10		22.79	31.4502
0	YKL107W	18D2		22.8	31.464
SVS1	YPL163C	9E3		22.81	33.6219
FAR1	YJL157C	21E4		22.82	27.6122
YET1	YKL065C	18A3		22.85	31.533
DOS2	YDR068W	11A1		22.87	42.3095
BUD2	YKL092C	18C2		22.87	31.5606
0	YKL070W	18A8		22.88	31.5744
SBA1	YKL117W	18D8		22.9	31.602
TWF1	YGR080W	19D7		22.91	27.7211
0	YBR281C	39B11		22.92	28.1228
SCM4	YGR049W	19B8		22.92	27.7332
CIT2	YCR005C	16F2		22.94	26.8398
0	YJL171C	21D4		22.96	27.7816
0	YOR318C	7C9		22.97	25.4737
SNF2	YOR290C	7A10		22.98	33.8725
HXK2	YGL253W	24D8		22.99	37.9335
TRK1	YJL129C	21G3		22.99	27.8179
ASG7	YJL170C	21D5		23	27.83
RPL11B	YGR085C	19D10		23.01	27.8421
GLO3	YER122C	70H8		23.02	36.9471
KEX1	YGL203C	24A4		23.04	38.016
IDH1	YNL037C	41C4		23.04	17.3837	false positive	colony appears small on filter
0	YGR042W	19B3		23.05	27.8905
ATP10	YLR393W	22C6		23.05	24.3638
RPL21B	YPL079W	24H1		23.05	38.0325
GND2	YGR256W	31H1		23.06	29.7013
MRP8	YKL142W	18F5		23.07	31.8366
PET123	YOR158W	70A2		23.09	37.0594
0	YAR030C	1F3		23.1	19.1961	false positive	neigbors are also light
CTT1	YGR088W	19D12		23.1	27.951
0	YCR001W	16E10		23.12	27.0504
UBP12	YJL197W	21B8		23.12	27.9752
NUP100	YKL068W	18A6		23.15	31.947
BSD2	YBR290W	39C5		23.18	28.4419
0	YIL006W	31B1		23.2	29.8816
CAR1	YPL111W	9H3		23.2	40.368
SET2	YJL168C	21D7		23.22	28.0962
0	YOL053W	8C7		23.22	34.2263
0	YJL144W	21F4		23.27	28.1567
ACO1	YLR304C	23A9		23.28	24.5045
ARG1	YOL058W	8C12		23.29	23.1503	false positive	colony appears very light on filter
AMD2	YDR242W	50F3		23.3	25.0242
0	YKL171W	18H5		23.3	32.154
YPT32	YGL210W	24A8		23.34	38.511
KRE6	YPR159W	25H10		23.34	38.9778
CTP1	YBR291C	39C6		23.37	28.675
STB2	YMR053C	50B4		23.4	25.1316
0	YPL055C	25A10		23.42	39.1114
DBR1	YKL149C	18F10		23.46	32.3748
0	YKL084W	18B8		23.47	32.3886
AMI3	YOL060C	8D2		23.49	23.3491	false positive	colony appears small on filter
CIN1	YOR349W	7E5		23.49	26.0504
ROM1	YGR070W	19C12		23.5	28.435
SOL2	YCR073W-A	39F2		23.51	28.8468
RPS27A	YKL156W	18G2		23.51	32.4438
GLG2	YJL137C	44C11		23.53	21.3652	false positive	colony appears small on filter
STP22	YCL008C	16B5		23.55	27.5535
RNQ1	YCL028W	16C6		23.55	27.5535
0	YGR064W	19C7		23.56	28.5076
0	YIL042C	31B8		23.57	30.3582
ICS3	YJL077C	35G10		23.62	25.9111
GAT1	YFL021W	31D3		23.63	30.4354
PGU1	YJR153W	38C3		23.64	33.7816
MEP1	YGR121C	19F2		23.66	28.6286
SSQ1	YLR369W	70A5		23.7	38.0385
0	YPL168W	9D10		23.7	34.9338
MRS2	YOR334W	7D7		23.73	26.3166
HSP150	YJL159W	21E2		23.75	35.0075
MRPL11	YDL202W	70E8		23.76	38.1348
BUD7	YOR299W	7B6		23.76	26.3498
VMA21	YGR105W	19E7		23.77	28.7617
UBP16	YPL072W	24H6		23.77	39.2205
CHS5	YLR330W	21G10		23.79	28.7859
FUN11	YAL036C	1C1		23.8	19.7778	false positive	neigbors are also light
0	YPL056C	25A9		23.81	39.7627
0	YBL036C	27B12		23.82	23.4151
RPS11A	YDR025W	38H12		23.82	34.0388
0	YPL216W	9A5		23.82	41.4468
0	YCL075W	37F11		23.85	24.804
TNA1	YGR260W	31H4		23.85	30.7188
APL6	YGR261C	31H5		23.86	30.7317
0	YIL158W	50C8		23.86	25.6256
TPK1	YJL164C	21D10		23.86	28.8706
MRC1	YCL062W	16E6		23.89	27.9513
RCK2	YLR248W	22F1		23.9	25.2623
0	YKL136W	18F1		23.91	32.9958
BIO3	YNR058W	37E1		23.91	24.8664
PCL8	YPL219W	9A4		23.91	41.6034
AAD4	YDL243C	38G5		23.92	34.1817
0	YGR071C	19D1		23.92	28.9432
KGD1	YIL125W	43A11		23.94	25.0891
PRY1	YJL079C	35G9		23.95	26.2731
0	YJL178C	21D1		23.96	28.9916
SPC1	YJR010C-A	39H1		23.96	29.3989
0	YDR015C	38H5		23.97	34.2531
OPY2	YPR075C	35C8		23.99	26.317
HSP30	YCR021C	16G4		24	28.08
0	YJL122W	35E6		24.01	26.339
RPL6B	YLR448W	37B11		24.01	24.9704
AZF1	YOR113W	19G4		24.01	29.0521
0	YER181C	50A7		24.02	25.7975
HSP12	YFL014W	46B8		24.03	23.4292
0	YBL071C	27E9		24.06	23.651
AAD6	YFL056C	31F5		24.06	30.9893
ATP12	YJL180C	21C11		24.07	29.1247
SGM1	YJR134C	38B7		24.07	34.396
AGP1	YCL025C	16C3		24.08	28.1736
PCA1	YBR295W	39C9		24.09	29.5584
ALD6	YPL061W	25A5		24.09	40.2303
FUS1	YCL027W	16C5		24.11	28.2087
0	YCL036W	16C12		24.12	28.2204
0	YFL010C	50G5		24.14	25.9264
FYV11	YFL023W	31D4		24.15	31.1052
LRE1	YCL051W	16D12		24.16	28.2672
0	YDR521W	50D7		24.16	25.9478
0	YCL023C	16C1		24.17	28.2789
0	YJL211C	21A9		24.18	29.2578
BIK1	YCL029C	16C7		24.19	28.3023
IRE1	YHR079C	15C2		24.19	23.8271
0	YPL080C	24G12		24.19	39.9135
0	YKL121W	18D12		24.2	33.396
PAI3	YMR174C	37D4		24.2	25.168
TEF4	YKL081W	18B7		24.23	33.4374
0	YPR045C	35A9		24.23	26.5803
VMA5	YKL080W	18B5		24.24	35.7298
HSL1	YKL101W	18C9		24.25	33.465
REV1	YOR346W	7E2		24.25	26.8932
SET6	YPL165C	9E1		24.25	42.195
0	YIL122W	50C5		24.28	26.0767
PDR10	YOR328W	7D4		24.29	26.9376
TAT2	YOL020W	8A2		24.3	35.8182
ELO1	YJL196C	21B10		24.31	29.4151
NPT1	YOR209C	20E1		24.31	35.8329
TKL1	YPR074C	35C7		24.31	26.6681
DLD1	YDL174C	40G3		24.32	20.0397	false positive	neighbors are also light
0	YDR036C	39A11		24.32	29.8406
SPR3	YGR059W	19C4		24.32	29.4272
0	YPR195C	26B6		24.35	28.6843
SER33	YIL074C	31C8		24.36	31.3757
MEF2	YJL102W	35F7		24.36	26.7229
CPR2	YHR057C	15B5		24.38	24.0143
RNR3	YIL066C	70D4		24.39	39.1459
0	YJL028W	70F6		24.39	39.1459
0	YDL219W	38E9		24.41	34.8819
0	YJR039W	50B11		24.42	26.2271
AFR1	YDR085C	11B3		24.44	45.214
GPM3	YOL056W	8C10		24.46	36.054
0	YLR437C	37B3		24.48	25.4592
0	YHR080C	15C3		24.49	24.1226
0	YDR444W	50F6		24.52	26.3345
0	YGR045C	19B6		24.55	29.7055
0	YJL142C	21F5		24.56	29.7176
GDH2	YDL215C	38E6		24.57	35.1105
KRE2	YDR483W	50D6		24.58	26.3989
0	YOR097C	19F4		24.61	29.7781
0	YFL015C	31D1		24.62	31.7106
RIM15	YFL033C	50G9		24.65	26.4741
RPS22B	YLR367W	22A11		24.65	20.0897	False positive	colony appears small on filter
RPS1A	YLR441C	37B5		24.65	25.636
TRS33	YOR115C	19G6		24.66	29.8386
SKI3	YPR189W	26B1		24.66	29.0495
PET8	YNL003C	70G6		24.67	39.5954
BZZ1	YHR114W	15E2		24.68	24.3098
PPQ1	YPL179W	9D1		24.7	42.978
NEW1	YPL226W	8H10		24.72	36.4373
CPR1	YDR155C	23C8		24.74	26.0413
HOR7	YMR251W-A	4H12		24.74	36.4668
HHO1	YPL127C	9G2		24.74	43.0476
SIP2	YGL208W	24A6		24.75	40.8375
FKH1	YIL131C	50C6		24.76	26.5922
0	YGL088W	70C6		24.78	39.7719
KAR4	YCL055W	16E1		24.8	29.016
0	YJL193W	21B11		24.8	30.008
0	YMR119W-A	34F11		24.8	15.0536	false positive	neighbors are also light
0	YGR079W	19D6		24.81	30.0201
0	YLR414C	22D7		24.82	26.2347
SNC1	YAL030W	1C5		24.84	20.642	false positive	neigbors are also light
EPT1	YHR123W	15E8		24.85	24.4773
PBP1	YGR178C	14B9		24.86	31.8457
0	YIL015C-A	31B6		24.86	32.0197
0	YPR097W	35D9		24.86	27.2714
CSM1	YCR086W	39F9		24.87	30.5155
BUD9	YGR041W	19B2		24.87	30.0927
0	YKL090W	18B12		24.88	34.3344
SYS1	YJL004C	70F1		24.89	39.9485
COX18	YGR062C	19C6		24.9	30.129
ASK10	YGR097W	19E2		24.92	30.1532
MNE1	YOR350C	7E6		24.92	27.6363
0	YGR102C	19E5		24.93	30.1653
TPK3	YKL166C	18G11		24.95	34.431
SMA1	YPL027W	46A9		24.95	24.3262
0	YDL211C	38E3		24.96	35.6678
BAP3	YDR046C	39B2		24.97	30.6382
0	YKL105C	18C12		24.97	34.4586
BUD31	YCR063W	70E11		25.03	40.1731
MET18	YIL128W	43A12		25.03	26.2314
NUP60	YAR002W	1E4		25.05	20.8165	false positive	neigbors are also light
0	YDR493W	50F8		25.05	26.9037
KCC4	YCL024W	16C2		25.07	29.3319
RAD54	YGL163C	49C4		25.09	23.4341
PHO87	YCR037C	39E2		25.11	30.81
RSM19	YNR037C	41F6		25.12	18.953	false positive	colony appears light on filter
0	YDR417C	50F5		25.14	27.0004
BTS1	YPL069C	24H10		25.14	41.481
BRR1	YPR057W	35B5		25.14	27.5786
KCS1	YDR017C	38H6		25.15	35.9393
SBE22	YHR103W	15D4		25.15	24.7727
WSS1	YHR134W	15F4		25.15	24.7727
CST13	YBR158W	47B10		25.16	22.9082
0	YDR326C	50F4		25.18	27.0433
MRP10	YDL045W-A	47F4		25.19	22.9355	false positive	does not look like an undersecreter by eye
0	YGL214W	37G2		25.19	26.1976
0	YJL206C-A	21B2		25.19	30.4799
VTC4	YJL012C	70F3		25.2	40.446
0	YFL006W	31C11		25.21	32.4705
SPH1	YLR313C	23B5		25.21	26.536
0	YCL049C	16D10		25.22	29.5074
RPL2B	YIL018W	70D3		25.22	40.4781
LYS1	YIR034C	32C4		25.25	21.2353	false positive	colony appears light on filter
0	YKL091C	18C1		25.25	34.845
ELA1	YNL230C	28E11		25.25	21.6645	False positive	colony appears small on filter
RPS30B	YOR182C	20C3		25.25	26.7145
SPS4	YOR313C	7C5		25.25	28.0023
UPF3	YGR072W	19D2		25.26	30.5646
0	YGR259C	31H3		25.26	32.5349
0	YHR113W	15E1		25.26	24.8811
CYT2	YKL087C	18B11		25.26	34.8588
0	YOR314W	7C6		25.26	28.0133
COQ4	YDR204W	23F4		25.29	37.2775
HAL5	YJL165C	21D9		25.29	37.2775
CPS1	YJL172W	21D3		25.29	30.6009
0	YOR283W	20H9		25.29	37.2775
APL2	YKL135C	18E12		25.31	34.9278
0	YPL197C	9B9		25.31	37.3069
35703	YKL134C	18E11		25.33	34.9554
0	YJL083W	35G6		25.35	27.8089
0	YOR121C	19G9		25.36	30.6856
0	YER028C	50E5		25.38	27.2581
0	YLR331C	21G11		25.38	30.7098
0	YNL294C	5G11		25.42	23.1322	false positive	colony appears light on filter
0	YPL112C	9H1		25.42	44.2308
LSB5	YCL034W	16C11		25.43	29.7531
MNN9	YPL050C	70B5		25.43	40.8151
VTC2	YFL004W	50G3		25.44	27.3226
RPL38	YLR325C	21G5		25.44	30.7824
0	YMR173W-A	4C11		25.44	37.4986
GCY1	YOR120W	19G8		25.45	30.7945
FYV14	YDL213C	38E4		25.47	36.3966
0	YIL060W	31C2		25.47	32.8054
0	YOR320C	7C10		25.48	28.2573
0	YGL085W	28D6		25.5	21.879	false positive	colony appears small on filter
OPT1	YJL212C	21A7		25.5	30.855
ECM33	YBR078W	70G7		25.52	40.9596
0	YCL046W	16D7		25.52	29.8584
MDR1	YGR100W	19E3		25.53	30.8913
PIP2	YOR363C	7F4		25.53	28.3128
HFA1	YMR207C	4F5		25.54	37.646
DAN1	YJR150C	38C2		25.55	36.511
0	YOR296W	7B3		25.55	28.3349
PAC10	YGR078C	19D5		25.56	30.9276
0	YCR007C	16F4		25.57	29.9169
PHO86	YJL117W	35E11		25.59	28.0722
0	YJL217W	21A3		25.62	31.0002
GAL4	YPL248C	8G7		25.62	37.7639
0	YOR139C	20A2		25.63	27.1165
STE2	YFL026W	31D6		25.64	33.0243
0	YLR456W	37C5		25.66	26.6864
0	YKL071W	18A9		25.68	35.4384
MPC54	YOR177C	20C1		25.68	27.1694
0	YDL050C	47F8		25.69	23.3907
ATR1	YML116W	34D6		25.7	15.5999	false positive	colony appears light on filter
REG1	YDR028C	39A3		25.71	31.5462
MUD2	YKL074C	18A12		25.71	35.4798
ORT1	YOR130C	19H5		25.73	31.1333
0	YDL223C	38E11		25.77	36.8253
0	YHR078W	15C1		25.77	25.3834
0	YBL049W	27C12		25.78	25.3417
0	YJL215C	21A5		25.78	31.1938
0	YCR022C	16G5		25.8	30.186
0	YHR209W	16A10		25.81	30.1977
0	YIR035C	32C5		25.81	21.7062	false positive	colony appears light on filter
0	YPR044C	35A8		25.81	28.3136
LTP1	YPR073C	35C6		25.82	28.3245
RPH1	YER169W	49H9		25.83	24.1252
0	YFR020W	31G6		25.84	33.2819
FIN1	YDR130C	11E5		25.85	38.1029
0	YOR285W	20H11		25.85	38.1029
0	YER064C	33D3		25.86	25.86
0	YDR029W	39A4		25.87	31.7425
0	YJL163C	44D6		25.87	23.49
0	YOR279C	20H7		25.88	38.1471
0	YBR293W	39C8		25.91	31.7916
MGM1	YOR211C	20E2		25.91	27.4128
0	YER039C-A	26D10		25.92	30.5338
BOI2	YER114C	49E4		25.92	24.2093
0	YOR192C	20D1		25.92	27.4234
SRL1	YOR247W	20G8		25.92	38.2061
NAS6	YGR232W	26G10		25.93	30.5455
DOT5	YIL010W	31B5		25.94	33.4107
DJP1	YIR004W	50C9		25.94	27.8596
HAL5	YJL165C	44D7		25.95	23.5626
0	YCR049C	39E5		25.96	31.8529
ARO3	YDR035W	39A10		25.96	31.8529
0	YFL012W	50G7		25.98	27.9025
ISC10	YER180C	50A6		25.99	27.9133
GIM3	YNL153C	70C7		25.99	41.7139
AGP2	YBR132C	47A6		26.02	23.6912
KRR1	YCL060C	16E4		26.02	30.4434
HXT5	YHR096C	15D1		26.02	25.6297
0	YMR057C	50B8		26.02	27.9455
0	YBR273C	39B7		26.05	31.9634
PCI8	YIL071C	31C6		26.05	33.5524
0	YOR298W	7B5		26.05	28.8895
0	YHR138C	15F8		26.06	25.6691
APL1	YJR005W	39G10		26.06	31.9756
BNA1	YJR025C	39H12		26.06	31.9756
CCW14	YLR391W	70A7		26.06	41.8263
0	YMR237W	4G11		26.06	38.4124
ENT3	YJR125C	38B3		26.08	37.2683
0	YJL016W	39G1		26.09	32.0124
0	YOR338W	7D9		26.1	28.9449
MDV1	YJL112W	35F2		26.11	28.6427
PRR2	YDL214C	38E5		26.12	37.3255
ESC1	YMR219W	4F10		26.12	38.5009
FIG4	YNL325C	5F2		26.13	23.7783
ARO8	YGL202W	24A3		26.14	43.131
BBC1	YJL021C	39G4		26.14	32.0738
IDS2	YJL146W	21F2		26.14	31.6294
FYV12	YOR183W	20C4		26.14	27.6561
FLO1	YAR050W	37F4		26.15	27.196
0	YCR050C	39E6		26.15	32.0861
YCK1	YHR135C	15F5		26.15	25.7577
0	YJR014W	39H5		26.15	32.0861
SHY1	YGR112W	19E12		26.16	31.6536
BUD3	YCL014W	16B11		26.17	30.6189
ZRG8	YER033C	13B10		26.19	23.339		does not look like an undersecreter by eye
0	YPR059C	35B7		26.2	28.7414
0	YFL043C	31E5		26.21	33.7585
AGP3	YFL055W	31F4		26.21	33.7585
0	YKL179C	18H11		26.22	36.1836
SAP185	YJL098W	35F10		26.23	28.7743
0	YJR037W	70F9		26.24	42.1152
0	YFR018C	31G5		26.25	33.81
0	YLR050C	33G10		26.27	26.27
NGG1	YDR176W	23D9		26.28	27.6623
CIS1	YDR022C	38H10		26.3	37.5827
0	YCL039W	16D2		26.31	30.7827
SAT4	YCR008W	16F5		26.32	30.7944
0	YOR138C	20A1		26.32	27.8466
0	YCL045C	16D6		26.33	30.8061
LSM6	YDR378C	11H11		26.35	48.7475
0	YLR297W	23A5		26.35	27.736
0	YPR093C	35D6		26.35	28.906
0	YCL022C	37F6		26.36	27.4144
SMY2	YBR172C	47C9		26.38	24.019
IML2	YJL082W	35G7		26.38	28.9389
HXK1	YFR053C	26F7		26.39	31.0874
0	YGL165C	49C6		26.39	24.6483
LSB6	YJL100W	35F8		26.39	28.9498
0	YHR116W	15E4		26.4	26.004
0	YOR324C	7D2		26.41	29.2887
RPS12	YOR369C	71A9		26.41	26.41
ZRT3	YKL175W	18H7		26.43	36.4734
0	YOR304C-A	7B10		26.44	29.322
MRPL38	YKL170W	18H4		26.45	36.501
0	YDL009C	47D1		26.47	24.1009
KSP1	YHR082C	15C5		26.47	26.0729
SNG1	YGR197C	14C9		26.48	33.9209
0	YER184C	50A10		26.49	28.4503
0	YER186C	50A12		26.5	28.461
RPS4B	YHR203C	16A6		26.5	31.005
0	YAL064C-A	39B3		26.51	32.5278
0	YCR061W	39E9		26.51	32.5278
AUA1	YFL010W-A	50G6		26.51	28.4717
0	YJR008W	39G11		26.51	32.5278
VAM6	YDL077C	47H4		26.52	24.1465
RED1	YLR263W	22G1		26.52	28.0316
SNF7	YLR025W	2D1		26.53	19.473	false positive	colony appears light on filter
FLO10	YKR102W	46D4		26.54	25.8765
0	YFL052W	31F1		26.55	34.1964
0	YMR178W	4D4		26.56	32.1376
MLC2	YPR188C	26A12		26.56	31.2877
RPS14B	YJL191W	44E1		26.57	24.1256
YSW1	YBR148W	47B5		26.58	24.2011
LEU3	YLR451W	16G8		26.59	31.1103
ILV6	YCL009C	16B6		26.6	31.122
FET5	YFL041W	31E4		26.6	34.2608
TOS3	YGL179C	49D4		26.6	24.8444
SCT1	YBL011W	27A9		26.61	26.1576
0	YHR181W	33F3		26.62	26.62
BIM1	YER016W	50E4		26.63	28.6006
YPK2	YMR104C	46E2		26.64	25.974
0	YNL311C	5F10		26.65	24.2515
SAE2	YGL175C	49D1		26.66	24.9004
YMC2	YBR104W	46G11		26.68	26.013
YCK2	YNL154C	29B7		26.69	23.9409
RPS28B	YLR264W	22G2		26.7	28.2219
0	YAL018C	1D3		26.71	22.196	false positive	neigbors are also light
PMD1	YER132C	49F7		26.72	24.9565
ZRT2	YLR130C	16G11		26.72	31.2624
APG7	YHR171W	46C4		26.73	26.0617
JEM1	YJL073W	35G11		26.73	29.3228
BZR1	YNL065W	43F3		26.74	28.0235
HPR5	YJL092W	35G2		26.75	29.3447
VPS35	YJL154C	21E6		26.76	32.3796
CHK1	YBR274W	39B8		26.77	32.8468
0	YOR137C	19H12		26.77	32.3917
TOM71	YHR117W	15E5		26.78	26.3783
CHS6	YJL099W	35F9		26.78	29.3777
CAR2	YLR438W	37B4		26.79	27.8616
FCY22	YER060W-A	13D11		26.8	23.8826
NAM7	YMR080C	32F7		26.81	22.5472	false positive	colony appears small on filter
0	YGL146C	49B1		26.82	25.0499
COX12	YLR038C	33G6		26.82	26.82
UBP13	YBL067C	27E5		26.83	26.3739
KTR1	YOR099W	19F5		26.84	32.4764
0	YDL034W	47E7		26.85	24.4469
0	YGL217C	37G3		26.85	27.924
MRPL49	YJL096W	35F11		26.85	29.4545
0	YKL174C	18H6		26.86	37.0668
ECM25	YJL201W	21B4		26.87	32.5127
PST2	YDR032C	39A7		26.88	32.9818
SAM2	YDR502C	50F9		26.89	28.8799
0	YDL233W	38F8		26.9	38.4401
0	YFL054C	31F3		26.91	34.6601
BUD6	YLR319C	23B8		26.91	28.3255
HEM14	YER014W	50E3		26.93	28.9228
IES3	YLR052W	33G11		26.93	26.93
PLC1	YPL268W	70G12		26.93	43.2227
TOS9	YEL007W	12D12		26.94	23.4647
BUD16	YEL029C	71A4		26.94	26.94
RPL26B	YGR034W	19A9		26.95	32.6095
0	YLR350W	21H10		26.95	32.6095
DYN1	YKR054C	29F12		26.96	24.1831
MLH1	YMR167W	4C7		26.96	32.6216
SNC2	YOR327C	7D3		26.96	29.8986
0	YFR017C	31G4		26.99	34.7631
DUR3	YHL016C	14G3		27	34.587
AEP1	YMR064W	70D7		27	43.335
0	YMR299C	5D3		27.03	24.5973
0	YOR193W	20D2		27.03	28.5977
0	YDL241W	38G3		27.04	38.6402
0	YCR100C	26C8		27.05	31.8649
ICS2	YBR157C	47B9		27.06	24.6381
MRC1	YCL061C	16E5		27.06	31.6602
0	YOR365C	7F5		27.06	30.0095
SUR1	YPL057C	25A8		27.06	45.1902
PET18	YCR020C	16G2		27.07	31.6719
0	YDL033C	47E6		27.08	24.6563
0	YJL027C	70F5		27.08	43.4634
ABZ1	YNR033W	50H4		27.08	29.0839
TEA1	YOR337W	7D8		27.09	30.0428
ECM14	YHR132C	15F2		27.1	26.6935
HXT8	YJL214W	21A6		27.1	32.791
FUN31	YAL017W	1D4		27.11	22.5284	false positive	neigbors are also light
PTP1	YDL230W	38F5		27.11	38.7402
0	YJL147C	21F1		27.11	32.8031
0	YDL057W	47G2		27.12	24.6928
0	YIL032C	30G5		27.12	25.5959
FPR4	YLR449W	37B12		27.12	28.2048
BUL2	YML111W	70D10		27.12	43.5276
0	YCL044C	16D5		27.13	31.7421
FYV3	YDL151C	40F1		27.13	22.3551	false positive	neighbors are also light
0	YOR135C	19H10		27.13	32.8273
MBF1	YOR298C-A	46A4		27.13	26.4517
HCM1	YCR065W	39E10		27.14	33.3008
YHC3	YJL059W	35H10		27.14	29.7726
FKS1	YLR342W	21H5		27.14	32.8394
HMG2	YLR450W	37C1		27.14	28.2256
0	YOR263C	20H4		27.14	40.0044
0	YJL003W	70E12		27.15	43.5757
SPO14	YKR031C	29E10		27.15	24.3535
0	YLR040C	33G8		27.15	27.15
MOG1	YJR074W	37G11		27.16	28.2464
YPT52	YKR014C	29D12		27.17	24.3715
0	YDL173W	40G2		27.18	22.3963	false positive	neighbors are also light
MLH2	YLR035C	33G3		27.18	27.18
ACS1	YAL054C	37F2		27.19	28.2776
DAP2	YHR028C	50E8		27.19	29.2021
0	YJL132W	44C9		27.19	24.6885
0	YLR128W	16G10		27.19	31.8123
SYG1	YIL047C	31B9		27.2	35.0336
0	YJL216C	21A4		27.2	32.912
YKT9	YKL200C	29C1		27.2	24.3984
0	YDL001W	47C10		27.21	24.7747
0	YDR485C	48D6		27.21	24.4346
LOC1	YFR001W	31F6		27.21	35.0465
ASH1	YKL185W	19A2		27.21	32.9241
APM3	YBR288C	44H11		27.22	24.7158
NRG1	YDR043C	39B1		27.23	33.4112
0	YLR041W	33G9		27.23	27.23
0	YDR332W	30E6		27.24	25.7091
MID2	YLR332W	21G12		27.26	32.9846
YGP1	YNL160W	29B2		27.26	24.4522
CTS1	YLR286C	70E7		27.27	43.7683
SPO77	YLR341W	21H4		27.27	32.9967
0	YLL030C	33F6		27.29	27.29
MRPL32	YCR003W	16E12		27.31	31.9527
0	YGR122C-A	50G10		27.31	29.3309
ELO1	YJL196C	44E2		27.31	24.7975
0	YGR273C	50H5		27.32	29.3417
0	YDL203C	38D11		27.33	39.0546
STB6	YKL072W	18A10		27.34	37.7292
0	YDL012C	47D4		27.35	24.9022
0	YGL214W	24A12		27.35	45.1275
MSU1	YMR287C	5C6		27.36	24.8976
0	YFL046W	31E7		27.37	35.2526
THP2	YHR167W	15H4		27.37	26.9595
YAP1802	YGR241C	26H6		27.38	32.2536
BRE1	YDL074C	50D3		27.39	29.4169
HPA3	YEL066W	12H12		27.39	23.8567
KKQ8	YKL168C	18H1		27.39	37.7982
SCP1	YOR367W	7F6		27.39	30.3755
0	YAL028W	1C7		27.4	22.7694	false positive	neigbors are also light
COX14	YML129C	70D12		27.41	43.993
HSD1	YOR311C	7C3		27.41	30.3977
0	YHR121W	15E7		27.42	27.0087
0	YFL049W	31E10		27.44	35.3427
SET5	YHR207C	16A9		27.44	32.1048
FET3	YMR058W	50B9		27.44	29.4706
ALD2	YMR170C	4C9		27.44	33.2024
IME2	YJL106W	35F6		27.45	30.1126
0	YKL160W	18G6		27.45	37.881
0	YGL051W	28B5		27.46	23.5607
0	YGR039W	19B1		27.46	33.2266
RPL18B	YNL301C	5G5		27.46	24.9886
0	YHR133C	15F3		27.47	27.0579
0	YOR112W	19G3		27.47	33.2387
RPL22B	YFL034C-A	26E2		27.48	32.3714
ARE2	YNR019W	41E4		27.48	20.7337
0	YDR479C	48D1		27.49	24.686
0	YDR031W	39A6		27.53	33.7793
0	YIL166C	43D4		27.53	28.8514
RPS19B	YNL302C	5G4		27.54	25.0614
FCY1	YPR062W	35B10		27.54	30.2114
GRE3	YHR104W	15D5		27.55	27.1367
MSS11	YMR164C	4C5		27.55	33.3355
0	YPL062W	25A4		27.55	46.0085
0	YNL205C	28G4		27.58	23.6636
0	YNR005C	41D4		27.58	20.8091	false positive	colony appears light on filter
FUS3	YBL016W	27B1		27.59	27.121
PEX8	YGR077C	19D4		27.59	33.3839
SDH4	YDR178W	23D10		27.6	40.6824
POX1	YGL205W	24A5		27.6	45.54
COQ5	YML110C	70D9		27.6	44.298
0	YFR045W	26F2		27.61	32.5246
MRPL33	YMR286W	5C5		27.61	25.1251
SMF2	YHR050W	15B2		27.63	27.2156
ARO9	YHR137W	15F7		27.63	27.2156
0	YPR063C	35B11		27.63	30.3101
LTE1	YAL024C	50E12		27.65	29.6961
0	YGR096W	19E1		27.65	33.4565
0	YJL149W	21E11		27.65	33.4565
CAT5	YOR125C	19G12		27.65	33.4565
0	YOR352W	7E8		27.65	30.6638
PAT1	YCR077C	39F4		27.66	33.9388
0	YCR016W	16F11		27.67	32.3739
FTR1	YER145C	49G4		27.67	25.8438
0	YFR047C	26F4		27.67	32.5953
NAM8	YHR086W	15C6		27.67	27.255
PRD1	YCL057W	16E3		27.68	32.3856
0	YHL035C	14E11		27.68	35.4581
0	YIL152W	43C3		27.68	29.0086
0	YPL222W	9A1		27.68	48.1632
RPL9A	YGL147C	49B2		27.69	25.8625
POT1	YIL160C	43C10		27.69	29.0191
RAD28	YDR030C	39A5		27.7	33.9879
MDL2	YPL270W	8F2		27.7	27.5338
MMS4	YBR098W	46G7		27.71	27.0173
0	YGR272C	71C8		27.71	27.71
MRPL13	YKR006C	70C9		27.71	44.4746
ADH2	YMR303C	5D6		27.74	25.2434
[truncated: 3,093 more rows]
[truncated: 5 more columns]
