# Supplementary material for: Multiple Signals Converge on a Differentiation MAPK Pathway
Source: PLoS Genet. 2010 Mar 19;6(3):e1000883. doi: 10.1371/journal.pgen.1000883 (PMC2841618; doi:10.1371/journal.pgen.1000883)
Supplement: Table S4 — Genes that when overexpressed influence the secretion of Msb2p-HA. (1.33 MB XLS) [file pgen.1000883.s012.xls]

## Sheet: Oversecretor Analysis
								Table S4A. Genes that when overexpressed influence the secretion of Msb2p-HA.
								Gene	Msb2p	Retest	ORF	Process	Function
CMUS1	C	2	USRT1	d1	38	G	8	YPR120C	Undersecretion	OK	CLB5	Cell Cycle	B-type cyclin involved in DNA replication during S phase; activates Cdc28p to promote initiation of DNA synthesis; functions in formation of mitotic spindles along with Clb3p and Clb4p; most abundant during late G1 phase
			OSRT4	f1	31	F	2	YMR199W	Undersecretion	OK	CLN1	Cell Cycle	G1 cyclin involved in regulation of the cell cycle; activates Cdc28p kinase to promote the G1 to S phase transition; late G1 specific expression depends on transcription factor complexes, MBF (Swi6p-Mbp1p) and SBF (Swi6p-Swi4p)
CMOS1	C	11	OSRT1	e9	41	A	7	YIR025W	Undersecretion	OK	MND2	Cell Cycle	Subunit of the anaphase-promoting complex (APC); needed for meiotic nuclear division
			OSRT3	f5	31	G	2	YNL078W	Hypersecretion	OK	NIS1	Cell Cycle	Protein localized in the bud neck at G2/M phase; physically interacts with septins; possibly involved in a mitotic signaling network
			OSRT4	f3	31	F	1	YKL022C	Hypersecretion	OK	CDC16	Cell Cycle	Subunit of the anaphase-promoting complex/cyclosome (APC/C), which is a ubiquitin-protein ligase required for degradation of anaphase inhibitors, including mitotic cyclins, during the metaphase/anaphase transition; required for sporulation
CMUS1	C	11	USRT2	c10	66	E	2	YOR247W	Undersecretion - Strong	OK	SRL1	Cell Wall	Mannoprotein that exhibits a tight association with the cell wall, required for cell wall stability in the absence of GPI-anchored mannoproteins; has a high serine-threonine content; expression is induced in cell wall mutants
			OSRT4	a3	22	C	3	YPL163C	Undersecretion	OK	SVS1	Cell Wall	Cell wall and vacuolar protein, required for wild-type resistance to vanadate
CMOS1	F	2	OSRT2	f6	31	H	4	YDR055W	Undersecretion	OK	PST1	Cell Wall	Cell wall protein that contains a putative GPI-attachment site; secreted by regenerating protoplasts; up-regulated by activation of the cell integrity pathway, as mediated by Rlm1p; upregulated by cell wall damage via disruption of FKS1
			OSRT3	e9	31	B	2	YBR162C	Undersecretion	OK	TOS1	Cell Wall	Covalently-bound cell wall protein of unknown function; identified as a cell cycle regulated SBF target gene; deletion mutants are highly resistant to treatment with beta-1,3-glucanase; has sequence similarity to YJL171C
			OSRT3	b4	57	E	6	YKL164C	Undersecretion	OK	PIR1	Cell Wall	O-glycosylated protein required for cell wall stability; attached to the cell wall via beta-1,3-glucan; mediates mitochondrial translocation of Apn1p; expression regulated by the cell integrity pathway and by Swi5p during the cell cycle
CMUS1	E	1	USRT2	h8	35	H	5	YPR159W	Hypersecretion	OK	KRE6	Cell Wall	Protein required for beta-1,6 glucan biosynthesis; putative beta-glucan synthase; appears functionally redundant with Skn1p
CMOS1	H	4	OSRT2	h7	35	H	4	YNL160W	Undersecretion - Strong	OK; Undersecretion - Strong	YGP1	Cell Wall	Cell wall-related secretory glycoprotein; induced by nutrient deprivation-associated growth arrest and upon entry into stationary phase; may be involved in adaptation prior to stationary phase entry; has similarity to Sps100p
			USRT3	f10	48	H	3	YJR060W	Undersecretion	OK	CBF1	Chromatin Remodeling	Helix-loop-helix protein that binds the motif CACRTG, which is present at several sites including MET gene promoters and centromere DNA element I (CDEI); required for nucleosome positioning at this motif; targets Isw1p to DNA
			OSRT3	h9	36	E	6	YGL058W	Undersecretion	OK	RAD6	Chromatin Remodeling	Ubiquitin-conjugating enzyme (E2), involved in postreplication repair (with Rad18p), sporulation, telomere silencing, and ubiquitin-mediated N-end rule protein degradation (with Ubr1p)
			USRT3	f3	47	H	2	YHR119W	Hypersecretion	OK	SET1	Chromatin Remodeling	Histone methyltransferase, subunit of the COMPASS (Set1C) complex which methylates histone H3 on lysine 4; required in transcriptional silencing near telomeres and at the silent mating type loci; contains a SET domain
CMUS1	E	2	USRT2	h6	46	A	5	YDR174W	Undersecretion	N/D	HMO1	Chromatin Remodeling	Chromatin associated high mobility group (HMG) family member involved in genome maintenance; rDNA-binding component of the Pol I transcription system; associates with a 5'-3' DNA helicase and Fpr1p, a prolyl isomerase
CMOS1	A	6	OSRT1	c11	66	F	6	YEL044W	Undersecretion	OK	IES6	Chromatin Remodeling	Protein that associates with the INO80 chromatin remodeling complex under low-salt conditions
CMUS1	C	8	USRT1	c11	44	B	3	YNL021W	Undersecretion	OK	HDA1	Chromatin Remodeling	Putative catalytic subunit of a class II histone deacetylase complex that also contains Hda2p and Hda3p; Hda1p interacts with the Hda2p-Hda3p subcomplex to form an active tetramer; deletion increases histone H2B, H3 and H4 acetylation
			OSRT4	g12	44	E	7	YLR052W	Undersecretion	OK	IES3	Chromatin Remodeling	Subunit of the INO80 chromatin remodeling complex
			OSRT3	d1	44	B	9	YHL025W	Undersecretion	OK	SNF6	Chromatin Remodeling	Subunit of the SWI/SNF chromatin remodeling complex involved in transcriptional regulation; functions interdependently in transcriptional activation with Snf2p and Snf5p
			USRT3	b7	39	E	3	YMR033W	Hypersecretion	OK	ARP9	Chromatin Remodeling	Component of both the SWI/SNF and RSC chromatin remodeling complexes; actin-related protein involved in transcriptional regulation
CMUS1	E	5	USRT2	e11	47	E	10	YLR357W	Hypersecretion	OK	RSC2	Chromatin Remodeling	Component of the RSC chromatin remodeling complex; required for expression of mid-late sporulation-specific genes; involved in telomere maintenance
			USRT4	c4	14	G	9	YLR418C	Hypersecretion	OK	CDC73	Chromatin Remodeling	Constituent of Paf1 complex with RNA polymerase II, Paf1p, Hpr1p, Ctr9, Leo1, Rtf1 and Ccr4p, distinct from Srb-containing Pol II complexes; required for expression of certain genes, modification of some histones, and telomere maintenance
CMUS1	E	10	USRT2	e5	47	D	10	YBR245C	Hypersecretion	OK	ISW1	Chromatin Remodeling	Member of the imitation-switch (ISWI) class of ATP-dependent chromatin remodeling complexes; ATPase that forms a complex with Ioc2p and Ioc4p to regulate transcription elongation, and a complex with Ioc3p to repress transcription initiation
			OSRT4	a5	37	D	4	YNL031C	Hypersecretion	OK	HHT2	Chromatin Remodeling	One of two identical histone H3 proteins (see also HHT1); core histone required for chromatin assembly, involved in heterochromatin-mediated telomeric and HM silencing; regulated by acetylation, methylation, and mitotic phosphorylation
			USRT3	e2	64	G	7	YNL097C	Hypersecretion	OK	PHO23	Chromatin Remodeling	Probable component of the Rpd3 histone deacetylase complex, involved in transcriptional regulation of PHO5; C-terminus has similarity to human candidate tumor suppressor p33(ING1) and its isoform ING3
CMUS1	C	10	USRT2	d10?	28	C	4	YEL056W	Hypersecretion	OK	HAT2	Chromatin Remodeling	Subunit of the Hat1p-Hat2p histone acetyltransferase complex; required for high affinity binding of the complex to free histone H4, thereby enhancing Hat1p activity; similar to human RbAp46 and 48; has a role in telomeric silencing
CMOS1	D	11	OSRT1	a5	36	C	12	YER088C	Hypersecretion	OK	DOT6	Chromatin Remodeling	Protein of unknown function, involved in telomeric gene silencing and filamentation
CMUS1	D	8	USRT2	h12	46	F	4	YBR202W	Undersecretion	OK	MCM7	DNA Replication	Component of the hexameric MCM complex, which is important for priming origins of DNA replication in G1 and becomes an active ATP-dependent helicase that promotes DNA melting and elongation when activated by Cdc7p-Dbf4p in S-phase
CMUS1	E	3	USRT2	e5	40	E	11	YDR110W	Undersecretion	OK	FOB1	DNA Replication	Nucleolar protein required for DNA replication fork blocking and recombinational hotspot activities; binds to the replication fork barrier site in the rDNA region; related to retroviral integrases
CMOS1	B	8	OSRT1	a4	56	G	7	YML032C	Undersecretion	OK	RAD52	DNA Replication	Protein that stimulates strand exchange by facilitating Rad51p binding to single-stranded DNA; anneals complementary single-stranded DNA; involved in the repair of double-strand breaks in DNA during vegetative growth and meiosis
CMOS1	H	1	OSRT2	h11	35	F	4	YJL173C	Undersecretion	OK	RFA3	DNA Replication	Subunit of heterotrimeric Replication Protein A (RPA), which is a highly conserved single-stranded DNA binding protein involved in DNA replication, repair, and recombination
CMUS1	F	2	USRT2	a11	12	B	8	YFR027W	Hypersecretion	OK	ECO1	DNA Replication	Acetyltransferase required for the establishment of sister chromatid cohesion during DNA replication and in response to double-strand breaks; also required for postreplicative double-strand break repair
CMUS1	A	8	USRT1	c11	38	E	4	YPL167C	Hypersecretion	OK	REV3	DNA Replication	Catalytic subunit of DNA polymerase zeta, which is involved in DNA repair and translesion synthesis; required for mutagenesis induced by DNA damage
CMOS1	F	3	OSRT2	f5	48	B	8	YDL164C	Hypersecretion	OK	CDC9	DNA Replication	DNA ligase found in the nucleus and mitochondria, an essential enzyme that joins Okazaki fragments during DNA replication; also acts in nucleotide excision repair, base excision repair, and recombination
CMOS1	B	7	OSRT1	f6	20	G	1	YIL072W	Hypersecretion	OK	HOP1	DNA Replication	Meiosis-specific DNA binding protein that displays Red1p dependent localization to the unsynapsed axial-lateral elements of the synaptonemal complex; required for homologous chromosome synapsis and chiasma formation
CMOS1	D	12	OSRT1	c7	28	C	10	YBR088C	Hypersecretion	OK	POL30	DNA Replication	Proliferating cell nuclear antigen (PCNA), functions as the sliding clamp for DNA polymerase delta; may function as a docking site for other proteins required for mitotic and meiotic chromosomal DNA replication and for DNA repair
			OSRT4	d7	19	C	4	YDR030C	Hypersecretion	OK	RAD28	DNA Replication	Protein involved in DNA repair, related to the human CSA protein that is involved in transcription-coupled repair nucleotide excision repair
			OSRT3	e11	41	B	10	YDR317W	Hypersecretion	OK	HIM1	DNA Replication	Protein of unknown function involved in DNA repair
CMOS1	D	5	OSRT1	e6	47	D	11	YIR036C	Hypersecretion	OK	IRC24	DNA Replication	Putative benzil reductase;(GFP)-fusion protein localizes to the cytoplasm and is induced by the DNA-damaging agent MMS; sequence similarity with short-chain dehydrogenase/reductases; null mutant has increased spontaneous Rad52p foci
CMOS1	D	7	OSRT1	f7	48	C	10	YMR094W	Hypersecretion	OK	CTF13	DNA Replication	Subunit of the CBF3 complex, which binds to the CDE III element of centromeres, bending the DNA upon binding, and may be involved in sister chromatid cohesion during mitosis
			OSRT3	a6	21	F	9	YBR278W	Hypersecretion	OK	DBP3	DNA Replication	Third-largest subunit of DNA polymerase II (DNA polymerase epsilon), required to maintain fidelity of chromosomal replication and also for inheritance of telomeric silencing; mRNA abundance peaks at the G1/S boundary of the cell cycle
			OSRT4	f4	20	F	2	YPL049C	Undersecretion	OK	DIG1	FG	Regulatory protein of unknown function, constitutively-expressed, involved in the regulation of mating-specific genes and the invasive growth pathway, required for MAP-kinase imposed repression, inhibits pheromone-responsive transcription
CMUS1	D	4	USRT2	h10	20	F	4	YNL119W	Hypersecretion	OK	NCS2	FG	Protein with a role in urmylation and in invasive and pseudohyphal growth; inhibits replication of Brome mosaic virus in S. cerevisiae, which is a model system for studying replication of positive-strand RNA viruses in their natural hosts
			USRT3	c1	56	H	1	YNL173C	Undersecretion	OK	MDG1	Mating	Plasma membrane protein involved in G-protein mediated pheromone signaling pathway; overproduction suppresses bem1 mutations
			OSRT4	f1	31	E	9	YIL015W	Undersecretion - Strong	OK	BAR1	Mating	Aspartyl protease secreted into the periplasmic space of mating type a cells, helps cells find mating partners, cleaves and inactivates alpha factor allowing cells to recover from alpha-factor-induced cell cycle arrest
			OSRT3	f2	31	E	12	YMR232W	Hypersecretion	OK	FUS2	Mating	Cytoplasmic protein localized to the shmoo tip; required for the alignment of parental nuclei before nuclear fusion during mating
			OSRT3	c12	44	B	4	YJR086W	Hypersecretion	OK	STE18	Mating	G protein gamma subunit, forms a dimer with Ste4p to activate the mating signaling pathway, forms a heterotrimer with Gpa1p and Ste4p to dampen signaling; C-terminus is palmitoylated and farnesylated, which are required for normal signaling
CMOS1	E	5	OSRT1	g10	44	D	2	YDL214C	Hypersecretion	OK	PRR1	Mating	Serine/threonine protein kinase that inhibits pheromone induced signalling downstream of MAPK, possibly at the level of the Ste12p transcription factor
			OSRT4	d7	29	C	8	YHR139C	Undersecretion - Strong	OK; Undersecretion - Strong	SPS100	Meiosis	Protein required for spore wall maturation; expressed during sporulation; may be a component of the spore wall
			OSRT4	a4	21	B	9	YGL249W	Undersecretion	OK	ZIP2	Meiosis	Meiosis-specific protein involved in normal synaptonemal complex formation and pairing between homologous chromosomes during meiosis
			USRT4	b10	3	E	11	YPL130W	Undersecretion	OK	SPO9	Meiosis	Meiosis-specific protein of unknown function, involved in completion of nuclear divisions; identified as a weak high-copy suppressor of the spo1-1 ts mutation; putative GPI-dependent cell-wall protein
CMOS1	C	7	OSRT1	h7	20	C	12	YHR184W	Undersecretion	OK	SSP1	Meiosis	Protein involved in the control of meiotic nuclear division and coordination of meiosis with spore formation; transcription is induced midway through meiosis
CMOS1	D	8	OSRT1	b8	37	C	11	YBR057C	Undersecretion - Strong	OK	MUM2	Meiosis	Cytoplasmic protein essential for meiotic DNA replication and sporulation; interacts with Orc2p, which is a component of the origin recognition complex
CMOS1	A	8	OSRT1	g10	34	A	10	YMR306W	Hypersecretion	OK	FKS3	Meiosis	Protein involved in spore wall assembly, has similarity to 1,3-beta-D-glucan synthase catalytic subunits Fks1p and Gsc2p; the authentic, non-tagged protein is detected in highly purified mitochondria in high-throughput studies
CMOS1	D	10	OSRT1	b10	39	G	12	YML066C	Hypersecretion	OK	SMA2	Meiosis - Sporulation	Protein of unknown function involved in the assembly of the prospore membrane during sporulation
			OSRT4	b5	27	C	11	YJR040W	Hypersecretion	OK	GEF1	Metal	Chloride channel localized to late- or post-Golgi vesicles, involved in iron metabolism; highly homologous to voltage-gated chloride channels in vertebrates
			OSRT4	g12	8	D	7	YOR316C	Hypersecretion	OK	COT1	Metal	Vacuolar transporter that mediates zinc transport into the vacuole; overexpression confers resistance to cobalt and rhodium
CMUS1	F	9	USRT2	d10	46	E	5	YBR290W	Hypersecretion	OK	BSD2	Metal	Heavy metal ion homeostasis protein, facilitates trafficking of Smf1p and Smf2p metal transporters to the vacuole where they are degraded, controls metal ion transport, prevents metal hyperaccumulation, functions in copper detoxification
CMUS1	D	1	USRT2	g5	21	E	12	YLR411W	Hypersecretion	OK	CTR3	Metal	High-affinity copper transporter of the plasma membrane, acts as a trimer; gene is disrupted by a Ty2 transposon insertion in many laboratory strains of S. cerevisiae
CMOS1	A	10	OSRT1	c7	41	H	12	YIL003W	Hypersecretion	OK	CFD1	Metal	Highly conserved, iron-sulfur cluster binding protein localized in the cytoplasm; forms a complex with Nbp35p that is involved in iron-sulfur protein assembly in the cytosol
CMUS1	B	2	USRT1	g3	7	G	4	YHR055C	Hypersecretion	OK	CUP1-2	Metal	Metallothionein, binds copper and mediates resistance to high concentrations of copper and cadmium; locus is variably amplified in different strains, with two copies, CUP1-1 and CUP1-2, in the genomic sequence reference strain S288C
			USRT3	h4	53	G	12	YDR348C	Undersecretion	OK	ASN2	Nutrition - Amino Acids	Asparagine synthetase, isozyme of Asn1p; catalyzes the synthesis of L-asparagine from L-aspartate in the asparagine biosynthetic pathway
			USRT3	a5	21	D	9	YDR111C	Undersecretion	OK	ALT2	Nutrition - Amino Acids	Putative alanine transaminase (glutamic pyruvic transaminase) (1, 2)
CMOS1	A	9	OSRT1	d3	44	F	3	YCR026C	Hypersecretion	OK	NPP1	Nutrition - Amino Acids	Nucleotide pyrophosphatase/phosphodiesterase family member; mediates extracellular nucleotide phosphate hydrolysis along with Npp2p and Pho5p; activity and expression enhanced during conditions of phosphate starvation
CMOS1	B	11	OSRT1	d8	46	C	8	YDR321W	Undersecretion	OK	ASP1	Nutrition - Amino Acids	Cytosolic L-asparaginase, involved in asparagine catabolism
CMOS1	F	4	OSRT2	e10	31	B	9	YER060W	Undersecretion	OK	FCY21	Nutrition - Amino Acids	Putative purine-cytosine permease, very similar to Fcy2p but cannot substitute for its function
CMUS1	A	10	USRT1	f2	31	G	1	YOR303W	Undersecretion	OK	CPA1	Nutrition - Amino Acids	Small subunit of carbamoyl phosphate synthetase, which catalyzes a step in the synthesis of citrulline, an arginine precursor; translationally regulated by an attenuator peptide encoded by YOR302W within the CPA1 mRNA 5'-leader
CMOS1	G	8	OSRT2	e6	30	G	1	YOR184W	Hypersecretion	OK	SER1	Nutrition - Amino Acids	3-phosphoserine aminotransferase, catalyzes the formation of phosphoserine from 3-phosphohydroxypyruvate, required for serine and glycine biosynthesis; regulated by the general control of amino acid biosynthesis mediated by Gcn4p
CMUS1	C	3	USRT1	g7	44	B	10	YPR060C	Hypersecretion	OK	ARO7	Nutrition - Amino Acids	Chorismate mutase, catalyzes the conversion of chorismate to prephenate to initiate the tyrosine/phenylalanine-specific branch of aromatic amino acid biosynthesis
			USRT3	a7	51	B	7	YGR191W	Hypersecretion	OK	HIP1	Nutrition - Amino Acids	High-affinity histidine permease, also involved in the transport of manganese ions
CMOS1	G	6	OSRT2	b9	37	D	9	YDR037W	Hypersecretion	OK	KRS1	Nutrition - Amino Acids	Lysyl-tRNA synthetase; also identified as a negative regulator of general control of amino acid biosynthesis
			OSRT4	g8	44	C	5	YLR017W	Hypersecretion	OK	MEU1	Nutrition - Amino Acids	Methylthioadenosine phosphorylase (MTAP), catalyzes the initial step in the methionine salvage pathway; affects polyamine biosynthesis through regulation of ornithine decarboxylase (Spe1p) activity; regulates ADH2 gene expression
CMUS1	F	5	USRT2	c6	25	G	4	YPL273W	Hypersecretion	OK	SAM4	Nutrition - Amino Acids	S-adenosylmethionine-homocysteine methyltransferase, functions along with Mht1p in the conversion of S-adenosylmethionine (AdoMet) to methionine to control the methionine/AdoMet ratio
CMUS1	C	7	USRT1	a10	38	D	3	YER119C	Hypersecretion	OK	AVT6	Nutrition - Amino Acids	Vacuolar amino acid transporter, exports aspartate and glutamate from the vacuole; member of a family of seven S. cerevisiae genes (AVT1-7) related to vesicular GABA-glycine transporters
			USRT3	g12	19	F	10	YGR175C	Hypersecretion	OK	ERG1	Nutrition - Fatty Acids	Squalene epoxidase, catalyzes the epoxidation of squalene to 2,3-oxidosqualene; plays an essential role in the ergosterol-biosynthesis pathway and is the specific target of the antifungal drug terbinafine
CMOS1	B	1	OSRT1	d3	17	F	10	YCR034W	Undersecretion	OK	FEN1	Nutrition - Fatty Acids	Fatty acid elongase, involved in sphingolipid biosynthesis; acts on fatty acids of up to 24 carbons in length; mutations have regulatory effects on 1,3-beta-glucan synthase, vacuolar ATPase, and the secretory pathway
CMOS1	C	4	OSRT1	e2	39	H	12	YDL046W	Undersecretion	OK	NPC2	Nutrition - Fatty Acids	Functional homolog of human NPC2/He1, which is a cholesterol-binding protein whose deficiency causes Niemann-Pick type C2 disease involving retention of cholesterol in lysosomes
CMUS1	F	10	USRT2	e3	40	A	2	YKR089C	Undersecretion	OK	TGL4	Nutrition - Fatty Acids	Triacylglycerol lipase involved in triacylglycerol mobilization and degradation; found in lipid particles; potential Cdc28p substrate
			USRT4	d4	27	A	6	YDL015C	Undersecretion - Strong	OK	TSC13	Nutrition - Fatty Acids	Enoyl reductase that catalyzes the last step in each cycle of very long chain fatty acid elongation, localizes to the ER, highly enriched in a structure marking nuclear-vacuolar junctions, coimmunoprecipitates with elongases Fen1p and Sur4p
			USRT4	d11	28	D	7	YNL280C	Hypersecretion	OK	ERG24	Nutrition - Fatty Acids	C-14 sterol reductase, acts in ergosterol biosynthesis; mutants accumulate the abnormal sterol ignosterol (ergosta-8,14 dienol), and are viable under anaerobic growth conditions but inviable on rich medium under aerobic conditions
CMOS1	G	7	OSRT2	d1	59	E	3	YML075C	Hypersecretion	OK	HMG1	Nutrition - Fatty Acids	One of two isozymes of HMG-CoA reductase that catalyzes the conversion of HMG-CoA to mevalonate, which is a rate-limiting step in sterol biosynthesis; localizes to the nuclear envelope; overproduction induces the formation of karmellae
CMOS1	E	12	OSRT2	a7	36	D	7	YMR134W	Hypersecretion	OK	ERG29	Nutrition - Fatty Acids	Protein that binds to and regulates Erg25p; localized to the ER; null mutant is viable in a respiratory defective background; synthetic lethal with mmt1 and mmt2 mutations; highly conserved in ascomycetes
CMOS1	D	3	OSRT1	f9	72	F	2	YLR020C	Hypersecretion	OK	YEH2	Nutrition - Fatty Acids	Steryl ester hydrolase, catalyzes steryl ester hydrolysis at the plasma membrane; involved in sterol metabolism
CMUS1	F	7	USRT2	h11	20	D	1	YMR313C	Hypersecretion	OK	TGL3	Nutrition - Fatty Acids	Triacylglycerol lipase of the lipid particle, responsible for all the TAG lipase activity of the lipid particle; contains the consensus sequence motif GXSXG, which is found in lipolytic enzymes
			OSRT4	h4	8	H	1	YEL049W	Hypersecretion	OK	PAU2	Nutrition - Fermentation	Part of 23-member seripauperin multigene family encoded mainly in subtelomeric regions, active during alcoholic fermentation, regulated by anaerobiosis, negatively regulated by oxygen, repressed by heme
			OSRT4	a9	38	B	8	YBR050C	Hypersecretion	OK	REG2	Nutrition - Glucose Metabolism	Regulatory subunit of the Glc7p type-1 protein phosphatase; involved with Reg1p, Glc7p, and Snf1p in regulation of glucose-repressible genes, also involved in glucose-induced proteolysis of maltose permease
CMUS1	A	11	USRT1	d4	4	H	10	YKL127W	Hypersecretion	OK	PGM1	Nutrition - Glucose Metabolism	Phosphoglucomutase, minor isoform; catalyzes the conversion from glucose-1-phosphate to glucose-6-phosphate, which is a key step in hexose metabolism
			OSRT3	a12	27	A	10	YNL274C	Hypersecretion	OK	GOR1	Nutrition - Glyoxylate	Glyoxylate reductase; null mutation results in increased biomass after diauxic shift; the authentic, non-tagged protein is detected in highly purified mitochondria in high-throughput studies
CMOS1	H	7	OSRT2	d8	29	C	11	YHR046C	Undersecretion	OK	INM1	Nutrition - Inositol	Inositol monophosphatase, involved in biosynthesis of inositol and in phosphoinositide second messenger signaling; INM1 expression increases in the presence of inositol and decreases upon exposure to antibipolar drugs lithium and valproate
			OSRT4	d12	29	G	3	YJL145W	Undersecretion	OK	SFH5	Nutrition - Inositol	Putative phosphatidylinositol transfer protein (PITP), exhibits phosphatidylinositol- but not phosphatidylcholine-transfer activity, localized to cytosol and microsomes, similar to Sec14p; may be PITP regulator rather than actual PITP
			OSRT4	h10	53	G	1	YNL130C	Hypersecretion	OK	CPT1	Nutrition - Inositol	Cholinephosphotransferase, required for phosphatidylcholine biosynthesis and for inositol-dependent regulation of EPT1 transcription
			OSRT4	d5	27	A	7	YDR315C	Hypersecretion	OK	IPK1	Nutrition - Inositol	Inositol 1,3,4,5,6-pentakisphosphate 2-kinase, nuclear protein required for synthesis of 1,2,3,4,5,6-hexakisphosphate (phytate), which is integral to cell function; has 2 motifs conserved in other fungi; ipk1 gle1 double mutant is inviable
			USRT3	g8	52	D	11	YGR171C	Hypersecretion	OK	MSM1	Nutrition - itochondria - RNA modification	Mitochondrial methionyl-tRNA synthetase (MetRS), functions as a monomer in mitochondrial protein synthesis; functions similarly to cytoplasmic MetRS although the cytoplasmic form contains a zinc-binding domain not found in Msm1p
CMOS1	E	11	OSRT2	b9	6	D	2	YGL227W	Undersecretion	OK	VID30	Nutrition - Metabolism	Protein involved in proteasome-dependent catabolite degradation of fructose-1,6-bisphosphatase (FBPase); binds FBPase; shifts the balance of nitrogen metabolism toward glutamate production; localizes to the nucleus and the cytoplasm
CMOS1	G	2	OSRT2	b10	27	E	4	YOR095C	Hypersecretion	OK	RKI1	Nutrition - Metabolism	Ribose-5-phosphate ketol-isomerase, catalyzes the interconversion of ribose 5-phosphate and ribulose 5-phosphate in the pentose phosphate pathway; participates in pyridoxine biosynthesis
			OSRT4	c10	15	F	11	YKR058W	Hypersecretion	OK	GLG1	Nutrition - Metabolism	Self-glucosylating initiator of glycogen synthesis, also glucosylates n-dodecyl-beta-D-maltoside; similar to mammalian glycogenin
CMOS1	A	1	OSRT1	d12	5	D	7	YHL032C	Hypersecretion	N/D	GUT1	Nutrition - Metabolism	Glycerol kinase, converts glycerol to glycerol-3-phosphate; glucose repression of expression is mediated by Adr1p and Ino2p-Ino4p; derepression of expression on non-fermentable carbon sources is mediated by Opi1p and Rsf1p
CMOS1	E	2	OSRT1	d11	5	D	4	YGR244C	Hypersecretion	OK	LSC2	Nutrition - Mitchondria - TCA Cycle	Beta subunit of succinyl-CoA ligase, which is a mitochondrial enzyme of the TCA cycle that catalyzes the nucleotide-dependent conversion of succinyl-CoA to succinate
			OSRT4	h3	8	F	4	YPL262W	Hypersecretion	OK	FUM1	Nutrition - Mitchondria - TCA Cycle	Fumarase, converts fumaric acid to L-malic acid in the TCA cycle; cytosolic and mitochondrial localization determined by the N-terminal mitochondrial targeting sequence and protein conformation; phosphorylated in mitochondria
			USRT4	b5	6	A	1	YOR136W	Hypersecretion	OK	IDH2	Nutrition - Mitchondria - TCA Cycle	Subunit of mitochondrial NAD(+)-dependent isocitrate dehydrogenase, which catalyzes the oxidation of isocitrate to alpha-ketoglutarate in the TCA cycle; phosphorylated
CMUS1	B	1	USRT1	b10	66	C	4	YKR042W	Undersecretion	OK	UTH1	Nutrition - Mitochondria	Mitochondrial outer membrane and cell wall localized SUN family member required for mitochondrial autophagy; involved in the oxidative stress response, life span during starvation, mitochondrial biogenesis, and cell death
			USRT4	c9	59	A	1	YOL060C	Undersecretion	OK	MAM3	Nutrition - Mitochondria	Protein required for normal mitochondrial morphology, has similarity to hemolysins
			OSRT3	a8	51	E	10	YJL071W	Hypersecretion	OK	ARG2	Nutrition - Mitochondria	Acetylglutamate synthase (glutamate N-acetyltransferase), mitochondrial enzyme that catalyzes the first step in the biosynthesis of the arginine precursor ornithine; forms a complex with Arg5,6p
			OSRT4	e10	66	C	8	YIL042C	Hypersecretion	OK	PKP1	Nutrition - Mitochondria	Mitochondrial protein kinase involved in negative regulation of pyruvate dehydrogenase complex activity by phosphorylating the ser-133 residue of the Pda1p subunit; acts in concert with kinase Pkp2p and phosphatases Ptc5p and Ptc6p
			OSRT3	c10	28	F	4	YMR066W	Hypersecretion	OK	SOV1	Nutrition - Mitochondria	Mitochondrial protein of unknown function
			OSRT3	c9	28	C	12	YMR228W	Hypersecretion	OK	MTF1	Nutrition - Mitochondria	Mitochondrial RNA polymerase specificity factor with structural similarity to S-adenosylmethionine-dependent methyltransferases and functional similarity to bacterial sigma-factors, interacts with mitochondrial core polymerase Rpo41p
			OSRT3	a8	10	H	11	YDR332W	Hypersecretion	OK; Hypersecretion - Strong	IRC3	Nutrition - Mitochondria	Putative protein of unknown function; null mutant displays increased levels of spontaneous Rad52p foci; green fluorescent protein (GFP)-fusion protein localizes to the mitochondrion
			OSRT4	b5	37	A	8	YGR008C	Hypersecretion	OK	STF2	Nutrition - Mitochondria - ATP synthase	Protein involved in regulation of the mitochondrial F1F0-ATP synthase; Stf1p and Stf2p act as stabilizing factors that enhance inhibitory action of the Inh1p protein
			OSRT4	g6	44	B	5	YDR298C	Hypersecretion	OK	ATP5	Nutrition - Mitochondria - ATP synthase	Subunit 5 of the stator stalk of mitochondrial F1F0 ATP synthase, which is an evolutionarily conserved enzyme complex required for ATP synthesis; homologous to bovine subunit OSCP (oligomycin sensitivity-conferring protein); phosphorylated
			USRT4	d11	39	G	10	YPL078C	Hypersecretion	OK	ATP4	Nutrition - Mitochondria - ATP synthase	Subunit b of the stator stalk of mitochondrial F1F0 ATP synthase, which is a large, evolutionarily conserved enzyme complex required for ATP synthesis; phosphorylated
CMUS1	B	3	USRT1	b8	27	D	7	YDL004W	Hypersecretion	OK	ATP16	Nutrition - Mitochondria - ATP synthesis	Delta subunit of the central stalk of mitochondrial F1F0 ATP synthase, which is a large, evolutionarily conserved enzyme complex required for ATP synthesis; phosphorylated
			OSRT3	b10	37	D	11	YBR039W	Hypersecretion	OK	ATP3	Nutrition - Mitochondria - ATP synthesis	Gamma subunit of the F1 sector of mitochondrial F1F0 ATP synthase, which is a large, evolutionarily conserved enzyme complex required for ATP synthesis
CMUS1	G	3	USRT2	b7	24	C	1	YPL059W	Hypersecretion	OK	GRX5	Nutrition - Mitochondria - electron transport	Hydroperoxide and superoxide-radical responsive glutathione-dependent oxidoreductase; mitochondrial matrix protein involved in the synthesis/assembly of iron-sulfur centers; monothiol glutaredoxin subfamily member along with Grx3p and Grx4p
			USRT3	c8	59	B	5	YDR232W	Hypersecretion	OK	HEM1	Nutrition - Mitochondria - Electron Transport	5-aminolevulinate synthase, catalyzes the first step in the heme biosynthetic pathway; an N-terminal signal sequence is required for localization to the mitochondrial matrix; expression is regulated by Hap2p-Hap3p
			USRT3	h4	44	H	7	YER141W	Hypersecretion	OK	COX15	Nutrition - Mitochondria - Electron Transport	Protein required for the hydroxylation of heme O to form heme A, which is an essential prosthetic group for cytochrome c oxidase
			OSRT4	g9	44	D	5	YOR226C	Hypersecretion	OK	ISU2	Nutrition - Mitochondria - electron transport	Conserved protein of the mitochondrial matrix, required for synthesis of mitochondrial and cytosolic iron-sulfur proteins, performs a scaffolding function in mitochondria during Fe/S cluster assembly; isu1 isu2 double mutant is inviable
			USRT3	f3	20	E	12	YPL132W	Hypersecretion	OK	COX11	Nutrition - Mitochondria - electron transport	Mitochondrial inner membrane protein required for delivery of copper to the Cox1p subunit of cytochrome c oxidase; association with mitochondrial ribosomes suggests that copper delivery may occur during translation of Cox1p
			OSRT3	h11	36	E	9	YDR376W	Hypersecretion	OK	ARH1	Nutrition - Mitochondria - electron transport	Oxidoreductase of the mitochondrial inner membrane, involved in cytoplasmic and mitochondrial iron homeostasis and required for activity of Fe-S cluster-containing enzymes; one of the few mitochondrial proteins essential for viability
CMUS1	D	9	USRT2	b2	12	E	10	YGR183C	Hypersecretion	OK	QCR9	Nutrition - Mitochondria - electron transport	Subunit 9 of the ubiquinol cytochrome-c reductase complex, which is a component of the mitochondrial inner membrane electron transport chain; required for electron transfer at the ubiquinol oxidase site of the complex
			OSRT4	b4	22	G	1	YGL187C	Hypersecretion	OK	COX4	Nutrition - Mitochondria - electron transport	Subunit IV of cytochrome c oxidase, which is the terminal member of the mitochondrial inner membrane electron transport chain; N-terminal 25 residues of precursor are cleaved during mitochondrial import; phosphorylated
			OSRT3	d2	10	E	1		Hypersecretion	OK	COX4	Nutrition - Mitochondria - electron transport	Subunit IV of cytochrome c oxidase, which is the terminal member of the mitochondrial inner membrane electron transport chain; N-terminal 25 residues of precursor are cleaved during mitochondrial import; phosphorylated
			OSRT3	h5	44	H	8	YDR044W	Hypersecretion	OK	HEM13	Nutrition - Mitochondria - Electron Transport	Coproporphyrinogen III oxidase, an oxygen requiring enzyme that catalyzes the sixth step in the heme biosynthetic pathway; localizes to the mitochondrial inner membrane; transcription is repressed by oxygen and heme (via Rox1p and Hap1p)
			OSRT3	f2	6	C	8	YOR278W	Hypersecretion	OK	HEM4	Nutrition - Mitochondria - Electron Transport	Uroporphyrinogen III synthase, catalyzes the conversion of hydroxymethylbilane to uroporphyrinogen III, the fourth step in the heme biosynthetic pathway
CMOS1	F	5	OSRT2	e9	30	F	9	YLL009C	Hypersecretion	OK	COX17	Nutrition - Mitochondria - Electron Transport	Copper metallochaperone that transfers copper to Sco1p and Cox11p for eventual delivery to cytochrome c oxidase
			USRT3	e11	31	C	10	YIL043C	Hypersecretion	OK	CBR1	Nutrition - Mitochondria - Electron Transport	Microsomal cytochrome b reductase, not essential for viability; also detected in mitochondria; mutation in conserved NADH binding domain of the human ortholog results in type I methemoglobinemia
			OSRT3	h5	55	B	5	YMR302C	Hypersecretion	OK; Hypersecretion - Strong	YME2	Nutrition - Mitochondria - Inheritance	Integral inner mitochondrial membrane protein with a role in maintaining mitochondrial nucleoid structure and number; mutants exhibit an increased rate of mitochondrial DNA escape; shows some sequence similarity to exonucleases
			OSRT3	h3	34	G	7	YBL022C	Hypersecretion	OK	PIM1	Nutrition - Mitochondria - Protein Folding	ATP-dependent Lon protease, involved in degradation of misfolded proteins in mitochondria; required for biogenesis and maintenance of mitochondria
CMOS1	F	9	OSRT2	g10	8	C	2	YLR193C	Hypersecretion	OK	UPS1	Nutrition - Mitochondria - Protein Processing	Mitochondrial intermembrane space protein that regulates alternative processing and sorting of Mgm1p and other proteins; required for normal mitochondrial morphology; ortholog of human PRELI
CMUS1	A	9	USRT1	c12	28	H	4	YLR193C	Hypersecretion	OK	UPS1	Nutrition - Mitochondria - Protein Processing	Mitochondrial intermembrane space protein that regulates alternative processing and sorting of Mgm1p and other proteins; required for normal mitochondrial morphology; ortholog of human PRELI
			OSRT4	f12	33	F	3	YCR028C-A	Hypersecretion	OK	RIM1	Nutrition - Mitochondria - Protein Processing	Single-stranded DNA-binding protein essential for mitochondrial genome maintenance; involved in mitochondrial DNA replication
			OSRT4	b1	4	H	9	YLR163C	Hypersecretion	OK	MAS1	Nutrition - Mitochondria - Protein Processing	Smaller subunit of the mitochondrial processing protease (MPP), essential processing enzyme that cleaves the N-terminal targeting sequences from mitochondrially imported proteins
			USRT3	d4	29	B	12	YBR212W	Hypersecretion	OK; Hypersecretion - Strong	NGR1	Nutrition - Mitochondria - Protein Processing	RNA binding protein that negatively regulates growth rate; interacts with the 3' UTR of the mitochondrial porin (POR1) mRNA and enhances its degradation; overexpression impairs mitochondrial function; expressed in stationary phase
CMOS1	B	6	OSRT1	f2	41	D	11	YEL071W	Hypersecretion	OK	DID3	Nutrition - Mitochondria - Retrograde	D-lactate dehydrogenase, part of the retrograde regulon which consists of genes whose expression is stimulated by damage to mitochondria and reduced in cells grown with glutamate as the sole nitrogen source, located in the cytoplasm
CMUS1	E	11	USRT2	b6	27	D	2	YOR017W	Hypersecretion	OK	PET127	Nutrition - Mitochondria - RNA modification	Protein with a role in 5'-end processing of mitochondrial RNAs, located in the mitochondrial membrane
			OSRT3	a5	56	A	5	YOR201C	Undersecretion	OK	MRM1	Nutrition - Mitochondria - RNA modification	Ribose methyltransferase that modifies a functionally critical, conserved nucleotide in mitochondrial 21S rRNA
			OSRT4	b6	37	B	11	YGL136C	Hypersecretion	OK	MRM2	Nutrition - Mitochondria - RNA modification	Mitochondrial 2' O-ribose methyltransferase, required for methylation of U(2791) in 21S rRNA; MRM2 deletion confers thermosensitive respiration and loss of mitochondrial DNA; has similarity to Spb1p and Trm7p, and to E. coli FtsJ/RrmJ
			OSRT4	c10	38	E	1	YNL284C	Hypersecretion	OK; Hypersecretion - Strong	MRP110	Nutrition - Mitochondria - translation	Mitochondrial ribosomal protein of the large subunit; appears as two protein spots (YmL10 and YmL18) on two-dimensional SDS gels
			OSRT4	a4	3	B	11	YDR115W	Hypersecretion	OK	YDR115W	Nutrition - Mitochondria - translation	Putative mitochondrial ribosomal protein of the large subunit, has similarity to E. coli L34 ribosomal protein; required for respiratory growth, as are most mitochondrial ribosomal proteins
			OSRT3	c4	4	D	7	YMR282C	Hypersecretion	OK	AEP2	Nutrition - Mitochondria - translation	Mitochondrial protein, likely involved in translation of the mitochondrial OLI1 mRNA; exhibits genetic interaction with the OLI1 mRNA 5'-untranslated leader
CMUS1	D	3	USRT2	g11	44	D	8	YDR116C	Hypersecretion	OK	MRPL1	Nutrition - Mitochondria - translation	Mitochondrial ribosomal protein of the large subunit
CMOS1	A	4	OSRT1	f11	72	F	10	YBL038W	Hypersecretion	OK	MRPL16	Nutrition - Mitochondria - translation	Mitochondrial ribosomal protein of the large subunit
CMUS1	C	6	USRT1	g2	16	H	11	YNL005C	Hypersecretion	OK	MRP7	Nutrition - Mitochondria - translation	Mitochondrial ribosomal protein of the large subunit
CMUS1	A	2	USRT1	d9	64	C	6	YDR462W	Hypersecretion	OK	MRPL28	Nutrition - Mitochondria - translation	Mitochondrial ribosomal protein of the large subunit
CMOS1	C	6	OSRT1	e12	6	C	1	YDR197W	Hypersecretion	OK	CBS2	Nutrition - Mitochondria - translation	Mitochondrial translational activator of the COB mRNA; interacts with translating ribosomes, acts on the COB mRNA 5'-untranslated leader
			USRT3	e8	30	F	3	YBR122C	Hypersecretion	OK; Hypersecretion - Strong	MRP136	Nutrition - Mitochondria - translation	Mitochondrial ribosomal protein of the large subunit; overproduction suppresses mutations in the COX2 leader peptide-encoding region
			OSRT3	c7	38	B	2	YCR071C	Hypersecretion	OK; Hypersecretion - Strong	IMG2	Nutrition - Mitochondria - translation	Mitochondrial ribosomal protein of the small subunit
CMOS1	F	6	OSRT2	c11	26	D	9	YEL030W	Hypersecretion	OK	ECM10	Nutrition - Mitochondrial - Protein Transport	Heat shock protein of the Hsp70 family, localized in mitochondrial nucleoids, plays a role in protein translocation, interacts with Mge1p in an ATP-dependent manner; overexpression induces extensive mitochondrial DNA aggregations
CMUS1	B	4	USRT1	e10	30	G	11	YOL076W	Undersecretion	OK	MDM20	Nutrition - Mitochondrial - Protein Transport	Non-catalytic subunit of the NatB N-terminal acetyltransferase, which catalyzes N-acetylation of proteins with specific N-terminal sequences; involved in mitochondrial inheritance and actin assembly
			OSRT3	g11	34	B	4	YLL006W	Undersecretion	OK	MMM1	Nutrition - Mitochondrial - Protein Transport	Mitochondrial outer membrane protein, component of the Mdm10-Mdm12-Mmm1 complex involved in import and assembly of outer membrane beta-barrel proteins
			OSRT4	d7	64	A	7	YER154W	Hypersecretion	OK	OXA1	Nutrition - Mitochondrial - Protein Transport	Mitochondrial inner membrane insertase, mediates the insertion of both mitochondrial- and nuclear-encoded proteins from the matrix into the inner membrane, interacts with mitochondrial ribosomes; conserved from bacteria to animals
			USRT4	c3	28	A	5	YOR147W	Hypersecretion	OK	MDM32	Nutrition - Mitochondrial - Protein Transport	Mitochondrial inner membrane protein with similarity to Mdm31p, required for normal mitochondrial morphology and inheritance; interacts genetically with MMM1, MDM10, MDM12, and MDM34
			OSRT4	c8	28	C	11	YPR011C	Hypersecretion	OK	YPR011C	Nutrition - Mitochondrial - Protein Transport	Putative transporter, member of the mitochondrial carrier family; the authentic, non-tagged protein is detected in highly purified mitochondria in high-throughput studies
			OSRT3	g9	7	H	10	YIL164C	Undersecretion	OK	NIT1	Nutrition - Nitrgoen	Nitrilase, member of the nitrilase branch of the nitrilase superfamily; in closely related species and other S. cerevisiae strain backgrounds YIL164C and adjacent ORF, YIL165C, likely constitute a single ORF encoding a nitrilase gene
			USRT3	c9	38	D	9	YEL062W	Hypersecretion	OK	NPR2	Nutrition - Nitrgoen	Protein with a possible role in regulating expression of nitrogen permeases; transcription is induced in response to proline and urea; contains two PEST sequences; null mutant is resistant to cisplatin and doxorubicin
CMUS1	F	1	USRT2	h5	9	B	8	YOR014W	Undersecretion	OK	RTS1	Nutrition - Phosphate	B-type regulatory subunit of protein phosphatase 2A (PP2A); homolog of the mammalian B' subunit of PP2A
CMUS1	C	9	USRT2	e6	5	G	7	YGR123C	Undersecretion	OK	PPT1	Nutrition - Phosphate	Protein serine/threonine phosphatase with similarity to human phosphatase PP5; present in both the nucleus and cytoplasm; expressed during logarithmic growth; computational analyses suggest roles in phosphate metabolism and rRNA processing
CMUS1	E	4	USRT2	h10	44	F	6	YGR123C	Undersecretion	OK	PPT1	Nutrition - Phosphate	Protein serine/threonine phosphatase with similarity to human phosphatase PP5; present in both the nucleus and cytoplasm; expressed during logarithmic growth; computational analyses suggest roles in phosphate metabolism and rRNA processing
CMUS1	D	2	USRT2	a7	56	A	6	YBR092C	Undersecretion	OK	PHO3	Nutrition - Phosphate	Constitutively expressed acid phosphatase similar to Pho5p; brought to the cell surface by transport vesicles; hydrolyzes thiamin phosphates in the periplasmic space, increasing cellular thiamin uptake; expression is repressed by thiamin
CMOS1	F	11	OSRT2	f10	32	A	3	YKL038W	Undersecretion	OK	RGT1	Nutrition - Transcription - Txn Factor	Glucose-responsive transcription factor that regulates expression of several glucose transporter (HXT) genes in response to glucose; binds to promoters and acts both as a transcriptional activator and repressor
			OSRT4	h9	55	D	5	YBR066C	Hypersecretion	OK	NRG2	Nutrition - Transcription - Txn Factor	Transcriptional repressor that mediates glucose repression and negatively regulates filamentous growth; has similarity to Nrg1p
			OSRT4	f1	6	C	6	YKR064W	Hypersecretion	OK; Hypersecretion - Strong	OAF3	Nutrition - Transcription - Txn Factor	Zinc cluster protein; regulates transcription in response to oleate levels; the authentic, non-tagged protein is detected in highly purified mitochondria in high-throughput studies
			OSRT3	b12	3	F	6	YOL044W	Hypersecretion	OK	PEX15	Peroxisome	Phosphorylated tail-anchored type II integral peroxisomal membrane protein required for peroxisome biogenesis, cells lacking Pex15p mislocalize peroxisomal matrix proteins to cytosol, overexpression results in impaired peroxisome assembly
			USRT4	a11	2	D	6	YHR107C	Undersecretion	OK	CDC12	Polarity	Component of the septin ring of the mother-bud neck that is required for cytokinesis; septins recruit proteins to the neck and can act as a barrier to diffusion at the membrane, and they comprise the 10nm filaments seen with EM
			USRT3	e10	47	E	9	YDL029W	Undersecretion	OK	ARP2	Polarity - Actin	Essential component of the Arp2/3 complex, which is a highly conserved actin nucleation center required for the motility and integrity of actin patches; involved in endocytosis and membrane growth and polarity
			USRT3	e12	47	F	2	YFR024C-A	Undersecretion	OK	LSB3	Polarity - Actin	Protein containing a C-terminal SH3 domain; binds Las17p, which is a homolog of human Wiskott-Aldrich Syndrome protein involved in actin patch assembly and actin polymerization
			USRT3	c10	44	B	1	YCR030C	Undersecretion - Strong	OK	SYP1	Polarity - Actin	Protein with a potential role in actin cytoskeletal organization; overexpression suppresses a pfy1 (profilin) null mutation
			OSRT4	a10	4	B	11	YJL008C	Hypersecretion	OK	CCT8	Polarity - Actin	Subunit of the cytosolic chaperonin Cct ring complex, related to Tcp1p, required for the assembly of actin and tubulins in vivo
CMUS1	D	11	USRT2	a4	36	A	11	YFL039C	Undersecretion	OK	ACT1	Polarity - Actin	Actin, structural protein involved in cell polarization, endocytosis, and other cytoskeletal functions
			OSRT4	f6	48	C	1	YBR200W	Undersecretion	OK	BEM1	Polarity - Actin	Protein containing SH3-domains, involved in establishing cell polarity and morphogenesis; functions as a scaffold protein for complexes that include Cdc24p, Ste5p, Ste20p, and Rsr1p
CMOS1	E	1	OSRT1	h8	55	C	12	YHR114W	Undersecretion	OK	BZZ1	Polarity - Actin	SH3 domain protein implicated in the regulation of actin polymerization, able to recruit actin polymerization machinery through its SH3 domains, colocalizes with cortical actin patches and Las17p, interacts with type I myosins
CMUS1	C	4	USRT1	g9	20	E	4	YJL188C	Hypersecretion	OK	BUD19	Polarity - Actin	Dubious open reading frame, unlikely to encode a protein; not conserved in closely related Saccharomyces species; 88% of ORF overlaps the verified gene RPL39; diploid mutant displays a weak budding pattern phenotype in a systematic assay
			USRT3	c10	4	E	10	YGL233W	Undersecretion	OK	SEC15	Polarity - Exocytosis	Essential 113kDa subunit of the exocyst complex (Sec3p, Sec5p, Sec6p, Sec8p, Sec10p, Sec15p, Exo70p, and Exo84p), which mediates polarized targeting of vesicles to active sites of exocytosis; Sec15p associates with Sec4p and vesicles
			OSRT3	b9	3	E	10	YER008C	Undersecretion	OK	SEC3	Polarity - Exocytosis	Non-essential subunit of the exocyst complex (Sec3p, Sec5p, Sec6p, Sec8p, Sec10p, Sec15p, Exo70p, Exo84p) which mediates targeting of post-Golgi vesicles to sites of active exocytosis; Sec3p specifically is a spatial landmark for secretion
			OSRT3	h12	36	F	6	YER008C	Undersecretion	OK	SEC3	Polarity - Exocytosis	Non-essential subunit of the exocyst complex (Sec3p, Sec5p, Sec6p, Sec8p, Sec10p, Sec15p, Exo70p, Exo84p) which mediates targeting of post-Golgi vesicles to sites of active exocytosis; Sec3p specifically is a spatial landmark for secretion
			USRT3	f11	50	A	9	YJL085W	Hypersecretion	OK	EXO70	Polarity - Exocytosis	Essential 70kDa subunit of the exocyst complex (Sec3p, Sec5p, Sec6p, Sec8p, Sec10p, Sec15p, Exo70p, and Exo84p), which has the essential function of mediating polarized targeting of secretory vesicles to active sites of exocytosis
			OSRT4	c1	3	G	11	YDR459C	Hypersecretion	OK	PFA5	Portein Modification	Palmitoyltransferase with autoacylation activity; likely functions in pathway(s) outside Ras; member of a family of putative palmitoyltransferases containing an Asp-His-His-Cys-cysteine rich (DHHC-CRD) domain
CMUS1	E	6	USRT2	c4	28	B	4	YHR064C	Undersecretion	OK	SSZ1	Protein Folding	Hsp70 protein that interacts with Zuo1p (a DnaJ homolog) to form a ribosome-associated complex that binds the ribosome via the Zuo1p subunit; also involved in pleiotropic drug resistance via sequential activation of PDR1 and PDR5; binds ATP
CMUS1	A	7	USRT1	f2	20	E	3	YIR038C	Hypersecretion	OK	GTT1	Protein Folding	ER associated glutathione S-transferase capable of homodimerization; expression induced during the diauxic shift and throughout stationary phase; functional overlap with Gtt2p, Grx1p, and Grx2p
			USRT4	c3	37	F	8	YLR195C	Undersecretion	OK	NMT1	Protein Modification	N-myristoyl transferase, catalyzes the cotranslational, covalent attachment of myristic acid to the N-terminal glycine residue of several proteins involved in cellular growth and signal transduction
CMOS1	C	8	OSRT1	a3	56	G	1	YBL091C	Undersecretion	OK	MAP2	Protein Modification	Methionine aminopeptidase, catalyzes the cotranslational removal of N-terminal methionine from nascent polypeptides; function is partially redundant with that of Map1p
CMUS1	D	7	USRT2	d10	64	E	2	YHR057C	Hypersecretion	OK	CPR2	Protein Modification	Peptidyl-prolyl cis-trans isomerase (cyclophilin), catalyzes the cis-trans isomerization of peptide bonds N-terminal to proline residues; has a potential role in the secretory pathway
			OSRT3	g3	43	F	2	YHR101C	Hypersecretion	OK	BIG1	Protein Modification - ER	Integral membrane protein of the endoplasmic reticulum, required for normal content of cell wall beta-1,6-glucan
			OSRT3	g8	33	G	5	YGL038C	Hypersecretion	OK	OCH1	Protein Modification - Glycosylation	Mannosyltransferase of the cis-Golgi apparatus, initiates the polymannose outer chain elongation of N-linked oligosaccharides of glycoproteins
			OSRT3	d10	39	F	9	YOR321W	Undersecretion	OK	PMT3	Protein Modification - Glycosylation	Protein O-mannosyltransferase, transfers mannose residues from dolichyl phosphate-D-mannose to protein serine/threonine residues; acts in a complex with Pmt5p, can instead interact with Pmt1p in some conditions; target for new antifungals
CMUS1	A	6	USRT1	d12	11	E	10	YGR227W	Hypersecretion	OK	DIE2	Protein Modification - Glycosylation	Dolichyl-phosphoglucose-dependent alpha-1,2 glucosyltransferase of the ER, functions in the pathway that synthesizes the dolichol-linked oligosaccharide precursor for N-linked protein glycosylation, has a role in regulation of ITR1 and INO1
CMUS1	B	10	USRT1	e1	39	H	11	YMR281W	Hypersecretion	OK	GPI1	Protein Modification - GPI	ER membrane protein involved in the second step of glycosylphosphatidylinositol (GPI) anchor assembly, the de-N-acetylation of the N-acetylglucosaminylphosphatidylinositol intermediate; functional homolog of human PIG-Lp
			OSRT3	a12	36	F	11	YBR004C	Hypersecretion	OK	GPI18	Protein Modification - GPI	Functional ortholog of human PIG-V, which is a mannosyltransferase that transfers the second mannose in glycosylphosphatidylinositol biosynthesis; the authentic, non-tagged protein was localized to mitochondria
			OSRT4	c2	14	F	4	YGR216C	Hypersecretion	OK	GPL1	Protein Modification - GPI	Membrane protein involved in the synthesis of N-acetylglucosaminyl phosphatidylinositol (GlcNAc-PI), the first intermediate in the synthesis of glycosylphosphatidylinositol (GPI) anchors; human and mouse GPI1p are functional homologs
			OSRT4	h5	20	A	3	YDR434W	Hypersecretion	OK	GPI17	Protein Modification - GPI	Transmembrane protein subunit of the glycosylphosphatidylinositol transamidase complex that adds GPIs to newly synthesized proteins; human PIG-Sp homolog
CMUS1	D	5	USRT2	d9	46	D	6	YKL019W	Hypersecretion - Strong	OK	RAM2	Protein Modification - Ras	Alpha subunit of both the farnesyltransferase and type I geranylgeranyltransferase that catalyze prenylation of proteins containing a CAAX consensus motif; essential protein required for membrane localization of Ras proteins and a-factor
CMOS1	E	3	OSRT1	f6	72	C	7	YLR394W	Hypersecretion	OK	CST9	Protein Modification - Sumolyation	SUMO E3 ligase; required for synaptonemal complex formation; localizes to synapsis initiation sites on meiotic chromosomes; potential Cdc28p substrate
CMUS1	A	1	USRT1	g11	52	F	10	YFL010C	Undersecretion	OK	WWM1	Protein Processing	WW domain containing protein of unknown function; binds to Mca1p, a caspase-related protease that regulates H2O2-induced apoptosis; overexpression causes Gi phase growth arrest and clonal death that is suppressed by overexpression of MCA1
			USRT4	b10	13	F	11	YBL041W	Undersecretion	OK	PRE7	Protein Processing	Beta 6 subunit of the 20S proteasome
CMOS1	D	4	OSRT1	e1	19	E	10	YLR021W	Hypersecretion	OK	IRC25	Protein Processing	Component of a heterodimeric Poc4p-Irc25p chaperone involved in assembly of alpha subunits into the 20S proteasome; may regulate formation of proteasome isoforms with alternative subunits under different conditions
			OSRT4	g7	19	B	7	YHR115C	Undersecretion	OK	DMA1	Protein Processing - Ub	Protein involved in ubiquitin ligation; plays a role in regulating spindle position and orientation; functionally redundant with Dma2p; orthologous to human RNF8 protein, also has sequence similarity to human Chfr.
			OSRT3	h11	55	E	5	YHR115C	Undersecretion	OK	DMA1	Protein Processing - Ub	Protein involved in ubiquitin ligation; plays a role in regulating spindle position and orientation; functionally redundant with Dma2p; orthologous to human RNF8 protein, also has sequence similarity to human Chfr.
			USRT4	h6	9	C	5	YFR022W	Undersecretion	OK	ROG3	Protein Processing - Ub	Protein that binds to Rsp5p, which is a hect-type ubiquitin ligase, via its 2 PY motifs; has similarity to Rod1p; mutation suppresses the temperature sensitivity of an mck1 rim11 double mutant
CMOS1	E	8	OSRT2	h8	35	E	10	YGR048W	Hypersecretion	OK	UFD1	Protein Processing - Ub	Protein that interacts with Cdc48p and Npl4p, involved in recognition of polyubiquitinated proteins and their presentation to the 26S proteasome for degradation; involved in transporting proteins from the ER to the cytosol
CMOS1	G	9	OSRT2	h7	9	D	3	YDR313C	Hypersecretion	OK	PIB1	Protein Processing - Ub	RING-type ubiquitin ligase of the endosomal and vacuolar membranes, binds phosphatidylinositol(3)-phosphate; contains a FYVE finger domain
			OSRT5	f3	41	F	12	YJL197W	Undersecretion	OK	UBP12	Protein Processing - Ub	Ubiquitin carboxyl-terminal hydrolase, ubiquitin-specific protease present in the nucleus and cytoplasm that cleaves ubiquitin from ubiquitinated proteins
			OSRT5	d3	4	H	1	YDL190C	Undersecretion	OK	UFD2	Protein Processing - Ub	Ubiquitin chain assembly factor (E4) that cooperates with a ubiquitin-activating enzyme (E1), a ubiquitin-conjugating enzyme (E2), and a ubiquitin protein ligase (E3) to conjugate ubiquitin to substrates; also functions as an E3
			OSRT5	g6	19	B	3	YMR304W	Undersecretion	OK	UBP15	Protein Processing - Ub	Ubiquitin-specific protease that may play a role in ubiquitin precursor processing
			OSRT5	f4	6	D	9	YDR330W	Undersecretion	OK	UBX5	Protein Processing - Ub	UBX (ubiquitin regulatory X) domain-containing protein that interacts with Cdc48p
			USRT3	g12	34	E	1	YLR224W	Hypersecretion	OK	YLR224W	Protein Processing - Ub	F-box protein and component of SCF ubiquitin ligase complexes involved in ubiquitin-dependent protein catabolism; readily monoubiquitinated in vitro by SCF-Ubc4 complexes; YLR224W is not an essential gene
			OSRT4	e11	6	B	11	YOR042W	Hypersecretion	OK	CUE5	Protein Processing - Ub	Protein containing a CUE domain that binds ubiquitin, which may facilitate intramolecular monoubiquitination; green fluorescent protein (GFP)-fusion protein localizes to the cytoplasm in a punctate pattern
CMOS1	G	11	OSRT2	d6	61	E	3	YDR144C	Hypersecretion	OK	MKC7	Protein Processing - Yapsin for Msb2	GPI-anchored aspartyl protease (yapsin) involved in protein processing; shares functions with Yap3p and Kex2p
			USRT3	a7	1	H	6	YBL026W	Undersecretion	OK	LSM2	RNA Metabolism	Lsm (Like Sm) protein; part of heteroheptameric complexes (Lsm2p-7p and either Lsm1p or 8p): cytoplasmic Lsm1p complex involved in mRNA decay; nuclear Lsm8p complex part of U6 snRNP and possibly involved in processing tRNA, snoRNA, and rRNA
			OSRT3	a2	1	G	11	YPR129W	Undersecretion	OK	LSM13	RNA Metabolism	Protein containing an Lsm domain, may bind RNA and have a role in RNA processing; overproduction suppresses a null mutation in CHC1, which encodes the heavy chain of clathrin
			USRT3	g7	52	B	8	YER032W	Undersecretion	OK	FIR1	RNA Metabolism	Protein involved in 3' mRNA processing, interacts with Ref2p; potential Cdc28p substrate
CMUS1	A	3	USRT1	h12	20	D	12	YER035W	Undersecretion	OK	EDC2	RNA Metabolism	RNA-binding protein, activates mRNA decapping directly by binding to the mRNA substrate and enhancing the activity of the decapping proteins Dcp1p and Dcp2p
			OSRT4	d3	29	B	7	YNL147W	Hypersecretion	OK	LSM7	RNA Metabolism	Lsm (Like Sm) protein; part of heteroheptameric complexes (Lsm2p-7p and either Lsm1p or 8p): cytoplasmic Lsm1p complex involved in mRNA decay; nuclear Lsm8p complex part of U6 snRNP and possibly involved in processing tRNA, snoRNA, and rRNA
			OSRT3	e6	30	F	2	YBR065C	Hypersecretion	OK	ECM2	RNA Metabolism	Pre-mRNA splicing factor, facilitates the cooperative formation of U2/U6 helix II in association with stem II in the spliceosome, function may be regulated by Slu7p
CMUS1	B	8	USRT1	e2	5	E	11	YPL213W	Hypersecretion	OK; Hypersecretion - Strong	LEA1	RNA Metabolism	Component of U2 snRNP; disruption causes reduced U2 snRNP levels; physically interacts with Msl1p; invovled in telomere maintenance; putative homolog of human U2A' snRNP protein
CMOS1	F	7	OSRT2	a10	51	D	6	YHR197W	Undersecretion	OK	RIX1	RNA Splicing	Essential component of the Rix1 complex (Rix1p, Ipi1p, Ipi3p) that is required for processing of ITS2 sequences from 35S pre-rRNA; Rix1 complex associates with Mdn1p in pre-60S ribosomal particles
			OSRT4	a4	25	H	11	YFL017W-A	Hypersecretion	OK	SMX2	RNA Splicing	Core Sm protein Sm G; part of heteroheptameric complex (with Smb1p, Smd1p, Smd2p, Smd3p, Sme1p, and Smx3p) that is part of the spliceosomal U1, U2, U4, and U5 snRNPs; homolog of human Sm G
			USRT3	b12	25	C	8	YOR275C	Undersecretion	OK	RIM20	Signal Transduction - Rim101	Protein involved in proteolytic activation of Rim101p in response to alkaline pH; PalA/AIP1/Alix family member; interaction with the ESCRT-III subunit Snf7p suggests a relationship between pH response and multivesicular body formation
			OSRT4	e4	47	D	3	YAR018C	Undersecretion	OK	KIN3	Signaling	Nonessential protein kinase with unknown cellular role
			USRT3	e6	40	F	3	YCR091W	Undersecretion	OK	KIN82	Signaling	Putative serine/threonine protein kinase, most similar to cyclic nucleotide-dependent protein kinase subfamily and the protein kinase C subfamily
			OSRT3	c1	14	F	2	YPR115W	Undersecretion	OK	GCA1	Signaling - HOG	Pleckstrin homology domain containing protein proposed to function as a glycerol channel activator; green fluorescent protein (GFP)-fusion protein localizes to the cytoplasm
			OSRT3	h3	22	F	7	YDR162C	Hypersecretion	OK	NBP2	Signaling - HOG	Protein involved in the HOG (high osmolarity glycerol) pathway, negatively regulates Hog1p by recruitment of phosphatase Ptc1p the Pbs2p-Hog1p complex, found in the nucleus and cytoplasm, contains an SH3 domain that binds Pbs2p
CMUS1	F	12	USRT2	b10	25	B	6	YML006C	Undersecretion	OK	GIS4	Signaling - Ras	CAAX box containing protein of unknown function, proposed to be involved in the RAS/cAMP signaling pathway
			USRT3	e10	14	E	6	YER177W	Hypersecretion	OK	BMH1	Signaling - Ras	14-3-3 protein, major isoform; controls proteome at post-transcriptional level, binds proteins and DNA, involved in regulation of many processes including exocytosis, vesicle transport, Ras/MAPK signaling, and rapamycin-sensitive signaling
			OSRT3	c3	14	F	11	YAL024C	Undersecretion	OK	LTE1	Signaling - Ras	Putative GDP/GTP exchange factor required for mitotic exit at low temperatures; acts as a guanine nucleotide exchange factor (GEF) for Tem1p, which is a key regulator of mitotic exit; physically associates with Ras2p-GTP
			OSRT4	h1	34	F	10	YLL016W	Hypersecretion	OK	SDC25	Signaling - Ras	Non-essential Ras guanine nucleotide exchange factor (GEF) localized to the membrane; expressed in poor nutrients and on non-fermentable carbon sources; homologous to CDC25; contains a stop codon in S288C; full-length gene includes YLL017W
CMOS1	C	12	OSRT1	b7	27	D	5	YMR068W	Undersecretion	OK	AVO2	Signaling - Tor	Component of a complex containing the Tor2p kinase and other proteins, which may have a role in regulation of cell growth
			USRT3	c7	25	H	2	YLR212C	Undersecretion	OK	TUB4	Spindle	Gamma-tubulin, involved in nucleating microtubules from both the cytoplasmic and nuclear faces of the spindle pole body
CMUS1	C	1	USRT1	a1	25	F	4	YNL188W	Hypersecretion	OK	KAR1	Spindle	Essential protein involved in karyogamy during mating and in spindle pole body duplication during mitosis, localizes to the half-bridge of the spindle pole body, interacts with Spc72p during karyogamy, also interacts with Cdc31p
			USRT3	d5	39	E	1	YJR108W	Hypersecretion	OK	ABM1	Spindle	Protein of unknown function, required for normal microtubule organization
			USRT4	a12	56	B	7	YLR019W	Undersecretion	OK	PSR2	Stress Response	Functionally redundant Psr1p homolog, a plasma membrane phosphatase involved in the general stress response; required with Psr1p and Whi2p for full activation of STRE-mediated gene expression, possibly through dephosphorylation of Msn2p
			OSRT3	b11	25	B	8	YOL052C-A	Undersecretion	OK	DDR2	Stress Response	Multistress response protein, expression is activated by a variety of xenobiotic agents and environmental or physiological stresses
CMOS1	G	5	OSRT2	f8	44	F	2	YFR014C	Hypersecretion	OK	CMK1	Stress Response	Calmodulin-dependent protein kinase; may play a role in stress response, many CA++/calmodulan dependent phosphorylation substrates demonstrated in vitro, amino acid sequence similar to Cmk2p and mammalian Cam Kinase II
CMOS1	G	4	OSRT2	g11	8	D	6	YPL223C	Hypersecretion	OK	GRE1	Stress Response	Hydrophilin of unknown function; stress induced (osmotic, ionic, oxidative, heat shock and heavy metals); regulated by the HOG pathway
			USRT3	d2	39	A	9	YOR092W	Hypersecretion	OK	ECM3	Stress Response	Non-essential protein of unknown function; involved in signal transduction and the genotoxic response; induced rapidly in response to treatment with 8-methoxypsoralen and UVA irradiation
CMOS1	C	9	OSRT1	e8	5	G	11	YER028C	Hypersecretion	OK	MIG3	Stress Response	Probable transcriptional repressor involved in response to toxic agents such as hydroxyurea that inhibit ribonucleotide reductase; phosphorylation by Snf1p or the Mec1p pathway inactivates Mig3p, allowing induction of damage response genes
CMUS1	A	4	USRT1	d4	10	F	8	YOL089C	Hypersecretion	OK; Hypersecretion - Strong	HAL9	Stress Response - Salt - Transcription - Txn Factor	Putative transcription factor containing a zinc finger; overexpression increases salt tolerance through increased expression of the ENA1 (Na+/Li+ extrusion pump) gene while gene disruption decreases both salt tolerance and ENA1 expression
			USRT3	d1	4	F	8	YPR005C	Hypersecretion	OK	HAL1	Stress Response - Salt Tolerance	Cytoplasmic protein involved in halotolerance; decreases intracellular Na+ (via Ena1p) and increases intracellular K+ by decreasing efflux; expression repressed by Ssn6p-Tup1p and Sko1p and induced by NaCl, KCl, and sorbitol through Gcn4p
			USRT3	g1	43	B	3	YCL033C	Hypersecretion	OK	MXR2	Stress Response- oxidative	Methionine-R-sulfoxide reductase, involved in the response to oxidative stress; protects iron-sulfur clusters from oxidative inactivation along with MXR1; involved in the regulation of lifespan
CMUS1	A	12	USRT1	g11	22	C	4	YKL086W	Hypersecretion	OK	SRX1	Stress Response- Oxidative	Sulfiredoxin, contributes to oxidative stress resistance by reducing cysteine-sulfinic acid groups in the peroxiredoxins Tsa1p and Ahp1p that are formed upon exposure to oxidants; conserved in higher eukaryotes
			USRT3	e8	40	H	11	YLR206W	Undersecretion	OK	ENT2	Trafficking	Epsin-like protein required for endocytosis and actin patch assembly and functionally redundant with Ent1p; contains clathrin-binding motif at C-terminus
			USRT3	d10	5	C	4	YBL047C	Undersecretion	OK	EDE1	Trafficking	Key endocytic protein involved in a network of interactions with other endocytic proteins, binds membranes in a ubiquitin-dependent manner, may also bind ubiquitinated membrane-associated proteins
			USRT3	d1	17	B	11	YCL001W	Hypersecretion	OK	YCL001W	Trafficking	Protein involved in retention of membrane proteins, including Sec12p, in the ER; localized to Golgi; functions as a retrieval receptor in returning membrane proteins to the ER
CMOS1	A	11	OSRT1	h11	55	F	11	YGR105W	Hypersecretion	OK	VMA21	Trafficking	Integral membrane protein that is required for vacuolar H+-ATPase (V-ATPase) function, although not an actual component of the V-ATPase complex; functions in the assembly of the V-ATPase; localized to the yeast endoplasmic reticulum
			OSRT4	f10	72	F	6	YOR370C	Hypersecretion	OK	MRS6	Trafficking	Rab escort protein, forms a complex with the Ras-like small GTPase Ypt1p that is required for the prenylation of Ypt1p by protein geranylgeranyltransferase type II (Bet2p-Bet4p)
CMUS1	B	11	USRT1	d8	39	E	11	YDR320C	Undersecretion	OK	SWA2	Trafficking	Auxilin-like protein involved in vesicular transport; clathrin-binding protein required for uncoating of clathrin-coated vesicles
CMOS1	F	1	OSRT2	f6	6	E	3	YLR431C	Undersecretion	OK	ATG23	Trafficking	Peripheral membrane protein required for the cytoplasm-to-vacuole targeting (Cvt) pathway; cycles between the pre-autophagosome (PAS) and non-PAS locations; forms a complex with Atg9p and Atg27p
			OSRT6	h10	55	F	2	YNL212W	Undersecretion	OK	VID27	Trafficking	Cytoplasmic protein of unknown function; possibly involved in vacuolar protein degradation; not essential for proteasome-dependent degradation of fructose-1,6-bisphosphatase (FBPase); null mutants exhibit normal growth
CMOS1	B	10	OSRT1	g10	52	E	3	YML097C	Hypersecretion	OK	VPS9	Trafficking	A guanine nucleotide exchange factor involved in vesicle-mediated vacuolar protein transport; specifically stimulates the intrinsic guanine nucleotide exchange activity of Vps21p/Rab5: similar to mammalian ras inhibitors; binds ubiquitin
CMUS1	B	12	USRT1	b9	39	G	7	YDL192W	Hypersecretion	OK	ARF1	Trafficking	ADP-ribosylation factor, GTPase of the Ras superfamily involved in regulation of coated vesicle formation in intracellular trafficking within the Golgi; functionally interchangeable with Arf2p
CMUS1	F	4	USRT2	c4	58	E	2	YHR105W	Hypersecretion	OK	YPT35	Trafficking	Endosomal protein of unknown function that contains a phox (PX) homology domain and binds to both phosphatidylinositol-3-phosphate (PtdIns(3)P) and proteins involved in ER-Golgi or vesicular transport
CMOS1	B	4	OSRT1	d4	39	D	2	YDR084C	Hypersecretion	OK	TVP23	Trafficking	Integral membrane protein localized to late Golgi vesicles along with the v-SNARE Tlg2p; green fluorescent protein (GFP)-fusion protein localizes to the cytoplasm in a punctate pattern
CMOS1	C	1	OSRT1	f7	6	F	10	YKL006C-A	Hypersecretion	OK	SFT1	Trafficking	Intra-Golgi v-SNARE, required for transport of proteins between an early and a later Golgi compartment
CMOS1	G	12	OSRT2	f9	16	B	9	YLR292C	Hypersecretion	OK	SEC72	Trafficking	Non-essential subunit of Sec63 complex (Sec63p, Sec62p, Sec66p and Sec72p); with Sec61 complex, Kar2p/BiP and Lhs1p forms a channel competent for SRP-dependent and post-translational SRP-independent protein targeting and import into the ER
CMOS1	B	9	OSRT1	d2	29	A	7	YOR115C	Hypersecretion	OK	TRS33	Trafficking	One of 10 subunits of the transport protein particle (TRAPP) complex of the cis-Golgi which mediates vesicle docking and fusion; involved in endoplasmic reticulum (ER) to Golgi membrane traffic
CMOS1	C	2	OSRT1	e2	19	E	12	YGL145W	Hypersecretion	OK	TIP20	Trafficking	Peripheral membrane protein required for fusion of COPI vesicles with the ER, prohibits back-fusion of COPII vesicles with the ER, may act as a sensor for vesicles at the ER membrane; interacts with Sec20p
CMOS1	A	12	OSRT1	f12	32	B	8	YKR065C	Hypersecretion	OK	PAM17	Trafficking	Presequence translocase-associated motor subunit, required for stable complex formation between cochaperones Pam16p and Pam18p, promotes association of Pam16p-Pam18p with the presequence translocase
CMOS1	A	2	OSRT1	f11	32	A	6	YMR171C	Hypersecretion	OK	EAR1	Trafficking	Specificity factor required for Rsp5p-dependent ubiquitination and sorting of specific cargo proteins at the multivesicular body; mRNA is targeted to the bud via the mRNA transport system involving She2p
CMUS1	F	6	USRT2	a8	37	H	5	YLR093C	Hypersecretion	OK	NYV1	Trafficking	v-SNARE component of the vacuolar SNARE complex involved in vesicle fusion; inhibits ATP-dependent Ca(2+) transport activity of Pmc1p in the vacuolar membrane
CMOS1	A	5	OSRT1	d8	64	C	4	YHL031C	Hypersecretion	OK	GOS1	Trafficking	v-SNARE protein involved in Golgi transport, homolog of the mammalian protein GOS-28/GS28
			OSRT4	e12	66	F	2	YCL008C	Hypersecretion - Strong	OK	STP22	Trafficking	Component of the ESCRT-I complex, which is involved in ubiquitin-dependent sorting of proteins into the endosome; homologous to the mouse and human Tsg101 tumor susceptibility gene; mutants exhibit a Class E Vps phenotype
CMOS1	E	4	OSRT1	b1	12	C	10	YPL065W	Hypersecretion - Strong	OK	VPS28	Trafficking	Component of the ESCRT-I complex, which is involved in ubiquitin-dependent sorting of proteins into the endosome; involved in transport of precursors for soluble vacuolar hydrolases from the late endosome to the vacuole
CMOS1	C	3	OSRT1	h4	22	G	3	YJR102C	Hypersecretion - Strong	OK	VPS25	Trafficking	Component of the ESCRT-II complex, which is involved in ubiquitin-dependent sorting of proteins into the endosome
			OSRT3	b3	27	B	7	YNR006W	Hypersecretion - Strong	OK	VPS27	Trafficking	Endosomal protein that forms a complex with Hse1p; required for recycling Golgi proteins, forming lumenal membranes and sorting ubiquitinated proteins destined for degradation; has Ubiquitin Interaction Motifs which bind ubiquitin (Ubi4p)
			USRT3	f10	16	E	9	YKL002W	Hypersecretion	OK; Hypersecretion - Strong	DID4	Trafficking	Class E Vps protein of the ESCRT-III complex, required for sorting of integral membrane proteins into lumenal vesicles of multivesicular bodies, and for delivery of newly synthesized vacuolar enzymes to the vacuole, involved in endocytosis
CMUS1	E	12	USRT2	h8	9	D	8	YGL213C	Hypersecretion	OK	SKI8	Trafficking - Exosome	Protein involved in exosome mediated 3' to 5' mRNA degradation and translation inhibition of non-poly(A) mRNAs as well as double-strand break formation during meiotic recombination; required for repressing propagation of dsRNA viruses
CMUS1	F	3	USRT2	g3	50	H	11	YLR330W	Undersecretion	OK	CHS5	Trafficking - Exosome	Component of the exomer complex, which also contains Csh6p, Bch1p, Bch2p, and Bud7p and is involved in export of selected proteins, such as chitin synthase Chs3p, from the Golgi to the plasma membrane
			USRT4	c8	38	B	4	YOR299W	Hypersecretion	OK	BUD7	Trafficking - Exosome	Member of the ChAPs family of proteins (Chs5p-Arf1p-binding proteins: Bch1p, Bch2p, Bud7p, Chs6p), that forms the exomer complex with Chs5p to mediate export of specific cargo proteins, including Chs3p, from the Golgi to the plasma membrane
			USRT3	e1	29	G	8	YGR097W	Undersecretion	OK	ASK10	Transcription - RNA Polymerase	Component of the RNA polymerase II holoenzyme, phosphorylated in response to oxidative stress; has a role in destruction of Ssn8p, which relieves repression of stress-response genes
			USRT3	b12	56	D	8	YKR025W	Undersecretion	OK	RPC37	Transcription - RNA Polymerase	RNA polymerase III subunit C37
CMUS1	B	6	USRT1	b11	27	F	3	YLR226W	Hypersecretion	OK	BUR2	Transcription - RNA Polymerase	Cyclin for the Sgv1p (Bur1p) protein kinase; Sgv1p and Bur2p comprise a CDK-cyclin complex involved in transcriptional regulation through its phosphorylation of the carboxy-terminal domain of the largest subunit of RNA polymerase II
			OSRT4	b2	36	H	2	YBR154C	Hypersecretion	OK	RPB5	Transcription - RNA Polymerase	RNA polymerase subunit ABC27, common to RNA polymerases I, II, and III; contacts DNA and affects transactivation
			OSRT4	b1	27	A	12	YNL236W	Hypersecretion	OK	SIN4	Transcription - RNA Polymerase	Subunit of the RNA polymerase II mediator complex; associates with core polymerase subunits to form the RNA polymerase II holoenzyme; contributes to both postive and negative transcriptional regulation; dispensible for basal transcription
			OSRT4	h12	9	F	8	YJL110C	Undersecretion	OK	GZF3	Transcription - Txn Factor	GATA zinc finger protein and Dal80p homolog that negatively regulates nitrogen catabolic gene expression by competing with Gat1p for GATA site binding; function requires a repressive carbon source; dimerizes with Dal80p and binds to Tor1p
			OSRT4	c6	14	H	1	YML099C	Undersecretion	OK	ARG81	Transcription - Txn Factor	Zinc-finger transcription factor of the Zn(2)-Cys(6) binuclear cluster domain type, involved in the regulation of arginine-responsive genes; acts with Arg80p and Arg82p
CMOS1	F	12	OSRT2	c6	41	F	1	YOR028C	Hypersecretion	OK	CIN5	Transcription - Txn Factor	Basic leucine zipper transcriptional factor of the yAP-1 family that mediates pleiotropic drug resistance and salt tolerance; localizes constitutively to the nucleus
			USRT3	f10	21	A	9	YOR194C	Undersecretion	OK	TOA1	Transcription - Txn Factor	TFIIA large subunit; involved in transcriptional activation, acts as antirepressor or as coactivator; homologous to largest and second largest subunits of human and Drosophila TFIIA
CMOS1	D	9	OSRT1	g7	34	D	3	YLR226W	Hypersecretion	OK	BUR2	Transcription - Txn Factor	Cyclin for the Sgv1p (Bur1p) protein kinase; Sgv1p and Bur2p comprise a CDK-cyclin complex involved in transcriptional regulation through its phosphorylation of the carboxy-terminal domain of the largest subunit of RNA polymerase II
CMOS1	B	3	OSRT1	e1	64	F	12	YDL048C	Hypersecretion	OK	STP4	Transcription - Txn Factor	Protein containing a Kruppel-type zinc-finger domain; has similarity to Stp1p, Stp2p, and Stp3p
CMUS1	A	5	USRT1	e5	20	C	5	YCR096C	Hypersecretion	OK	HMRA2	Transcription - Txn Factor	Silenced copy of a2 at HMR; similarity to Alpha2p; required along with a1p for inhibiting expression of the HO endonuclease in a/alpha HO/HO diploid cells with an active mating-type interconversion system
			USRT3	e8	47	E	4	YER025W	Undersecretion	OK	GCD11	Translation	Gamma subunit of the translation initiation factor eIF2, involved in the identification of the start codon; binds GTP when forming the ternary complex with GTP and tRNAi-Met
			OSRT3	f11	16	F	10	YPL237W	Undersecretion	OK	SUI3	Translation	Beta subunit of the translation initiation factor eIF2, involved in the identification of the start codon; proposed to be involved in mRNA binding
			OSRT4	f7	42	D	8	YKL204W	Undersecretion	OK	EAP1	Translation	eIF4E-associated protein, binds eIF4E and inhibits cap-dependent translation, also functions independently of eIF4E to maintain genetic stability; plays a role in cell growth, implicated in the TOR signaling cascade
			OSRT3	g5	43	G	12	YER049W	Undersecretion	OK	TPA1	Translation	Protein of unknown function; interacts with Sup45p (eRF1), Sup35p (eRF3) and Pab1p; has a role in translation termination efficiency, mRNA poly(A) tail length and mRNA stability
			OSRT4	g1	16	H	9	YHR068W	Hypersecretion	Undersecretion	DYS1	Translation	Deoxyhypusine synthase, catalyzes formation of deoxyhypusine, the first step in hypusine biosynthesis; triggers posttranslational hypusination of translation elongation factor eIF-5A and regulates its intracellular levels; tetrameric
CMUS1	G	1	USRT2	d9	39	F	3	YDR398W	Undersecretion	OK	UTP5	Translation - Ribosome	Nucleolar protein, component of the small subunit (SSU) processome containing the U3 snoRNA that is involved in processing of pre-18S rRNA
CMUS1	G	2	USRT2	e5	30	C	10	YPL208W	Undersecretion	OK	RKM1	Translation - Ribosome	SET-domain lysine-N-methyltransferase, catalyzes the formation of dimethyllysine residues on the large ribsomal subunit protein L23a (RPL23A and RPL23B)
			USRT3	d9	29	C	12	YPL208W	Undersecretion	OK	RKM1	Translation - Ribosome	SET-domain lysine-N-methyltransferase, catalyzes the formation of dimethyllysine residues on the large ribsomal subunit protein L23a (RPL23A and RPL23B)
			USRT3	c3	56	H	9	YLR448W	Undersecretion	OK	RPL6B	Translation - Ribosome	Protein component of the large (60S) ribosomal subunit, has similarity to Rpl6Ap and to rat L6 ribosomal protein; binds to 5.8S rRNA
			OSRT4	e12	14	E	10	YNL207W	Undersecretion	OK	RIO2	Translation - Ribosome	Essential serine kinase involved in the processing of the 20S pre-rRNA into mature 18S rRNA; has similarity to Rio1p
CMOS1	F	10	OSRT2	h11	46	D	1	YMR049C	Undersecretion	OK	ERB1	Translation - Ribosome	Protein required for maturation of the 25S and 5.8S ribosomal RNAs; constituent of 66S pre-ribosomal particles; homologous to mammalian Bop1
CMUS1	E	8	USRT2	h1	34	F	7	YBR030W	Undersecretion	OK	RKM3	Translation - Ribosome	Ribosomal lysine methyltransferase specific for monomethylation of Rpl42ap and Rpl42bp (lysine 40); nuclear SET domain containing protein
CMUS1	B	7	USRT1	a4	37	C	6	YPL126W	Undersecretion	OK	NAN1	Translation - Ribosome	U3 snoRNP protein, component of the small (ribosomal) subunit (SSU) processosome containing U3 snoRNA; required for the biogenesis of18S rRNA
CMOS1	D	1	OSRT1	e3	29	H	11	YJL010C	Hypersecretion	OK	NOP9	Translation - Ribosome	Essential component of pre-40S ribosomes that is required for early cleavages of 35S pre-rRNA and hence formation of 18S rRNA; binds RNA in vitro and contains multiple pumilio-like repeats
			OSRT4	e12	31	D	11	YMR194W	Hypersecretion	OK	RPL36A	Translation - Ribosome	N-terminally acetylated protein component of the large (60S) ribosomal subunit, nearly identical to Rpl36Bp and has similarity to rat L36 ribosomal protein; binds to 5.8 S rRNA
CMOS1	G	3	OSRT2	c9	9	G	1	YLR325C	Hypersecretion	OK	RPL38	Translation - Ribosome	Protein component of the large (60S) ribosomal subunit, has similarity to rat L38 ribosomal protein
CMOS1	E	10	OSRT2	c7	15	C	5	YGL189C	Hypersecretion	OK	RPS26A	Translation - Ribosome	Protein component of the small (40S) ribosomal subunit; nearly identical to Rps26Bp and has similarity to rat S26 ribosomal protein
CMOS1	H	5	OSRT2	e1	12	D	7	YJR014W	Hypersecretion	OK	TMA22	Translation - Ribosome	Protein of unknown function; associates with ribosomes and has a putative RNA binding domain; interacts with Tma20p; similar to human GRAP and human DRP1, which interacts with human Tma20p homolog MCT-1
CMUS1	E	9	USRT2	b11	37	E	1	YLR441C	Hypersecretion	OK	RPS1	Translation - Ribosome	Ribosomal protein 10 (rp10) of the small (40S) subunit; nearly identical to Rps1Bp and has similarity to rat S3a ribosomal protein
CMOS1	D	2	OSRT1	g12	34	F	6	YDL208W	Hypersecretion	OK; Hypersecretion - Strong	NHP2	Translation - Ribosome	Nuclear protein related to mammalian high mobility group (HMG) proteins, essential for function of H/ACA-type snoRNPs, which are involved in 18S rRNA processing
			OSRT3	a9	51	A	11	YNL275W	Hypersecretion	OK	BOR1	Transport	Boron efflux transporter of the plasma membrane; binds HCO3-, I-, Br-, NO3- and Cl-; has similarity to the characterized boron efflux transporter A. thaliana BOR1
			OSRT4	d11	46	E	7	YGL162W	Hypersecretion	OK	THI7	Transport	Plasma membrane transporter responsible for the uptake of thiamine, member of the major facilitator superfamily of transporters; mutation of human ortholog causes thiamine-responsive megaloblastic anemia
			OSRT3	c9	59	C	6	YBL005W	Hypersecretion	OK	PDR3	Transport	Transcriptional activator of the pleiotropic drug resistance network, regulates expression of ATP-binding cassette (ABC) transporters through binding to cis-acting sites known as PDREs (PDR responsive elements)
CMOS1	C	10	OSRT1	f7	72	E	5	YFL001W	Hypersecretion	OK	DEG1	tRNA Modification	Non-essential tRNA:pseudouridine synthase, introduces pseudouridines at position 38 or 39 in tRNA, important for maintenance of translation efficiency and normal cell growth, localizes to both the nucleus and cytoplasm
CMOS1	B	5	OSRT1	h7	55	C	9	YGL232W	Hypersecretion	OK	TAN1	tRNA Modification	Putative tRNA acetyltransferase, RNA-binding protein required for the formation of the modified nucleoside N(4)-acetylcytidine in serine and leucine tRNAs but not required for the same modification in 18S rRNA
CMOS1	H	3	OSRT2	c10	59	C	10	YKR079C	Hypersecretion	OK	TRZ1	tRNA Modification	tRNA 3'-end processing endonuclease tRNase Z; also localized to mitochondria and interacts genetically with Rex2 exonuclease; homolog of the human candidate prostate cancer susceptibility gene ELAC2
CMOS1	A	7	OSRT1	g8	19	D	6	YHR070W	Hypersecretion	OK	TRM5	tRNA Modification	tRNA(m(1)G37)methyltransferase, methylates a tRNA base adjacent to the anticodon that has a role in prevention of frameshifting; highly conserved across Archaea, Bacteria, and Eukarya
CMOS1	E	9	OSRT2	h2	8	F	3	YGL243W	Hypersecretion	OK	TAD1	tRNA Modification	tRNA-specific adenosine deaminase, deaminates adenosine-37 to inosine in tRNA-Ala
CMOS1	B	2	OSRT1	b3	37	A	5	YPL207W	Hypersecretion	OK; Hypersecretion - Strong	TWY1	tRNA Modification	Protein required for the synthesis of wybutosine, a modified guanosine found at the 3'-position adjacent to the anticodon of phenylalanine tRNA which supports reading frame maintenance by stabilizing codon-anticodon interactions
			USRT3	d7				YPR015C	Undersecretion	OK	YPR015C	Unknown	Putative protein of unknown function
			USRT3	e2	29	G	11	YHR131C	Undersecretion	OK	YHR131C	Unknown	Putative protein of unknown function; green fluorescent protein (GFP)-fusion protein localizes to the cytoplasm
			OSRT3	c2	37	F	4	YPL014W	Undersecretion	OK	YPL014W	Unknown	Putative protein of unknown function; green fluorescent protein (GFP)-fusion protein localizes to the cytoplasm and to the nucleus
CMUS1	C	12	USRT2	b2	39	B	2	YDR281C	Hypersecretion	OK	PHM6	Unknown	Protein of unknown function, expression is regulated by phosphate levels
			USRT3	b1	2	E	2	YPR027C	Hypersecretion	OK	YPR027C	Unknown	Putative protein of unknown function (1)
			OSRT4	c12	59	D	10	YGR237C	Hypersecretion	OK	YGR237C	Unknown	Putative protein of unknown function; green fluorescent protein (GFP)-fusion protein localizes to the cytoplasm
			OSRT4	d2	59	E	7	YML083C	Hypersecretion	OK	YML083C	Unknown	Putative protein of unknown function; strong increase in transcript abundance during anaerobic growth compared to aerobic growth; cells deleted for YML083C do not exhibit growth defects in anerobic or anaerobic conditions
CMOS1	G	1	OSRT2	h8	55	E	1	YGR122W	Hypersecretion	OK; Hypersecretion - Strong	YGR122W	Unknown	Probable ortholog of A. nidulans PalC, which is involved in pH regulation and binds to the ESCRT-III complex; null mutant does not properly process Rim101p and has decreased resistance to rapamycin; GFP-fusion protein is cytoplasmic
CMUS1	D	12	USRT2	f12	7	D	10	YPL062W	Hypersecretion	OK	YPL062W	Unknown	Dubious open reading frame unlikely to encode a protein, based on available experimental and comparative sequence data; YPL062W is not an essential gene; homozygous diploid mutant shows a decrease in glycogen accumulation
			OSRT4	a5	3	C	4	YOL085C	Hypersecretion	OK	YOL085C	Unknown	Dubious open reading frame unlikely to encode a protein, based on experimental and comparative sequence data; partially overlaps the dubious gene YOL085W-A
			OSRT5	d9	5	B	6	YEL068C	Undersecretion	OK	YEL068C	Unknown	Dubious open reading frame unlikely to encode a functional protein, based on available experimental and comparative sequence data
			OSRT5	h1	22	D	10	YCR001W	Undersecretion	OK	YCR001W	Unknown	Dubious open reading frame unlikely to encode a protein, based on available experimental and comparative sequence data; YCR001W is not an essential gene
			OSRT6	d2	4	G	4	YDR114C	Undersecretion	OK	YDR114C	Unknown	Putative protein of unknown function; deletion mutant exhibits poor growth at elevated pH and calcium
			OSRT6	d3	39	C	3	YJL107C	Undersecretion	OK	YJL107C	Unknown	Putative protein of unknown function; expression is induced by activation of the HOG1 mitogen-activated signaling pathway and this induction is Hog1p/Pbs2p dependent; YJL107C and adjacent ORF, YJL108C are merged in related fungi
			OSRT6	g3	34	B	11	YDL129W	Undersecretion	OK	YDL129W	Unknown	Putative protein of unknown function; green fluorescent protein (GFP)-fusion protein localizes to the cytoplasm and the nucleus; YDL129W is not an essential gene
			OSRT6	b5	12	G	2	YOL087C	Undersecretion	OK	YOL087C	Unknown	Putative protein of unknown function; green fluorescent protein (GFP)-fusion protein localizes to the cytoplasm; deletion mutant is sensitive to various chemicals including phenanthroline, sanguinarine, and nordihydroguaiaretic acid
			OSRT6	b1	36	G	1	YCR016W	Undersecretion	OK	YCR016W	Unknown	Putative protein of unknown function; green fluorescent protein (GFP)-fusion protein localizes to the nucleolus and nucleus; YCR016W is not an essential gene
			OSRT6	d8	5	A	12	YCR087C-A	Undersecretion	OK	LUG1	Unknown	Putative protein of unknown function; green fluorescent protein (GFP)-fusion protein localizes to the nucleolus; YCR087C-A is not an essential gene
			OSRT6	g4	34	B	12	YGR042W	Undersecretion	OK	YGR042W	Unknown	Putative protein of unknown function; involved in maintenance of proper telomere length; green fluorescent protein (GFP)-fusion protein localizes to both the cytoplasm and the nucleus
			OSRT6	a12	2	D	12	YOR387C	Undersecretion	OK	YOR387C	Unknown	Putative protein of unknown function; regulated by the metal-responsive Aft1p transcription factor; highly inducible in zinc-depleted conditions; localizes to the soluble fraction
			OSRT6	c12	4	F	7	YOL159C	Undersecretion	OK	YOL159C	Unknown	Soluble protein of unknown function; deletion mutants are viable and have elevated levels of Ty1 retrotransposition and Ty1 cDNA
			OSRT6	d1	29	A	1	YOL159C	Undersecretion	OK	YOL159C	Unknown	Soluble protein of unknown function; deletion mutants are viable and have elevated levels of Ty1 retrotransposition and Ty1 cDNA
			OSRT5	a10	16	H	12	YGR164W	Hypersecretion	OK	YGR164W	Unknown	Dubious open reading frame unlikely to encode a functional protein, based on available experimental and comparative sequence data
			OSRT5	d2	47	H	1	YNL171C	Hypersecretion	OK	YNL171C	Unknown	Dubious open reading frame unlikely to encode a functional protein, based on available experimental and comparative sequence data
			OSRT5	d9	48	D	3	YOR015W	Hypersecretion	OK	YOR015W	Unknown	Dubious open reading frame unlikely to encode a functional protein, based on available experimental and comparative sequence data
			OSRT5	c4	45	E	8	YLR282C	Hypersecretion	OK	YLR282C	Unknown	Dubious open reading frame unlikely to encode a functional protein, based on available experimental and comparative sequence data; deletion mutation confers an increase in Ty1 transposition
			OSRT5	a12	23	A	5	YJL127W-A	Hypersecretion	OK	YJL127W-A	Unknown	Dubious open reading frame unlikely to encode a protein, based on available experimental and comparative sequence data
			OSRT5	b7	23	H	2	YLR124W	Hypersecretion	OK	YLR124W	Unknown	Dubious open reading frame unlikely to encode a protein, based on available experimental and comparative sequence data
			OSRT5	h3	53	F	10	YPL080C	Hypersecretion	OK	YPL080C	Unknown	Dubious open reading frame unlikely to encode a protein, based on available experimental and comparative sequence data
			OSRT5	h4	53	F	11	YCR049C	Hypersecretion	OK	YCR049C	Unknown	Dubious open reading frame unlikely to encode a protein, based on available experimental and comparative sequence data
			OSRT5	h5	53	H	5	YBR027C	Hypersecretion	OK	YBR027C	Unknown	Dubious open reading frame unlikely to encode a protein, based on available experimental and comparative sequence data
			OSRT5	b11	3	F	2	YBL100C	Hypersecretion	OK	YBL100C	Unknown	Dubious open reading frame unlikely to encode a protein, based on available experimental and comparative sequence data; almost completely overlaps the 5' end of ATP1
			OSRT5	g5	52	C	6	YCR038W-A	Hypersecretion	OK	YCR038W-A	Unknown	Dubious open reading frame unlikely to encode a protein, based on available experimental and comparative sequence data; completely overlaps the verified gene BUD5/YCR038C; identified by homology with hemiascomycetous yeast species
			OSRT5	h7	55	C	11	YNL120C	Hypersecretion	OK	YNL120C	Unknown	Dubious open reading frame unlikely to encode a protein, based on available experimental and comparative sequence data; deletion enhances replication of Brome mosaic virus in S. cerevisiae, but likely due to effects on the overlapping gene
			OSRT5	g4	43	F	3	YDL114W-A	Hypersecretion	OK	YDL114W-A	Unknown	Dubious open reading frame unlikely to encode a protein, based on available experimental and comparative sequence data; identified based on homology to hemiascomycetous yeasts
			OSRT5	a8	16	G	11	YGR151C	Hypersecretion	OK	YGR151C	Unknown	Dubious open reading frame unlikely to encode a protein, based on available experimental and comparative sequence data; overlaps almost completely with the verified ORF RSR1/BUD1/YGR152C
			OSRT5	g12	53	C	12	YDL162C	Hypersecretion	OK	YDL162C	Unknown	Dubious open reading frame unlikely to encode a protein, based on available experimental and comparative sequence data; partially overlaps ENT1/YDL161W, a verified gene involved in endocytosis and actin cortical patch assembly
			OSRT5	a1	16	B	3	YGR039W	Hypersecretion	OK	YGR039W	Unknown	Dubious open reading frame unlikely to encode a protein, based on available experimental and comparative sequence data; partially overlaps the Autonomously Replicating Sequence ARS722
			OSRT5	b12	58	C	5	YKR033C	Hypersecretion	OK	YKR033C	Unknown	Dubious open reading frame unlikely to encode a protein, based on available experimental and comparative sequence data; partially overlaps the verified gene DAL80
			OSRT5	g2	52	A	7	YBR206W	Hypersecretion	OK	YBR206W	Unknown	Dubious open reading frame unlikely to encode a protein, based on available experimental and comparative sequence data; partially overlaps the verified gene KTR3
			OSRT5	f3	49	G	8	YPR099C	Hypersecretion	OK	YPR099C	Unknown	Dubious open reading frame unlikely to encode a protein, based on available experimental and comparative sequence data; partially overlaps the verified gene MRPL51/YPR100W
			OSRT5	c1	45	D	8	YLR235C	Hypersecretion	OK	YLR235C	Unknown	Dubious open reading frame unlikely to encode a protein, based on available experimental and comparative sequence data; partially overlaps the verified gene TOP3
			OSRT5	h11	25	E	3	YOR135C	Hypersecretion	OK	IRC14	Unknown	Dubious open reading frame unlikely to encode a protein, based on available experimental and comparative sequence data; partially overlaps the verified gene YOR136W; null mutant displays increased levels of spontaneous Rad52 foci
			OSRT5	b1	23	E	2	YJR128W	Hypersecretion	OK	YJR128W	Unknown	Dubious open reading frame unlikely to encode a protein, based on available experimental and comparative sequence data; partially overlaps the verified ORF RSF2
			OSRT5	f1	49	F	10	YPR012W	Hypersecretion	OK	YPR012W	Unknown	Dubious open reading frame unlikely to encode a protein, based on available experimental and comparative sequence data; YPR012W is not an essential gene
			OSRT5	g3	52	A	11	YDR354C-A	Hypersecretion	OK	YDR354C-A	Unknown	Dubious open reading frame unlikely to encode a protein, based on experimental and comparative sequence data; completely overlaps TRP4; identified by gene-trapping, microarray-based expression analysis, and genome-wide homology searching
			OSRT5	c2	45	E	1	YLR252W	Hypersecretion	OK	YLR252W	Unknown	Dubious open reading frame unlikely to encode a protein, based on experimental and comparative sequence data; partially overlaps the verified gene SYM1, a mitochondrial protein involved in ethanol metabolism
			OSRT5	d5	48	D	2	YOL106W	Hypersecretion	OK	YOL106W	Unknown	Dubious open reading frame, unlikely to encode a functional protein; based on available experimental and comparative sequence data
			OSRT5	d10	48	D	11	YOR102W	Hypersecretion	OK	YOR102W	Unknown	Dubious open reading frame, unlikely to encode a functional protein; extensively overlaps essential OST2 gene encoding a subunit of the ER lumen oligosaccharyltransferase complex
			OSRT5	f11	50	G	8	YJL199C	Hypersecretion	OK	MBB1	Unknown	Dubious open reading frame, unlikely to encode a protein; not conserved in closely related Saccharomyces species; protein detected in large-scale protein-protein interaction studies
			OSRT5	h11	9	F	2	YDR521W	Hypersecretion	OK	YDR521W	Unknown	Dubious ORF that overlaps YDR520C; mutant increases expression of PIS1 and RPL3 in glycerol
			OSRT5	g6	52	C	11	YDL172C	Hypersecretion	OK	YDL172C	Unknown	Dubious ORF unlikely to encode a protein, based on available experimental and comparative sequence data
			OSRT5	d11	48	E	9	YOR161W-A	Hypersecretion	OK	YOR161W-A	Unknown	Identified by gene-trapping, microarray-based expression analysis, and genome-wide homology searching
			OSRT5	c8	42	F	10	YEL008C-A	Hypersecretion	OK	YEL008C-A	Unknown	Identified by gene-trapping, microarray-based expression analysis, and genome-wide homology searching
			OSRT5	a6	16	D	8	YGR122W	Hypersecretion	OK	YGR122W	Unknown	Probable ortholog of A. nidulans PalC, which is involved in pH regulation and binds to the ESCRT-III complex; null mutant does not properly process Rim101p and has decreased resistance to rapamycin; GFP-fusion protein is cytoplasmic
			OSRT5	c8	4	E	8	YGL263W	Hypersecretion	OK	COS12	Unknown	Protein of unknown function, member of the DUP380 subfamily of conserved, often subtelomerically-encoded proteins
			OSRT5	e1	48	G	8	YOR164C	Hypersecretion	OK	GET4	Unknown	Protein of unknown function; highly conserved across species and homologous to human gene C7orf20; interacts with Mdy2p
			OSRT5	c9	4	E	9	YFR057W	Hypersecretion	OK	YFR057W	Unknown	Putative protein of unknown function
			OSRT5	h2	53	D	11	YOL073C	Hypersecretion	OK	YOL073C	Unknown	Putative protein of unknown function
			OSRT5	f12	72	G	3	YMR242W-A	Hypersecretion	OK	YMR242W	Unknown	Putative protein of unknown function
			OSRT5	g2	43	D	3	YGL258W-A	Hypersecretion	OK	YGL258W-A	Unknown	Putative protein of unknown function
			OSRT5	d3	47	H	3	YNL260C	Hypersecretion	OK	YNL260C	Unknown	Putative protein of unknown function with similarity to a human protein overexpressed in oral cancers; essential gene with defects in anaerobic and filamentous growth; localizes to the nucleus and cytoplasm
			OSRT5	f9	50	F	12	YBL059C-A	Hypersecretion	OK	CMC2	Unknown	Putative protein of unknown function; contains twin Cx9C motifs that can form coiled coil-helix-coiled-coil helix fold; green fluorescent protein (GFP)-fusion protein localizes to the cytoplasm and nucleus
			OSRT6	a2	16	B	6	YGR111W	Hypersecretion	OK	YGR111W	Unknown	Putative protein of unknown function; green fluorescent protein (GFP)-fusion protein localizes to both the cytoplasm and the nucleus
			OSRT6	e12	49	F	9	YPL107W	Hypersecretion	OK	YPL107W	Unknown	Putative protein of unknown function; green fluorescent protein (GFP)-fusion protein localizes to mitochondria; YPL107W is not an essential gene
			OSRT6	a5	16	C	11	YGR117C	Hypersecretion	OK	YGR117C	Unknown	Putative protein of unknown function; green fluorescent protein (GFP)-fusion protein localizes to the cytoplasm
			OSRT6	a2	9	H	2	YBR090C	Hypersecretion	OK	YBR090C	Unknown	Putative protein of unknown function; green fluorescent protein (GFP)-fusion protein localizes to the cytoplasm and nucleus
			OSRT6	e10	49	F	3	YOR342C	Hypersecretion	OK	YOR342C	Unknown	Putative protein of unknown function; green fluorescent protein (GFP)-fusion protein localizes to the cytoplasm and the nucleus
			OSRT6	d1	47	F	5	YMR259C	Hypersecretion	OK	YMR259C	Unknown	Putative protein of unknown function; green fluorescent protein (GFP)-fusion protein localizes to the cytoplasm; YMR259C is not an essential gene
			OSRT6	c12	47	F	4	YMR160W	Hypersecretion	OK	YMR160W	Unknown	Putative protein of unknown function; green fluorescent protein (GFP)-fusion protein localizes to the membrane of the vacuole; mutant has enhanced sensitivity to overexpression of mutant huntingtin; YMR160W is not an essential gene
			OSRT6	f5	72	B	3	YGL138C	Hypersecretion	OK	YGL138C	Unknown	Putative protein of unknown function; has no significant sequence similarity to any known protein
			OSRT6	h1	53	D	3	YLR040C	Hypersecretion	OK	YLR004C	Unknown	Putative protein of unknown function; localizes to the cell wall; predicted to be a GPI-attached protein; upregulated by Mcm1p-Alpha1p transcription factor; partially overlaps the dubious ORF YLR041W; YLR040C is not essential
			OSRT6	d8	48	C	2	YOL162W	Hypersecretion	OK	YOL162W	Unknown	Putative protein of unknown function; member of the Dal5p subfamily of the major facilitator family
			OSRT6	c1	58	C	7	YMR148W	Hypersecretion	OK	YMR148W	Unknown	Putative protein of unknown function; predicted to contain a transmembrane domain; YMR148W is not an essential gene
			OSRT6	d2	17	D	5	YFL012W	Hypersecretion	OK	YFL012W	Unknown	Putative protein of unknown function; transcribed during sporulation; null mutant exhibits increased resistance to rapamycin
			OSRT6	d4	61	A	2	YMR085W	Hypersecretion	OK	YMR085W	Unknown	Putative protein of unknown function; YMR085W and adjacent ORF YMR084W are merged in related strains
			OSRT6	e3	48	H	12	YOR338W	Hypersecretion	OK	YOR338W	Unknown	Putative protein of unknown function; YOR338W transcription is regulated by Azf1p and its transcript is a specific target of the G protein effector Scp160p; identified as being required for sporulation in a high-throughput mutant screen
			OSRT6	e4	49	B	2	YOR338W	Hypersecretion	OK	YOR338W	Unknown	Putative protein of unknown function; YOR338W transcription is regulated by Azf1p and its transcript is a specific target of the G protein effector Scp160p; identified as being required for sporulation in a high-throughput mutant screen
			OSRT6	f4	49	G	10	YDR523C	Hypersecretion	OK	SPS1	Unknown	Putative protein serine/threonine kinase expressed at the end of meiosis and localized to the prospore membrane, required for correct localization of enzymes involved in spore wall synthesis
			OSRT6	c10	47	C	1	YMR034C	Hypersecretion	OK	YMR034C	Unknown	Putative transporter, member of the SLC10 carrier family; identified in a transposon mutagenesis screen as a gene involved in azole resistance; YMR034C is not an essential gene
			OSRT6	e2	48	H	2	YOR192C-A	Hypersecretion	OK	YOR192C-A	Unknown	Retrotransposon TYA Gag gene co-transcribed with TYB Pol; translated as TYA or TYA-TYB polyprotein; Gag is a nucleocapsid protein that is the structural constituent of virus-like particles (VLPs); similar to retroviral Gag
			OSRT5	h9	55	E	11	YJR106W	Hypersecretion	OK; Hypersecretion - Strong	ECM27	Unknown	Non-essential protein of unknown function

## Sheet: Original Screen
Table S4B. Overexpression Screen Raw Data.
P1	P2	P3	ORF	D1	D2	Growth	Secretion	Gene	Process	Function
30	G	11	YGL038C	2008-05-14	2008-05-21	w	+	och1	glycosylation	Mannosyltransferase of the cis-Golgi apparatus, initiates the polymannose outer chain elongation of N-linked oligosaccharides of glycoproteins
						growth on membrane	Msb2 secretion relative to growth
			ORF	transformation date	western date	growth	secretion
1	A	5	YBR099C	2008-04-16	2008-04-23	w	+			Dubious open reading frame unlikely to encode a protein, based on available experimental and comparative sequence data; completely overlaps the verified gene MMS4
1	H	12	YCR039C	2008-04-16	2008-04-23	w	+	MATALPHA2	tx factor	Homeobox-domain protein that, with Mcm1p, represses a-specific genes in haploids; acts with A1p to repress transcription of haploid-specific genes in diploids; one of two genes encoded by the MATalpha mating type cassette
2	B	10	YLR407W	2008-04-16	2008-04-23	-	w			Putative protein of unknown function; YLR407W is not an essential gene
2	F	1	YPL101W	2008-04-16	2008-04-23	w	w	elp4	translation	Subunit of Elongator complex, which is required for modification of wobble nucleosides in tRNA; required for Elongator structural integrity
3	A	2	YOR307C	2008-06-19	2008-06-25	w	w	sly41	trafficking	Protein involved in ER-to-Golgi transport
3	A	3	YOL136C	2008-06-19	2008-06-25	-	w	pfk27	sugar	6-phosphofructo-2-kinase, catalyzes synthesis of fructose-2,6-bisphosphate; inhibited by phosphoenolpyruvate and sn-glycerol 3-phosphate, expression induced by glucose and sucrose, transcriptional regulation involves protein kinase A
3	A	4	YOL136C	2008-06-19	2008-06-25	-	w	pfk27	sugar	6-phosphofructo-2-kinase, catalyzes synthesis of fructose-2,6-bisphosphate; inhibited by phosphoenolpyruvate and sn-glycerol 3-phosphate, expression induced by glucose and sucrose, transcriptional regulation involves protein kinase A
3	A	7	YHR185C	2008-06-19	2008-06-25	w	w	pfs1	sporulation	Sporulation protein required for prospore membrane formation at selected spindle poles, ensures functionality of all four spindle pole bodies during meiosis II; not required for meiotic recombination or meiotic chromosome segregation
3	B	5	YOL107W	2008-06-19	2008-06-25	w	w			Putative protein of unknown function; green fluorescent protein (GFP)-fusion protein localizes to the cytoplasm and colocalizes in a punctate pattern with the early golgi/COPI vesicles; YOL107W is not an essential protein
3	F	5	YMR193W	2008-06-19	2008-06-25	w	w	mrpl24	mitochondria	Mitochondrial ribosomal protein of the large subunit
3	H	1	YOR307C	2008-06-19	2008-06-25	w	w	sly41	trafficking	Protein involved in ER-to-Golgi transport
3	H	7	YGR273C	2008-06-19	2008-06-25	w	w			Putative protein of unknown function; deletion mutant has no readily detectable phenotype; expression downregulated by treatment with 8-methoxypsoralen plus UVA irradiation
4	B	11	YFL010C	2008-06-19	2008-06-25	-	-	wwm1	apoptosis	WW domain containing protein of unknown function; binds to Mca1p, a caspase-related protease that regulates H2O2-induced apoptosis; overexpression causes Gi phase growth arrest and clonal death that is suppressed by overexpression of MCA1
4	C	7	YNL103W-A	2008-06-19	2008-06-25	w	w			Dubious open reading frame unlikely to encode a protein, based on available experimental and comparative sequence data; partially overlaps the verified gene MET4/YNL104C
4	D	2	YGR016W	2008-06-19	2008-06-25	-	w			Putative protein of unknown function
4	D	11	YPL161C	2008-06-19	2008-06-25	w	w	bem4	polarity	Protein involved in establishment of cell polarity and bud emergence; interacts with the Rho1p small GTP-binding protein and with the Rho-type GTPase Cdc42p; involved in maintenance of proper telomere length
4	E	2	YMR276W	2008-06-19	2008-06-25	-	w	dsk2	cell cycle	Nuclear-enriched ubiquitin-like polyubiquitin-binding protein, required for spindle pole body (SPB) duplication and for transit through the G2/M phase of the cell cycle, involved in proteolysis, interacts with the proteasome
4	E	4	YJR041C	2008-06-19	2008-06-25	w	w	urb2	ribosome	Nucleolar protein required for normal metabolism of the rRNA primary transcript, proposed to be involved in ribosome biogenesis
4	F	4	YJR054W	2008-06-19	2008-06-25	w	w		vacuole	Vacuolar protein of unknown function; potential Cdc28p substrate
4	G	11	YCR032W	2008-06-19	2008-06-25	w	w	bph1	trafficking	PProtein homologous to human Chediak-Higashi syndrome and murine Beige proteins, which are implicated in disease syndromes due to defective lysosomal trafficking; mutant phenotype and genetic interactions suggest a role in protein sorting
5	E	9	YJL148W	2008-04-23	2008-05-07	w	w	rpa34	RNA pol	RNA polymerase I subunit A34.5
5	F	12	YMR139W	2008-04-23	2008-05-07	-	w	rim11	kinase	Protein kinase required for signal transduction during entry into meiosis; promotes the formation of the Ime1p-Ume6p complex by phosphorylating Ime1p and Ume6p; shares similarity with mammalian glycogen synthase kinase 3-beta
5	G	8	YDL135C	2008-04-23	2008-05-07	w	w	rdi1	cdc42	Rho GDP dissociation inhibitor involved in the localization and regulation of Cdc42p
5	G	10	YOL001W	2008-04-23	2008-05-07	w	-	pho80	cell cycle	Cyclin, negatively regulates phosphate metabolism; Pho80p-Pho85p (cyclin-CDK complex) phosphorylates Pho4p and Swi5p; deletion of PHO80 leads to aminoglycoside supersensitivity; truncated form of PHO80 affects vacuole inheritance
6	B	5	YBR250W	2008-05-23	2008-05-29	w	w	spo23	meiosis	Protein of unknown function; associates with meiosis-specific protein Spo1p
6	C	9	YER124C	2008-05-23	2008-05-29	w	-	dse1	wall	Daughter cell-specific protein, may participate in pathways regulating cell wall metabolism; deletion affects cell separation after division and sensitivity to drugs targeted against the cell wall
6	E	11	YGR265W	2008-05-23	2008-05-29	-	w			Dubious open reading frame unlikely to encode a protein, based on available experimental and comparative sequence data; partially overlaps the verified ORF MES1/YGR264C, which encodes methionyl-tRNA synthetase
7	A	2	YDR149C	2008-05-10	2008-05-16	-	w			Dubious open reading frame unlikely to encode a functional protein, based on available experimental and comparative sequence data
7	B	1	YGL015C	2008-05-10	2008-05-16	-	w			Hypothetical protein
7	E	1	YNR024W	2008-05-10	2008-05-16	-	w			Protein of unknown function that may interact with ribosomes, based on co-purification experiments; green fluorescent protein (GFP)-fusion protein localizes to the nucleus
7	F	9	YIL070C	2008-05-10	2008-05-16	-	w	mam33	mitochondria	Acidic protein of the mitochondrial matrix involved in oxidative phosphorylation; related to the human complement receptor gC1q-R
8	E	7	YDL035C	2008-05-10		w	w	gpr1	glucose	Plasma membrane G protein coupled receptor (GPCR) that interacts with the heterotrimeric G protein alpha subunit, Gpa2p, and with Plc1p; sensor that integrates nutritional signals with the modulation of cell fate via PKA and cAMP synthesis
9	C	8	YGR035C	2008-04-23	2008-05-07	w	w			Putative protein of unknown function, potential Cdc28p substrate; transcription is activated by paralogous transcription factors Yrm1p and Yrr1p along with genes involved in multidrug resistance
9	E	9	YDR381C-A	2008-04-23	2008-05-07					Protein of unknown function, localized to the mitochondrial outer membrane
9	H	12	YOR104W	2008-04-23	2008-05-07	--	w	pin2	prion	Protein that induces appearance of [PIN+] prion when overproduced
10	H	1	YGR268C	2008-05-10	2008-05-16	w	w	hua1	actin	Cytoplasmic protein containing a zinc finger domain with sequence similarity to that of Type I J-proteins; computational analysis of large-scale protein-protein interaction data suggests a possible role in actin patch assembly
11	B	2	YOR311C	2008-05-10	2008-05-16	w	w	hsd1	ER	Diacylglycerol kinase, localized to the endoplasmic reticulum (ER); overproduction induces enlargement of ER-like membrane structures and suppresses a temperature-sensitive sly1 mutation; contains a CTP transferase domain
11	C	3	YMR316W	2008-05-10	2008-05-16	w	w	dia1	invasion	Protein of unknown function, involved in invasive and pseudohyphal growth; green fluorescent protein (GFP)-fusion protein localizes to the cytoplasm in a punctate pattern
11	E	5	YHL011C	2008-05-10	2008-05-16	w	-	prs3	AA	5-phospho-ribosyl-1(alpha)-pyrophosphate synthetase, synthesizes PRPP, which is required for nucleotide, histidine, and tryptophan biosynthesis; one of five related enzymes, which are active as heteromultimeric complexes
11	F	4	YIL084C	2008-05-10	2008-05-16	w	w	sds3	chromatin	Component of the Rpd3p/Sin3p deacetylase complex required for its structural integrity and catalytic activity, involved in transcriptional silencing and required for sporulation; cells defective in SDS3 display pleiotropic phenotypes
11	G	12	YER079W							Putative protein of unknown function
12	A	8	YOR385W	2008-04-23	2008-05-07	w	w			Putative protein of unknown function; green fluorescent protein (GFP)-fusion protein localizes to the cytoplasm; YOR385W is not an essential gene
12	B	1	YLR412W	2008-04-23	2008-05-07			ber1	spindle	Protein involved in microtubule-related processes, N-acetylation; GFP-fusion protein localizes to the cytoplasm and is induced in response to the DNA-damaging agent MMS; YLR412W is not an essential gene; similar to Arabidopsis SRR1 gene
12	B	3	YMR204C	2008-04-23	2008-05-07	w	w	inp1	fats	Peripheral membrane protein of peroxisomes involved in peroxisomal inheritance
12	B	8	YPR027C	2008-04-23	2008-05-07	w	+			Putative protein of unknown function (1)
12	G	11	YBL019W	2008-04-23	2008-05-07	w	w	apn2	DNA	Class II abasic (AP) endonuclease involved in repair of DNA damage; homolog of human HAP1 and E. coli exoIII
12	H	11	YJL024C	2008-04-23	2008-05-07	w	w	aps3	trafficking	Small subunit of the clathrin-associated adaptor complex AP-3, which is involved in vacuolar protein sorting; related to the sigma subunit of the mammalian clathrin AP-3 complex; suppressor of loss of casein kinase 1 function
13	A	2	YER092W	2008-06-19	2008-06-25	w	w	ies5	chromatin	Protein that associates with the INO80 chromatin remodeling complex under low-salt conditions
13	A	3	YGL082W	2008-06-19	2008-06-25	w	w			Putative protein of unknown function; predicted prenylation/proteolysis target of Afc1p and Rce1p; green fluorescent protein (GFP)-fusion protein localizes to the cytoplasm and nucleus; YGL082W is not an essential gene
13	A	7	YCR082W	2008-06-19	2008-06-25	w	w	ahc2	chromatin	Protein of unknown function, putative transcriptional regulator; proposed to be a Ada Histone acetyltransferase complex component; GFP tagged protein is localized to the cytoplasm and nucleus
13	A	8	YDR084C	2008-06-19	2008-06-25	w	w	tvp23	trafficking	Integral membrane protein localized to late Golgi vesicles along with the v-SNARE Tlg2p; green fluorescent protein (GFP)-fusion protein localizes to the cytoplasm in a punctate pattern
13	D	9	YMR157C	2008-06-19	2008-06-25	-	w	aim36	mitochondria	Protein of unknown function; non-tagged protein is detected in purified mitochondria in high-throughput studies; null mutant displays increased frequency of mitochondrial genome loss and reduced growth rate in minimal glycerol media
13	E	11	YNL100W	2008-06-19	2008-06-25	-	w	aim37	mitochondria	Putative protein of unknown function; non-tagged protein is detected in purified mitochondria; null mutant displays decreased frequency of mitochondrial genome loss (petite formation) and severe growth defect in minimal glycerol media
13	F	8	YOL124C	2008-06-19	2008-06-25	-	-	trm11	tRNA	Catalytic subunit of an adoMet-dependent tRNA methyltransferase complex (Trm11p-Trm112p), required for the methylation of the guanosine nucleotide at position 10 (m2G10) in tRNAs; contains a THUMP domain and a methyltransferase domain
13	G	10	YOR108W	2008-06-19	2008-06-25	w	w	leu9	AA	Alpha-isopropylmalate synthase II (2-isopropylmalate synthase), catalyzes the first step in the leucine biosynthesis pathway; the minor isozyme, responsible for the residual alpha-IPMS activity detected in a leu4 null mutant
13	H	5	YDR480W	2008-06-19	2008-06-25	w	w	dig2	invasion	Regulatory protein of unknown function, pheromone-inducible, involved in the regulation of mating-specific genes and the invasive growth pathway, required for MAP-kinase imposed repression, inhibits pheromone-responsive transcription
14	A	2	YMR290C	2008-06-19	2008-06-25	-	w	has1	RNA	ATP-dependent RNA helicase; localizes to both the nuclear periphery and nucleolus; highly enriched in nuclear pore complex fractions; constituent of 66S pre-ribosomal particles
14	A	5	YMR294W	2008-06-19	2008-06-25	w	w	jnm1	spindle	Component of the yeast dynactin complex, consisting of Nip100p, Jnm1p, and Arp1p; required for proper nuclear migration and spindle partitioning during mitotic anaphase B
14	A	8	YBR250W	2008-06-19	2008-06-25	w	w	spo23		Protein of unknown function; associates with meiosis-specific protein Spo1p
14	A	9	YEL058W	2008-06-19	2008-06-25	w	w	pcm1	glycosylation	Essential N-acetylglucosamine-phosphate mutase; converts GlcNAc-6-P to GlcNAc-1-P, which is a precursor for the biosynthesis of chitin and for the formation of N-glycosylated mannoproteins and glycosylphosphatidylinositol anchors
14	B	1	YBR244W	2008-06-19	2008-06-25	w	-	gpx2	stress	Phospholipid hydroperoxide glutathione peroxidase induced by glucose starvation that protects cells from phospholipid hydroperoxides and nonphospholipid peroxides during oxidative stress
14	B	2	YKL017C	2008-06-19	2008-06-25	w	w	hcs1	DNA	Hexameric DNA polymerase alpha-associated DNA helicase A involved in lagging strand DNA synthesis; contains single-stranded DNA stimulated ATPase and dATPase activities; replication protein A stimulates helicase and ATPase activities
14	B	4	YHR079C	2008-06-19	2008-06-25	w	w	ire1	stress	Serine-threonine kinase and endoribonuclease; transmembrane protein that mediates the unfolded protein response (UPR) by regulating Hac1p synthesis through HAC1 mRNA splicing; Kar2p binds inactive Ire1p and releases from it upon ER stress
14	B	6	YLR239C	2008-06-19	2008-06-25	w	w	lip2		Lipoyl ligase, involved in the modification of mitochondrial enzymes by the attachment of lipoic acid groups
14	B	7	YCR040W	2008-06-19	2008-06-25	w	-	matalpha1	tx factor	Transcriptional co-activator involved in regulation of mating-type-specific gene expression; targets the transcription factor Mcm1p to the promoters of alpha-specific genes; one of two genes encoded by the MATalpha mating type cassette
14	B	8	YOR211C	2008-06-19	2008-06-25	-	w	mgm1	mitochondria	Mitochondrial GTPase related to dynamin, present in a complex containing Ugo1p and Fzo1p; required for normal morphology of cristae and for stability of Tim11p; homolog of human OPA1 involved in autosomal dominant optic atrophy
14	B	9	YKL138C	2008-06-19	2008-06-25	w	w	mrpl31	mitochondria	Mitochondrial ribosomal protein of the large subunit
14	B	10	YMR004W	2008-06-19	2008-06-25	w	-	mvp1	trafficking	Protein required for sorting proteins to the vacuole; overproduction of Mvp1p suppresses several dominant VPS1 mutations; Mvp1p and Vps1p act in concert to promote membrane traffic to the vacuole
14	C	2	YPL254W	2008-06-19	2008-06-25	w	w	hfi1	chromatin	Adaptor protein required for structural integrity of the SAGA complex, a histone acetyltransferase-coactivator complex that is involved in global regulation of gene expression through acetylation and transcription functions
14	C	6	YFR001W	2008-06-19	2008-06-25	w	w	loc1	RNA	Nuclear protein involved in asymmetric localization of ASH1 mRNA; binds double-stranded RNA in vitro; constituent of 66S pre-ribosomal particles
14	C	7	YBR185C	2008-06-19	2008-06-25	-	w	mba1	mitochondria	Protein involved in assembly of mitochondrial respiratory complexes; may act as a receptor for proteins destined for export from the mitochondrial matrix to the inner membrane
14	C	8	YMR036C	2008-06-19	2008-06-25	-	w	mih1	cell cycle	Protein tyrosine phosphatase involved in cell cycle control; regulates the phosphorylation state of Cdc28p; homolog of S. pombe cdc25
14	C	9	YCR003W	2008-06-19	2008-06-25	-	w	mrpl32	mitochondria	Mitochondrial ribosomal protein of the large subunit
14	C	11	YPL211W	2008-06-19	2008-06-25	w	+	nip7	ribosome	Nucleolar protein required for 60S ribosome subunit biogenesis, constituent of 66S pre-ribosomal particles; physically interacts with Nop8p and the exosome subunit Rrp43p
14	C	12	YJR042W	2008-06-19	2008-06-25	w	w	nup85	nuclear pore	Subunit of the Nup84p subcomplex of the nuclear pore complex (NPC), required for assembly of the subcomplex and also for formation of the nucleocytoplasmic Gsp1p concentration gradient that plays a role in nuclear trafficking
14	D	4	YER180C	2008-06-19	2008-06-25	w	w	isc10	meiosis	Protein required for sporulation, transcript is induced 7.5 hours after induction of meiosis, expected to play significant role in the formation of reproductive cells
14	D	8	YMR167W	2008-06-19	2008-06-25	w	--	mlh1	DNA	Protein required for mismatch repair in mitosis and meiosis as well as crossing over during meiosis; forms a complex with Pms1p and Msh2p-Msh3p during mismatch repair; human homolog is associated with hereditary non-polyposis colon cancer
14	D	9	YOR334W	2008-06-19	2008-06-25	-	w	mrs2	mitochondria	Mitochondrial inner membrane Mg(2+) channel, required for maintenance of intramitochondrial Mg(2+) concentrations at the correct level to support splicing of group II introns
14	E	3	YLR223C	2008-06-19	2008-06-25	w	w	ifh1	chromatin	Essential protein with a highly acidic N-terminal domain; IFH1 exhibits genetic interactions with FHL1, overexpression interferes with silencing at telomeres and HM loci; potential Cdc28p substrate
14	E	4	YNL265C	2008-06-19	2008-06-25	w	w	ist1	trafficking	Protein with a positive role in the multivesicular body sorting pathway; functions and forms a complex with Did2p; recruitment to endosomes is mediated by the Vps2p-Vps24p subcomplex of ESCRT-III; also interacts with Vps4p
14	E	5	YKL008C	2008-06-19	2008-06-25	w	w	lac1	fats	Ceramide synthase component, involved in synthesis of ceramide from C26(acyl)-coenzyme A and dihydrosphingosine or phytosphingosine, functionally equivalent to Lag1p
14	E	7	YBR227C	2008-06-19	2008-06-25	w	w	mcx1	mitochondria	Mitochondrial ATP-binding protein, possibly a mitochondrial chaperone with non-proteolytic function; similar to bacterial ClpX proteins
14	F	6	YDR027C	2008-06-19	2008-06-25	-	w	vps54	trafficking	Component of the GARP (Golgi-associated retrograde protein) complex, Vps51p-Vps52p-Vps53p-Vps54p, which is required for the recycling of proteins from endosomes to the late Golgi; potentially phosphorylated by Cdc28p
14	F	7	YOR351C	2008-06-19	2008-06-25	w	-	mek1	meiosis	Meiosis-specific serine/threonine protein kinase, functions in meiotic checkpoint, promotes recombination between homologous chromosomes by suppressing double strand break repair between sister chromatids
14	F	8	YER001W	2008-06-19	2008-06-25	-	w	mnn1	glycosylation	Alpha-1,3-mannosyltransferase, integral membrane glycoprotein of the Golgi complex, required for addition of alpha1,3-mannose linkages to N-linked and O-linked oligosaccharides, one of five S. cerevisiae proteins of the MNN1 family
14	F	9	YDR097C	2008-06-19	2008-06-25	-	w	msh6	DNA	Protein required for mismatch repair in mitosis and meiosis, forms a complex with Msh2p to repair both single-base & insertion-deletion mispairs; potentially phosphorylated by Cdc28p
14	G	5	YKR063C	2008-06-19	2008-06-25	w	-	las1		Essential nuclear protein possibly involved in bud formation and morphogenesis; mutants require the SSD1-v allele for viability
14	G	9	YGR171C	2008-06-19	2008-06-25	w	+	msm1	tRNA	Mitochondrial methionyl-tRNA synthetase (MetRS), functions as a monomer in mitochondrial protein synthesis; functions similarly to cytoplasmic MetRS although the cytoplasmic form contains a zinc-binding domain not found in Msm1p
14	G	10	YPR155C	2008-06-19	2008-06-25	-	w	nca2	mitochondria	Protein involved in regulation of mitochondrial expression of subunits 6 (Atp6p) and 8 (Atp8p) of the Fo-F1 ATP synthase; functions with Nca3p
14	H	10	YHR124W	2008-06-19	2008-06-25	w	w	ndt80	meiosis	Meiosis-specific transcription factor required for exit from pachytene and for full meiotic recombination; activates middle sporulation genes; competes with Sum1p for binding to promoters containing middle sporulation elements (MSE)
15	C	11	YNL292W	2008-06-19	2008-06-25	-	w	pus4	tRNA	Pseudouridine synthase, catalyzes only the formation of pseudouridine-55 (Psi55), a highly conserved tRNA modification, in mitochondrial and cytoplasmic tRNAs; PUS4 overexpression leads to translational derepression of GCN4 (Gcd- phenotype)
15	E	1	YGL242C	2008-06-19	2008-06-25	w	-			Putative protein of unknown function; deletion mutant is viable
15	H	5	YNL168C	2008-06-19	2008-06-25	-	w	fmp41	mitochondria	Putative protein of unknown function; GFP-fusion protein is induced in response to the DNA-damaging agent MMS; the authentic, non-tagged protein is detected in highly purified mitochondria in high-throughput studies
17	E	3	YBR011C	2008-04-16	2008-04-23		w	ipp1		Cytoplasmic inorganic pyrophosphatase (PPase), catalyzes the rapid exchange of oxygens from Pi with water, highly expressed and essential for viability, active-site residues show identity to those from E. coli PPase
17	F	11	YMR174C	2008-04-16	2008-04-23		w	pai3	hog	Cytoplasmic proteinase A (Pep4p) inhibitor, dependent on Pbs2p and Hog1p protein kinases for osmotic induction; intrinsically unstructured, N-terminal half becomes ordered in the active site of proteinase A upon contact
18	G	7	YKR022C	2008-04-16	2008-04-23		w	ntr2	RNA	Essential protein that forms a dimer with Ntr1p; also forms a trimer, with Ntr2p and the DExD/H-box RNA helicase Prp43p, that is involved in spliceosome disassembly
18	G	8	YLL049W	2008-04-16	2008-04-23		w	ldb18	wall	Protein of unknown function; null mutant shows a reduced affinity for the alcian blue dye suggesting a decreased net negative charge of the cell surface
18	H	2	YIL005W	2008-04-16	2008-04-23		w	eps1		ER protein with chaperone and co-chaperone activity, involved in retention of resident ER proteins; has a role in recognizing proteins targeted for ER-associated degradation (ERAD), member of the protein disulfide isomerase family
19	A	7	YDR003W	2008-05-22	2008-05-29	-	-	rcr2	trafficking	Vacuolar protein that presumably functions within the endosomal-vacuolar trafficking pathway, affecting events that determine whether plasma membrane proteins are degraded or routed to the plasma membrane; similar to Rcr1p
19	E	7	YJL115W	2008-05-22	2008-05-29	-	w	asf1	chromatin	Nucleosome assembly factor, involved in chromatin assembly and disassembly, anti-silencing protein that causes derepression of silent loci when overexpressed; plays a role in regulating Ty1 transposition
20	A	8	YDL031W	2008-05-22	2008-05-29	-	w	dbp10	ribosome	Putative ATP-dependent RNA helicase of the DEAD-box protein family, constituent of 66S pre-ribosomal particles; essential protein involved in ribosome biogenesis
20	D	6	YBR158W	2008-05-22	2008-05-29	-	w	amn1	meiosis	Protein required for daughter cell separation, multiple mitotic checkpoints, and chromosome stability; contains 12 degenerate leucine-rich repeat motifs; expression is induced by the Mitotic Exit Network (MEN)
20	D	7	YDL117W	2008-05-22	2008-05-29	-	w	cyk3	cytokinesis	SH3-domain protein located in the mother-bud neck and the cytokinetic actin ring; mutant phenotype and genetic interactions suggest a role in cytokinesis
20	E	4	YPR120C	2008-05-22	2008-05-29	-	-	clb5	cell cycle	B-type cyclin involved in DNA replication during S phase; activates Cdc28p to promote initiation of DNA synthesis; functions in formation of mitotic spindles along with Clb3p and Clb4p; most abundant during late G1 phase
20	E	11	YMR219W	2008-05-22	2008-05-29	-	w	esc1	chromatin	Protein localized to the nuclear periphery, involved in telomeric silencing; interacts with PAD4-domain of Sir4p
21	A	4	YBL095W	2008-05-22	2008-05-29	-	w			Putative protein of unknown function; the authentic, non-tagged protein is detected in highly purified mitochondria in high-throughput studies
21	C	6	YCR086W	2008-05-22	2008-05-29	-	w	csm1	meiosis	Nucleolar protein that forms a complex with Lrs4p which binds Mam1p at kinetochores during meiosis I to mediate accurate chromosome segregation, may be involved in premeiotic DNA replication; possible role in telomere maintenance
21	C	8	YMR264W	2008-05-22	2008-05-29	-	w	cue1	ubiquitin	Endoplasmic reticulum membrane protein that recruits the ubiquitin-conjugating enzyme Ubc7p to the ER where it functions in protein degradation; contains a CUE domain that binds ubiquitin to facilitate intramolecular monoubiquitination
21	D	3	YAR020C	2008-05-22	2008-05-29	w	w	pau7	metabolism	Part of 23-member seripauperin multigene family, active during alcoholic fermentation, regulated by anaerobiosis, inhibited by oxygen, repressed by heme
21	D	9	YJR060W	2008-05-22	2008-05-29	w	-	cbf1	chromatin	Helix-loop-helix protein that binds the motif CACRTG, which is present at several sites including MET gene promoters and centromere DNA element I (CDEI); required for nucleosome positioning at this motif; targets Isw1p to DNA
21	F	9	YPR015C	2008-05-22	2008-05-29	w	-			Putative protein of unknown function
21	F	10	YNL052W	2008-05-22	2008-05-29	-	w	cox5a	mitochondria	Subunit Va of cytochrome c oxidase, which is the terminal member of the mitochondrial inner membrane electron transport chain; predominantly expressed during aerobic growth while its isoform Vb (Cox5Bp) is expressed during anaerobic growth
22	A	1	YGR028W	2008-05-31	2008-06-06	-	w	msp1	mitochondria	Mitochondrial protein involved in sorting of proteins in the mitochondria; putative membrane-spanning ATPase
22	A	2	YDL040C	2008-05-31	2008-06-06	w	w	nat1	acetyltransferase	Subunit of the N-terminal acetyltransferase NatA (Nat1p, Ard1p, Nat5p); N-terminally acetylates many proteins, which influences multiple processes such as the cell cycle, heat-shock resistance, mating, sporulation, and telomeric silencing
22	A	3	YDR456W	2008-05-31	2008-06-06	-	w	nhr1	salt	Endosomal Na+/H+ exchanger, required for intracellular sequestration of Na+; required for osmotolerance to acute hypertonic shock
22	B	3	YPL124W	2008-05-31	2008-06-06	w	w	spc29	spindle	Inner plaque spindle pole body (SPB) component, links the central plaque component Spc42p to the inner plaque component Spc110p; required for SPB duplication
22	B	5	YDL179W	2008-05-31	2008-06-06	w	w	pcl9	cell cycle	Cyclin, forms a functional kinase complex with Pho85p cyclin-dependent kinase (Cdk), expressed in late M/early G1 phase, activated by Swi5p
22	B	11	YOR066W	2008-05-31	2008-06-06	w	w	msa1	cell cycle	Activator of G1-specific transcription factors, MBF and SBF, that regulates both the timing of G1-specific gene transcription, and cell cycle initiation; potential Cdc28p substrate
22	C	3	YLR195C	2008-05-31	2008-06-06	w	-	nmt1	protein modification	N-myristoyl transferase, catalyzes the cotranslational, covalent attachment of myristic acid to the N-terminal glycine residue of several proteins involved in cellular growth and signal transduction
22	C	7	YGL167C	2008-05-31	2008-06-06	-	w	pmr1	trafficking	High affinity Ca2+/Mn2+ P-type ATPase required for Ca2+ and Mn2+ transport into Golgi; involved in Ca2+ dependent protein sorting and processing; mutations in human homolog ATP2C1 cause acantholytic skin condition Hailey-Hailey disease
22	C	9	YER013W	2008-05-31	2008-06-06	w	w	prp22	RNA	DEAH-box RNA-dependent ATPase/ATP-dependent RNA helicase, associates with lariat intermediates before the second catalytic step of splicing; mediates ATP-dependent mRNA release from the spliceosome and unwinds RNA duplexes
22	E	2	YOR372C	2008-05-31	2008-06-06	w	w	ndd1	cell cycle	Transcriptional activator essential for nuclear division; localized to the nucleus; essential component of the mechanism that activates the expression of a set of late-S-phase-specific genes
22	E	3	YOR209C	2008-05-31	2008-06-06	w	w	npt1	chromatin	Nicotinate phosphoribosyltransferase, acts in the salvage pathway of NAD+ biosynthesis; required for silencing at rDNA and telomeres and has a role in silencing at mating-type loci; localized to the nucleus
22	E	4	YKR003W	2008-05-31	2008-06-06	-	w	osh6	fats	Member of an oxysterol-binding protein family with overlapping, redundant functions in sterol metabolism and which collectively perform a function essential for viability; GFP-fusion protein localizes to the cell periphery
22	E	5	YKL046C	2008-05-31	2008-06-06	w	w	dcw1	cell wall	Putative mannosidase, GPI-anchored membrane protein required for cell wall biosynthesis in bud formation;homologous to Dfg5p
22	F	2	YDR176W	2008-05-31	2008-06-06	w	-	ngg1	chromatin	Transcriptional regulator involved in glucose repression of Gal4p-regulated genes; component of transcriptional adaptor and histone acetyltransferase complexes, the ADA complex, the SAGA complex, and the SLIK complex
22	F	9	YKL012W	2008-05-31	2008-06-06	w	w	prp40	RNA	U1 snRNP protein involved in splicing, interacts with the branchpoint-binding protein during the formation of the second commitment complex
22	F	11	YJR052W	2008-05-31	2008-06-06	w	w	rad7	DNA	Protein that recognizes and binds damaged DNA in an ATP-dependent manner (with Rad16p) during nucleotide excision repair; subunit of Nucleotide Excision Repair Factor 4 (NEF4) and the Elongin-Cullin-Socs (ECS) ligase complex
22	G	4	YER129W	2008-05-31	2008-06-06	-	w	sak1	signaling	Upstream serine/threonine kinase for the SNF1 complex; partially redundant with Elm1p and Tos3p; members of this family have functional orthology with LKB1, a mammalian kinase associated with Peutz-Jeghers cancer-susceptibility syndrome
22	G	7	YHR075C	2008-05-31	2008-06-06	w	w	ppe1		Protein with carboxyl methyl esterase activity that may have a role in demethylation of the phosphoprotein phosphatase catalytic subunit; also identified as a small subunit mitochondrial ribosomal protein
23	A	3	YMR206W	2008-06-06	2008-06-12	w	w			Putative protein of unknown function; YMR206W is not an essential gene
23	A	4	YPL183W-A	2008-06-06	2008-06-12	w	+	rtc6	mitochondria	Homolog of the prokaryotic ribosomal protein L36, likely to be a mitochondrial ribosomal protein coded in the nuclear genome; null mutation suppresses cdc13-1 temperature sensitivity
23	B	4	YKL192C	2008-06-06	2008-06-12	w	w	acp1	fats	Mitochondrial matrix acyl carrier protein, involved in biosynthesis of octanoate, which is a precursor to lipoic acid; activated by phosphopantetheinylation catalyzed by Ppt2p
23	B	5	YIL113W	2008-06-06	2008-06-12	w	-	sdp1	stress	Stress-inducible dual-specificity MAP kinase phosphatase, negatively regulates Slt2p MAP kinase by direct dephosphorylation, diffuse localization under normal conditions shifts to punctate localization after heat shock
23	B	6	YJR070C	2008-06-06	2008-06-12	w	w	lia1		Deoxyhypusine hydroxylase, a HEAT-repeat containing metalloenzyme that catalyses hypusine formation; binds to and is required for the modification of Hyp2p (eIF5A); complements S. pombe mmd1 mutants defective in mitochondrial positioning
23	B	9	YNL187W	2008-06-06	2008-06-12	w	w			Putative protein of unknown function; contains a consensus nuclear export signal (NES) sequence similar to the consensus sequence recognized by Crm1p; may interact with or be fuctionally redundant with Prp40p
23	B	10	YOR055W	2008-06-06	2008-06-12	w	w			Dubious open reading frame unlikely to encode a functional protein; based on available experimental and comparative sequence data
23	C	4	YDL218W	2008-06-06	2008-06-12	w	w			Putative protein of unknown function; YDL218W transcription is regulated by Azf1p and induced by starvation and aerobic conditions
23	C	6	YJR085C	2008-06-06	2008-06-12	w	w			Putative protein of unknown function; GFP-fusion protein is induced in response to the DNA-damaging agent MMS; the authentic, non-tagged protein is detected in highly purified mitochondria in high-throughput studies
23	C	7	YLR327C	2008-06-06	2008-06-12	w	-	tma10		Protein of unknown function that associates with ribosomes
23	D	11	YER163C	2008-06-06	2008-06-12	w	w			Putative protein of unknown function; green fluorescent protein (GFP)-fusion protein localizes to the cytoplasm and nucleus
23	E	7	YNL046W	2008-06-06	2008-06-12	w	w			Putative protein of unknown function; expression depends on Swi5p; GFP-fusion protein localizes to the endoplasmic reticulum; deletion confers sensitivity to 4-(N-(S-glutathionylacetyl)amino) phenylarsenoxide (GSAO)
23	E	11	YGR161C	2008-06-06	2008-06-12	w	w	rts3		Putative component of the protein phosphatase type 2A complex
23	F	2	YML030W	2008-06-06	2008-06-12	-	w	aim31		Putative protein of unknown function; GFP-fusion protein localizes to mitochondria; null mutant is viable and displays decreased frequency of mitochondrial genome loss (petite formation) and severe growth rate in minimal glycerol media
23	F	3	YMR244C-A	2008-06-06	2008-06-12	w	w			Putative protein of unknown function; green fluorescent protein (GFP)-fusion protein localizes to both the cytoplasm and nucleus and is induced in response to the DNA-damaging agent MMS; YMR244C-A is not an essential gene
23	F	6	YOR246C	2008-06-06	2008-06-12	w	w			Protein with similarity to oxidoreductases, found in lipid particles; required for replication of Brome mosaic virus in S. cerevisiae, which is a model system for studying replication of positive-strand RNA viruses in their natural hosts
23	F	7	YFL038C	2008-06-06	2008-06-12	w	+	ypt1	trafficking	Ras-like small GTPase, involved in the ER-to-Golgi step of the secretory pathway; complex formation with the Rab escort protein Mrs6p is required for prenylation of Ypt1p by protein geranylgeranyltransferase type II (Bet2p-Bet4p)
23	F	8	YFL038C	2008-06-06	2008-06-12	w	+	ypt1	trafficking	Ras-like small GTPase, involved in the ER-to-Golgi step of the secretory pathway; complex formation with the Rab escort protein Mrs6p is required for prenylation of Ypt1p by protein geranylgeranyltransferase type II (Bet2p-Bet4p)
23	F	12	YDL014W	2008-06-06	2008-06-12	-	w	nop1	RNA	Nucleolar protein, component of the small subunit processome complex, which is required for processing of pre-18S rRNA; has similarity to mammalian fibrillarin
23	G	1	YDL123W	2008-06-06	2008-06-12	w	w	sna4	vacuole	Protein of unknown function, localized to the vacuolar outer membrane
23	G	2	YFL030W	2008-06-06	2008-06-12	w	w	agx1	AA	Alanine:glyoxylate aminotransferase (AGT), catalyzes the synthesis of glycine from glyoxylate, which is one of three pathways for glycine biosynthesis in yeast; has similarity to mammalian and plant alanine:glyoxylate aminotransferases
23	H	1	YDL123W	2008-06-06	2008-06-12	w	+	sna4		Protein of unknown function, localized to the vacuolar outer membrane
23	H	2	YEL049W	2008-06-06	2008-06-12	w	+	pau2	fermentation	Part of 23-member seripauperin multigene family encoded mainly in subtelomeric regions, active during alcoholic fermentation, regulated by anaerobiosis, negatively regulated by oxygen, repressed by heme
23	H	3	YDR384C	2008-06-06	2008-06-12	w	w	ato3	transporter	Plasma membrane protein, regulation pattern suggests a possible role in export of ammonia from the cell; phosphorylated in mitochondria; member of the TC 9.B.33 YaaH family of putative transporters
23	H	4	YDR384C	2008-06-06	2008-06-12	w	w	ato3	transporter	Plasma membrane protein, regulation pattern suggests a possible role in export of ammonia from the cell; phosphorylated in mitochondria; member of the TC 9.B.33 YaaH family of putative transporters
23	H	7	YPR174C	2008-06-06	2008-06-12	-	w			Protein of unknown function; green fluorescent protein (GFP)-fusion protein localizes to the nuclear periphery; potential Cdc28p substrate
23	H	9	YHR162W	2008-06-06	2008-06-12	w	w			Putative protein of unknown function; green fluorescent protein (GFP)-fusion protein localizes to the mitochondrion
24	B	1	YPL032C	2008-05-31	2008-06-06	-	w	svl3	vacuole	Protein of unknown function, mutant phenotype suggests a potential role in vacuolar function; green fluorescent protein (GFP)-fusion protein localizes to the cell periphery, cytoplasm, bud, and bud neck
24	B	9	YBR238C	2008-05-31	2008-06-06	-	w		mitochondria	Mitochondrial membrane protein with similarity to Rmd9p; not required for respiratory growth but causes a synthetic respiratory defect in combination with rmd9 mutations; transcriptionally up-regulated by TOR; deletion increases life span
24	C	11	YDR026C	2008-05-31	2008-06-06	-	w			Protein of unknown function that may interact with ribosomes, based on co-purification experiments; Myb-like DNA-binding protein that may bind to the Ter region of rDNA; interacts physically with Fob1p
24	F	5	YOR229W	2008-05-31	2008-06-06	-	w	wtm2	chromatin	Transcriptional modulator involved in regulation of meiosis, silencing, and expression of RNR genes; involved in response to replication stress; contains WD repeats
24	F	7	YBR007C	2008-05-31	2008-06-06	-	w	dsf2	RNA	Deletion suppressor of mpt5 mutation (mpt5 = Member of the Puf family of RNA-binding proteins; binds to mRNAs encoding chromatin modifiers and spindle pole body components; involved in longevity, maintenance of cell wall integrity, and sensitivity to and recovery from pheromone arrest)
24	F	9	YCL044C	2008-05-31	2008-06-06	-	w	mgr1	protease	Subunit, with Yme1p, of the mitochondrial inner membrane i-AAA protease complex, which is responsible for degradation of unfolded or misfolded mitochondrial gene products; required for growth of cells lacking the mitochondrial genome
24	G	1	YPR095C	2008-05-31	2008-06-06	-	w	syt1	trafficking	Guanine nucleotide exchange factor (GEF) for Arf proteins; involved in vesicular transport; suppressor of ypt3 mutations; member of the Sec7-domain family
24	G	11	YDR100W	2008-05-31	2008-06-06	-	+	tvp15	trafficking	Integral membrane protein localized to late Golgi vesicles along with the v-SNARE Tlg2p
24	H	11	YDR107C	2008-05-31	2008-06-06	-	w	tmn2	invasion	Protein with a role in cellular adhesion and filamentous growth; similar to Emp70p and Tmn3p; member of the evolutionarily conserved Transmembrane Nine family of proteins with nine membrane-spanning segments
25	A	6	YPL111W	2008-06-06	2008-06-12	w	w	car1	AA	Arginase, responsible for arginine degradation, expression responds to both induction by arginine and nitrogen catabolite repression; disruption enhances freeze tolerance
25	A	7	YEL046C	2008-06-06	2008-06-12	w	w	gly1	AA	Threonine aldolase, catalyzes the cleavage of L-allo-threonine and L-threonine to glycine; involved in glycine biosynthesis
25	A	8	YPL250C	2008-06-06	2008-06-12	-	w	icy2	carbon source	Protein of unknown function; mobilized into polysomes upon a shift from a fermentable to nonfermentable carbon source; potential Cdc28p substrate
25	C	4	YMR303C	2008-06-06	2008-06-12	w	w	adh2		Glucose-repressible alcohol dehydrogenase II, catalyzes the conversion of ethanol to acetaldehyde; involved in the production of certain carboxylate esters; regulated by ADR1
25	D	3	YDL067C	2008-06-06	2008-06-12	-	+	cox9	mitochondria	Subunit VIIa of cytochrome c oxidase, which is the terminal member of the mitochondrial inner membrane electron transport chain
25	E	4	YHL020C	2008-06-06	2008-06-12	-	w	opi1	tx factor	Transcriptional regulator of a variety of genes; phosphorylation by protein kinase A stimulates Opi1p function in negative regulation of phospholipid biosynthetic genes; involved in telomere maintenance
25	E	7	YKR046C	2008-06-06	2008-06-12	w	w	pet10		Protein of unknown function that co-purifies with lipid particles; expression pattern suggests a role in respiratory growth; computational analysis of large-scale protein-protein interaction data suggests a role in ATP/ADP exchange
25	E	8	YJR147W	2008-06-06	2008-06-12	w	w	hms2	tx factor	Protein with similarity to heat shock transcription factors; overexpression suppresses the pseudohyphal filamentation defect of a diploid mep1 mep2 homozygous null mutant
25	F	9	YLR348C	2008-06-06	2008-06-12	-	w	dic1	mitochondria	Mitochondrial dicarboxylate carrier, integral membrane protein, catalyzes a dicarboxylate-phosphate exchange across the inner mitochondrial membrane, transports cytoplasmic dicarboxylates into the mitochondrial matrix
25	G	4	YPL049C	2008-06-06	2008-06-12	w	-	dig1	invasion	Regulatory protein of unknown function, constitutively-expressed, involved in the regulation of mating-specific genes and the invasive growth pathway, required for MAP-kinase imposed repression, inhibits pheromone-responsive transcription
25	G	7	YJR116W	2008-06-06	2008-06-12	-	w			Putative protein of unknown function
25	H	4	YJL191W	2008-06-06	2008-06-12	w	w	rps14b	ribosome	Ribosomal protein 59 of the small subunit, required for ribosome assembly and 20S pre-rRNA processing; mutations confer cryptopleurine resistance; nearly identical to Rps14Ap and similar to E. coli S11 and rat S14 ribosomal proteins
26	A	10	YIL101C	2008-05-23	2008-05-29	-	w	xbp1	tx factor	Transcriptional repressor that binds to promoter sequences of the cyclin genes, CYS3, and SMF2; expression is induced by stress or starvation during mitosis, and late in meiosis; member of the Swi4p/Mbp1p family; potential Cdc28p substrate
26	B	4	YBL016W	2008-05-23	2008-05-29	w	w	fus3	mating	Mitogen-activated serine/threonine protein kinase involved in mating; phosphoactivated by Ste7p; substrates include Ste12p, Far1p, Bni1p, Sst2p; inhibits invasive growth during mating by phosphorylating Tec1p, promoting its degradation
26	D	10	YML081W	2008-05-23	2008-05-29	-	w			Putative protein of unknown function; green fluorescent protein (GFP)-fusion protein localizes to the nucleus; YML081w is not an essential gene
26	E	7	YER120W	2008-05-23	2008-05-29	w	w	scs2	fats	Integral ER membrane protein that regulates phospholipid metabolism via an interaction with the FFAT motif of Opi1p, also involved in telomeric silencing, disruption causes inositol auxotrophy above 34 degrees C, VAP homolog
26	G	9	YML038C	2008-05-23	2008-05-29	-	w	ymd8	transport	Putative nucleotide sugar transporter, has similarity to Vrg4p
26	H	10	YML117W	2008-05-23	2008-05-29	-	w	nab6		Putative RNA-binding protein, based on computational analysis of large-scale protein-protein interaction data
27	A	1	YHR015W	2008-05-31	2008-06-06	-	w	mip6	RNA	Putative RNA-binding protein, interacts with Mex67p, which is a component of the nuclear pore involved in nuclear mRNA export
27	B	1	YHR015W	2008-05-31	2008-06-06	-	w	mip6	RNA	Putative RNA-binding protein, interacts with Mex67p, which is a component of the nuclear pore involved in nuclear mRNA export
27	B	2	YKL092C	2008-05-31	2008-06-06	-	w	bud2	bud site	GTPase activating factor for Rsr1p/Bud1p required for both axial and bipolar budding patterns; mutants exhibit random budding in all cell types
27	B	3	YPR141C	2008-05-31	2008-06-06	-	-	kar3	spindle	Minus-end-directed microtubule motor that functions in mitosis and meiosis, localizes to the spindle pole body and localization is dependent on functional Cik1p, required for nuclear fusion during mating; potential Cdc28p substrate
27	C	4	YLR127C	2008-05-31	2008-06-06	w	w	apc2	cell cycle	Subunit of the Anaphase-Promoting Complex/Cyclosome (APC/C), which is a ubiquitin-protein ligase required for degradation of anaphase inhibitors, including mitotic cyclins, during the metaphase/anaphase transition; similar to cullin Cdc53p
27	C	5	YKL011C	2008-05-31	2008-06-06	w	w	cce1	DNA	Mitochondrial cruciform cutting endonuclease, cleaves Holliday junctions formed during recombination of mitochondrial DNA
27	C	7	YML046W	2008-05-31	2008-06-06	w	w	prp39	RNA	U1 snRNP protein involved in splicing, contains multiple tetriatricopeptide repeats
27	D	11	YMR309C	2008-05-31	2008-06-06	-	w	nip1	translation	Subunit of the eukaryotic translation initiation factor 3 (eIF3), involved in the assembly of preinitiation complex and start codon selection
27	D	12	YOR360C	2008-05-31	2008-06-06	-	w	pde2	Ras	High-affinity cyclic AMP phosphodiesterase, component of the cAMP-dependent protein kinase signaling system, protects the cell from extracellular cAMP, contains readthrough motif surrounding termination codon
27	E	5	YHR077C	2008-05-31	2008-06-06	-	w	nmd2	RNA	Protein involved in the nonsense-mediated mRNA decay (NMD) pathway; interacts with Nam7p and Upf3p; involved in telomere maintenance
27	E	6	YFR040W	2008-05-31	2008-06-06	-	w	sap155		Protein that forms a complex with the Sit4p protein phosphatase and is required for its function; member of a family of similar proteins including Sap4p, Sap185p, and Sap190p
27	E	7	YGL241W	2008-05-31	2008-06-06	-	w	kap114		Karyopherin, responsible for nuclear import of Spt15p, histones H2A and H2B, and Nap1p; amino terminus shows similarity to those of other importins, particularly Cse1p; localization is primarily nuclear
27	E	10	YPL125W	2008-05-31	2008-06-06	-	w	kap120		Karyopherin with a role in the assembly or export of 60S ribosomal subunits
27	F	5	YDR194C	2008-05-31	2008-06-06	-	+	mss116	RNA	DEAD-box protein required for efficient splicing of mitochondrial Group I and II introns; non-polar RNA helicase that also facilities strand annealing
27	F	8	YMR239C	2008-05-31	2008-06-06	-	w	rnt3	RNA	RNAase III; involved in rDNA transcription and rRNA processing; also cleaves a stem-loop structure at the 3' end of U2 snRNA to ensure formation of the correct U2 3' end
27	H	2	YPR049C	2008-05-31	2008-06-06	w	w	atg11	trafficking	Adapter protein for pexophagy and the cytoplasm-to-vacuole targeting (Cvt) pathway; directs receptor-bound cargo to the pro-autophagosomal structure (PAS) for packaging into vesicles; required for recruiting other proteins to the PAS
28	C	4	YML099C	2008-05-16	2008-05-22	-	-	arg81	tx factor	Zinc-finger transcription factor of the Zn(2)-Cys(6) binuclear cluster domain type, involved in the regulation of arginine-responsive genes; acts with Arg80p and Arg82p
28	E	10	YCR005C	2008-05-16	2008-05-22	-	w	cit2	metabolism	Citrate synthase, catalyzes the condensation of acetyl coenzyme A and oxaloacetate to form citrate, peroxisomal isozyme involved in glyoxylate cycle; expression is controlled by Rtg1p and Rtg2p transcription factors
28	G	2	YDR264C	2008-05-16	2008-05-22	-	+	akr1	mating	Palmitoyl transferase involved in protein palmitoylation; acts as a negative regulator of pheromone response pathway; required for endocytosis of pheromone receptors; involved in cell shape control; contains ankyrin repeats
28	G	10	YPL256C	2008-05-16	2008-05-22	w	w	cln2	cell cycle	G1 cyclin involved in regulation of the cell cycle; activates Cdc28p kinase to promote the G1 to S phase transition; late G1 specific expression depends on transcription factor complexes, MBF (Swi6p-Mbp1p) and SBF (Swi6p-Swi4p)
30	A	6	YPR112C	2008-05-14	2008-05-21	w	w	mrd1	ribosome	Essential conserved protein that is part of the 90S preribosome; required for production of 18S rRNA and small ribosomal subunit; contains five consensus RNA-binding domains
30	A	7	YPL173W	2008-05-14	2008-05-21	w	w	mrpl40	mitochondria	Mitochondrial ribosomal protein of the large subunit
30	A	8	YKL062W	2008-05-14	2008-05-21	w	w	msn4	stress	Transcriptional activator related to Msn2p; activated in stress conditions, which results in translocation from the cytoplasm to the nucleus; binds DNA at stress response elements of responsive genes, inducing gene expression
30	A	12	YHR001W	2008-05-14	2008-05-21	w	w	osh7	fats	Member of an oxysterol-binding protein family with seven members in S. cerevisiae; family members have overlapping, redundant functions in sterol metabolism and collectively perform a function essential for viability
30	B	2	YGR040W	2008-05-14	2008-05-21	w	w	kss1	invasion	Mitogen-activated protein kinase (MAPK) involved in signal transduction pathways that control filamentous growth and pheromone response; the KSS1 gene is nonfunctional in S288C strains and functional in W303 strains
30	B	6	YMR224C	2008-05-14	2008-05-21	w	w	mre11	DNA	Subunit of a complex with Rad50p and Xrs2p (MRX complex) that functions in repair of DNA double-strand breaks and in telomere stability, exhibits nuclease activity that appears to be required for MRX function; widely conserved
30	B	8	YHR091C	2008-05-14	2008-05-21	w	w	msr1	mitochondria	Mitochondrial arginyl-tRNA synthetase
30	B	10	YNL175C	2008-05-14	2008-05-21	-	w	nop13		Protein of unknown function, localizes to the nucleolus and nucleoplasm; contains an RNA recognition motif (RRM) and has similarity to Nop12p, which is required for processing of pre-18S rRNA
30	C	6	YDR033W	2008-05-14	2008-05-21	w	w	mrh1	stress	Protein that localizes primarily to the plasma membrane, also found at the nuclear envelope; the authentic, non-tagged protein is detected in mitochondria in a phosphorylated state; has similarity to Hsp30p and Yro2p
30	C	7	YJL096W	2008-05-14	2008-05-21	w	w	mrpl49	mitochondria	Mitochondrial ribosomal protein of the large subunit
30	C	9	YLR382C	2008-05-14	2008-05-21	w	w	nam2	mitochondria	Mitochondrial leucyl-tRNA synthetase, also has a direct role in splicing of several mitochondrial group I introns; indirectly required for mitochondrial genome maintenance
30	C	11	YIL115C	2008-05-14	2008-05-21	w	w	nup159	nuclear pore	Nucleoporin, subunit of the nuclear pore complex that is found exclusively on the cytoplasmic side, forms a subcomplex with Nup82p and Nsp1p, required for mRNA export
30	D	9	YMR080C	2008-05-14	2008-05-21	w	w	nam7	RNA	ATP-dependent RNA helicase of the SFI superfamily, required for nonsense mediated mRNA decay and for efficient translation termination at nonsense codons; involved in telomere maintenance
30	D	10	YIL038C	2008-05-14	2008-05-21	w	w	not3	tx factor	Subunit of the CCR4-NOT complex, which is a global transcriptional regulator with roles in transcription initiation and elongation and in mRNA degradation
30	D	11	YMR153W	2008-05-14	2008-05-21	w	w	nup53	nuclear pore	Subunit of the nuclear pore complex (NPC), interacts with karyopherin Kap121p or with Nup170p via overlapping regions of Nup53p, involved in activation of the spindle checkpoint mediated by the Mad1p-Mad2p complex
30	E	10	YBR170C	2008-05-14	2008-05-21	w	w	npl4	proteasome	Endoplasmic reticulum and nuclear membrane protein, forms a complex with Cdc48p and Ufd1p that recognizes ubiquitinated proteins in the endoplasmic reticulum and delivers them to the proteasome for degradation
30	E	11	YAR002W	2008-05-14	2008-05-21	w	w	nup60	nuclear pore	Subunit of the nuclear pore complex (NPC), functions to anchor Nup2p to the NPC in a process controlled by the nucleoplasmic concentration of Gsp1p-GTP; potential Cdc28p substrate; involved in telomere maintenance
30	F	12	YGL134W	2008-05-14	2008-05-21	w	w	pcl10	cell cycle	Pho85p cyclin; recruits, activates, and targets Pho85p cyclin-dependent protein kinase to its substrate
30	G	1	YAR018C	2008-05-14	2008-05-21	-	-	kin3	kinase	Nonessential protein kinase with unknown cellular role
30	G	2	YPL054W	2008-05-14	2008-05-21	-	w	lee1	tx factor	Zinc-finger protein of unknown function
30	G	3	YPL270W	2008-05-14	2008-05-21	-	w	mdl2	mitochondria	Mitochondrial inner membrane half-type ATP-binding cassette (ABC) transporter
30	H	3	YJL112W	2008-05-14	2008-05-21	w	w	mdv1	mitochondria	Peripheral protein of the cytosolic face of the mitochondrial outer membrane, required for mitochondrial fission; interacts with Fis1p and with the dynamin-related GTPase Dnm1p; contains WD repeats
30	H	8	YJL050W	2008-05-14	2008-05-21	-	w	mtr4	RNA	Dead-box family ATP dependent helicase required for mRNA export from the nucleus; co-factor of the exosome complex, required for 3' end formation of 5.8S rRNA
31	B	2	YML006C	2008-05-31	2008-06-06	-	-	gis4	Ras	CAAX box containing protein of unknown function, proposed to be involved in the RAS/cAMP signaling pathway
31	B	7	YNL336W	2008-05-31	2008-06-06	w	w	cos1		Protein of unknown function, member of the DUP380 subfamily of conserved, often subtelomerically-encoded proteins
31	B	9	YDR110W	2008-05-31	2008-06-06	w	-	fob1	DNA	Nucleolar protein required for DNA replication fork blocking and recombinational hotspot activities; binds to the replication fork barrier site in the rDNA region; related to retroviral integrases
31	B	10	YDR211W	2008-05-31	2008-06-06	w	w	gcd6	translation	Catalytic epsilon subunit of the translation initiation factor eIF2B, the guanine-nucleotide exchange factor for eIF2; activity subsequently regulated by phosphorylated eIF2; first identified as a negative regulator of GCN4 expression
31	B	11	YOR168W	2008-05-31	2008-06-06	-	w	gln4	tRNA	Glutamine tRNA synthetase, monomeric class I tRNA synthetase that catalyzes the specific glutaminylation of tRNA(Glu); N-terminal domain proposed to be involved in enzyme-tRNA interactions
31	E	2	YLR083C	2008-05-31	2008-06-06	w	-	emp70	invasion	Protein with a role in cellular adhesion and filamentous growth; similar to Tmn2p and Tmn3p; member of Transmembrane Nine family of proteins with 9 transmembrane segments; 24kDa cleavage product found in endosome-enriched membrane fractions
31	E	3	YBR131W	2008-05-31	2008-06-06	-	w	ccz1		Protein involved in vacuolar assembly, essential for autophagy and the cytoplasm-to-vacuole pathway
31	E	5	YBR055C	2008-05-31	2008-06-06	w	-	prp6	ribosome	Splicing factor, component of the U4/U6-U5 snRNP complex
31	F	1	YGR123C	2008-05-31	2008-06-06	-	-	ppt1	phosphatase	Protein serine/threonine phosphatase with similarity to human phosphatase PP5; present in both the nucleus and cytoplasm; expressed during logarithmic growth; computational analyses suggest roles in phosphate metabolism and rRNA processing
31	F	2	YOR017W	2008-05-31	2008-06-06	-	+	pet127	mitochondria	Protein with a role in 5'-end processing of mitochondrial RNAs, located in the mitochondrial membrane
31	F	5	YJL098W	2008-05-31	2008-06-06	w	w	sap185		Protein that forms a complex with the Sit4p protein phosphatase and is required for its function; member of a family of similar proteins including Sap4p, Sap155p, and Sap190p
31	F	6	YDR170C	2008-05-31	2008-06-06	-	w	sec7		Guanine nucleotide exchange factor (GEF) for ADP ribosylation factors involved in proliferation of the Golgi, intra-Golgi transport and ER-to-Golgi transport; found in the cytoplasm and on Golgi-associated coated vesicles
31	F	8	YDR295C	2008-05-31	2008-06-06	w	w	hda2		Subunit of a possibly tetrameric trichostatin A-sensitive class II histone deacetylase complex containing an Hda1p homodimer and an Hda2p-Hda3p heterodimer; involved in telomere maintenance
31	G	1	YHR119W	2008-05-31	2008-06-06	w	+	set1	chromatin	Histone methyltransferase, subunit of the COMPASS (Set1C) complex which methylates histone H3 on lysine 4; required in transcriptional silencing near telomeres and at the silent mating type loci; contains a SET domain
31	G	2	YGR123C	2008-05-31	2008-06-06	-	-	ppt1	phosphatase	Protein serine/threonine phosphatase with similarity to human phosphatase PP5; present in both the nucleus and cytoplasm; expressed during logarithmic growth; computational analyses suggest roles in phosphate metabolism and rRNA processing
31	G	9	YLR084C	2008-05-31	2008-06-06	-	w	rax2		N-glycosylated protein involved in the maintenance of bud site selection during bipolar budding; localization requires Rax1p
31	G	10	YMR283C	2008-05-31	2008-06-06	w	w	rit1		2'-O-ribosyl phosphate transferase, modifies the initiator methionine tRNA at position 64 to distinguish it from elongator methionine tRNA
31	H	1	YHR119W	2008-05-31	2008-06-06	w	w	set1		Histone methyltransferase, subunit of the COMPASS (Set1C) complex which methylates histone H3 on lysine 4; required in transcriptional silencing near telomeres and at the silent mating type loci; contains a SET domain
31	H	4	YOR014W	2008-05-31	2008-06-06	w	-	rts1	phosphatase	B-type regulatory subunit of protein phosphatase 2A (PP2A); homolog of the mammalian B' subunit of PP2A
31	H	8	YOL100W	2008-05-31	2008-06-06	-	w	pkh2		Serine/threonine protein kinase involved in sphingolipid-mediated signaling pathway that controls endocytosis; activates Ypk1p and Ykr2p, components of signaling cascade required for maintenance of cell wall integrity; redundant with Pkh1p
32	A	2	YDL042C	2008-05-16	2008-05-22	w	-	sir2	chromatin	Conserved NAD+ dependent histone deacetylase of the Sirtuin family involved in regulation of lifespan; plays roles in silencing at HML, HMR, telomeres, and the rDNA locus; negatively regulates initiation of DNA replication
32	A	8	YGL049C	2008-05-16	2008-05-22	-	w	tif4632	translation	Translation initiation factor eIF4G, subunit of the mRNA cap-binding protein complex (eIF4F) that also contains eIF4E (Cdc33p); associates with the poly(A)-binding protein Pab1p, also interacts with eIF4A (Tif1p); homologous to Tif4631p
32	B	9	YDR074W	2008-05-16	2008-05-22		w	tps2	carb metabolism	Phosphatase subunit of the trehalose-6-phosphate synthase/phosphatase complex, which synthesizes the storage carbohydrate trehalose; expression is induced by stress conditions and repressed by the Ras-cAMP pathway
32	D	10	YER151C	2008-05-16	2008-05-22	w	w	ubp3	ubiquitin	Ubiquitin-specific protease that interacts with Bre5p to co-regulate anterograde and retrograde transport between endoplasmic reticulum and Golgi compartments; inhibitor of gene silencing; cleaves ubiquitin fusions but not polyubiquitin
32	E	1	YPL180W	2008-05-16	2008-05-22	w	w	tco89	Tor	Subunit of TORC1 (Tor1p or Tor2p-Kog1p-Lst8p-Tco89p), a complex that regulates growth in response to nutrient availability; cooperates with Ssd1p in the maintenance of cellular integrity; deletion strains are hypersensitive to rapamycin
32	E	2	YGR229C	2008-05-16	2008-05-22	w	w	smi1	wall	Protein involved in the regulation of cell wall synthesis; proposed to be involved in coordinating cell cycle progression with cell wall integrity
32	E	8	YGL179C	2008-05-16	2008-05-22	w	w	tos3	glucose	Protein kinase, related to and functionally redundant with Elm1p and Sak1p for the phosphorylation and activation of Snf1p; functionally orthologous to LKB1, a mammalian kinase associated with Peutz-Jeghers cancer-susceptibility syndrome
32	E	10	YER144C	2008-05-16	2008-05-22	-	w	ubp5	ubiquitin	Putative ubiquitin-specific protease, closest paralog of Doa4p but has no functional overlap; concentrates at the bud neck
32	G	8	YGL096W	2008-05-16	2008-05-22	w	w	tos8	tx factor	Homeodomain-containing transcription factor; SBF regulated target gene that in turn regulates expression of genes involved in G1/S phase events such as bud site selection, bud emergence and cell cycle progression; similarity to Cup9p
33	B	9	YBR094W	2008-05-16	2008-05-22	w	+	pby1	tubulin	Putative tubulin tyrosine ligase associated with P-bodies
33	C	11	YOR141C	2008-05-16	2008-05-22	-	w	arp8	chromatin	Nuclear actin-related protein involved in chromatin remodeling, component of chromatin-remodeling enzyme complexes
33	D	6	YOR129C	2008-05-16	2008-05-22	w	-	afi1	actin	Arf3p polarization-specific docking factor, required for the polarized distribution of the ADP-ribosylation factor, Arf3p; participates in polarity development and maintenance of a normal haploid budding pattern; interacts with Cnm7p
33	D	10	YDR173C	2008-05-16	2008-05-22	-	-	arg82	inositol	Inositol polyphosphate multikinase (IPMK), sequentially phosphorylates Ins(1,4,5)P3 to form Ins(1,3,4,5,6)P5; also has diphosphoinositol polyphosphate synthase activity; regulates arginine-, phosphate-, and nitrogen-responsive genes
34	A	1	YGL157W	2008-05-23	2008-05-29	w	w		metabolism	Oxidoreductase, catalyzes NADPH-dependent reduction of the bicyclic diketone bicyclo[2.2.2]octane-2,6-dione (BCO2,6D) to the chiral ketoalcohol (1R,4S,6S)-6-hydroxybicyclo[2.2.2]octane-2-one (BCO2one6ol)
34	A	7	YJL019W	2008-05-23	2008-05-29	-	w	mps3	spindle	Essential integral membrane protein required for spindle pole body duplication and for nuclear fusion, localizes to the spindle pole body half bridge, interacts with DnaJ-like chaperone Jem1p and with centrin homolog Cdc31p
34	C	2	YGR131W	2008-05-23	2008-05-29	-	w			Protein of unknown function; expression induced in response to ketoconazole; promoter region contains a sterol regulatory element motif, which has been identified as a Upc2p-binding site
34	C	3	YHL008C	2008-05-23	2008-05-29	-	w			Putative protein of unknown function, does not appear to be involved in monocarboxylic acid transport; green fluorescent protein (GFP)-fusion protein localizes to the vacuole
34	C	4	YLL028W	2008-05-23	2008-05-29	-	w	tpo1	transporter	Polyamine transporter that recognizes spermine, putrescine, and spermidine; catalyzes uptake of polyamines at alkaline pH and excretion at acidic pH; phosphorylation enhances activity and sorting to the plasma membrane
34	C	6	YIL137C	2008-05-23	2008-05-29	w	w	tma108	ribosome	Protein that associates with ribosomes; putative metalloprotease
34	C	7	YJL051W	2008-05-23	2008-05-29	w	w	irc8		Bud tip localized protein of unknown function; mRNA is targeted to the bud by a She2p dependent transport system; mRNA is cell cycle regulated via Fkh2p, peaking in G2/M phase; null mutant displays increased levels of spontaneous Rad52p foc
34	D	2	YGR165W	2008-05-23	2008-05-29	-	w	mrps35	mitochondria	Mitochondrial ribosomal protein of the small subunit
34	E	11	YLR187W	2008-05-23	2008-05-29	-	w	skg3	cell wall	Protein of unknown function; green fluorescent protein (GFP)-fusion protein localizes to the cell periphery, cytoplasm, bud, and bud neck; potential Cdc28p substrate; similar to Caf120p and Skg4p
34	F	1	YGR052W	2008-05-23	2008-05-29	-	w	fmp48	mitochondria	Putative protein of unknown function; the authentic, non-tagged protein is detected in highly purified mitochondria in high-throughput studies; induced by treatment with 8-methoxypsoralen and UVA irradiation
34	G	9	YKR021W	2008-05-23	2008-05-29	-	w	aly1		Putative protein of unknown function; green fluorescent protein (GFP)-fusion protein localizes to the cytoplasm
35	C	5	YNL189W	2008-05-23	2008-05-29	w	w
35	C	6	YDR160W	2008-05-23	2008-05-29	w	-	ssy1	AA	Component of the SPS plasma membrane amino acid sensor system (Ssy1p-Ptr3p-Ssy5p), which senses external amino acid concentration and transmits intracellular signals that result in regulation of expression of amino acid permease genes
35	C	8	YDR006C	2008-05-23	2008-05-29	-	w
35	C	9	YGL164C	2008-05-23	2008-05-29	-	w
35	D	2	YFL040W	2008-05-23	2008-05-29	w	w
35	E	8	YGL107C	2008-05-23	2008-05-29	w	w
35	E	9	YGR067C	2008-05-23	2008-05-29	w	w
35	F	3	YGR002C	2008-05-23	2008-05-29	w	+	swc4	chromatin	Component of the Swr1p complex that incorporates Htz1p into chromatin; component of the NuA4 histone acetyltransferase complex
35	F	4	YGR122W	2008-05-23	2008-05-29	w	+			Putative protein of unknown function; deletion mutants do not properly process Rim101p and have decreased resistance to rapamycin; green fluorescent protein (GFP)-fusion protein localizes to the cytoplasm
35	F	12	YOR227W	2008-05-23	2008-05-29	-	w			Protein of unknown function that may interact with ribosomes, based on co-purification experiments; authentic, non-tagged protein is detected in highly purified mitochondria in high-throughput studies
35	G	7	YOL137W	2008-05-23	2008-05-29	w	w	bsc6		Protein of unknown function containing 8 putative transmembrane seqments; ORF exhibits genomic organization compatible with a translational readthrough-dependent mode of expression
35	G	8	YPL150W	2008-05-23	2008-05-29	w	-		kinase	Putative protein kinase of unknown cellular role
35	G	10	YPR022C	2008-05-23	2008-05-29	w	w			Putative protein of unknown function; green fluorescent protein (GFP)-fusion protein localizes to both the cytoplasm and the nucleus and is induced in response to the DNA-damaging agent MMS
35	G	12	YGR252W	2008-05-23	2008-05-29	w	w	gcn5	chromatin	Histone acetyltransferase, acetylates N-terminal lysines on histones H2B and H3; catalytic subunit of the ADA and SAGA histone acetyltransferase complexes; founding member of the Gcn5p-related N-acetyltransferase superfamily
35	H	2	YKL126W	2008-05-23	2008-05-29	-	w	ypk1	trafficking	Serine/threonine protein kinase required for receptor-mediated endocytosis; involved in sphingolipid-mediated and cell integrity signaling pathways; localized to the bud neck, cytosol and plasma membrane; homolog of mammalian kinase SGK
35	H	4	YPL208W	2008-05-23	2008-05-29	w	-	rkm1	ribosome	SET-domain lysine-N-methyltransferase, catalyzes the formation of dimethyllysine residues on the large ribsomal subunit protein L23a (RPL23A and RPL23B)
35	H	5	YPL208W	2008-05-23	2008-05-29	w	-	rkm1	ribosome	SET-domain lysine-N-methyltransferase, catalyzes the formation of dimethyllysine residues on the large ribsomal subunit protein L23a (RPL23A and RPL23B)
35	H	8	YNL154C	2008-05-23	2008-05-29	w	w	yck2	trafficking	Palmitoylated, plasma membrane-bound casein kinase I isoform; shares redundant functions with Yck1p in morphogenesis, proper septin assembly, endocytic trafficking; provides an essential function overlapping with that of Yck1p
36	A	6	YHR129C	2008-05-23	2008-05-29	-	w	arp1	actin	Actin-related protein of the dynactin complex; required for spindle orientation and nuclear migration; putative ortholog of mammalian centractin
36	A	11	YJL008C	2008-05-23	2008-05-29	-	+	cct8	actin	Subunit of the cytosolic chaperonin Cct ring complex, related to Tcp1p, required for the assembly of actin and tubulins in vivo
36	B	3	YLR131C	2008-05-23	2008-05-29	-	w	ace2	tx factor	Transcription factor that activates expression of early G1-specific genes, localizes to daughter cell nuclei after cytokinesis and delays G1 progression in daughters, localization is regulated by phosphorylation; potential Cdc28p substrate
36	B	8	YBR068C	2008-05-23	2008-05-29	w	w	bap2	AA transport	High-affinity leucine permease, functions as a branched-chain amino acid permease involved in the uptake of leucine, isoleucine and valine; contains 12 predicted transmembrane domains
36	B	10	YMR275C	2008-05-23	2008-05-29	-	w	bul1	ubiquitin	Ubiquitin-binding component of the Rsp5p E3-ubiquitin ligase complex, functional homolog of Bul2p, disruption causes temperature-sensitive growth, overexpression causes missorting of amino acid permeases
36	C	11	YGL116W	2008-05-23	2008-05-29	-	w	cdc20	cell cycle	Cell-cycle regulated activator of anaphase-promoting complex/cyclosome (APC/C), which is required for metaphase/anaphase transition; directs ubiquitination of mitotic cyclins, Pds1p, and other anaphase inhibitors; potential Cdc28p substrate
36	D	3	YGR061C	2008-05-23	2008-05-29	-	w	ade6	AA	Formylglycinamidine-ribonucleotide (FGAM)-synthetase, catalyzes a step in the 'de novo' purine nucleotide biosynthetic pathway
36	E	3	YGL256W	2008-05-23	2008-05-29	-	w	adh4	metal	Alcohol dehydrogenase isoenzyme type IV, dimeric enzyme demonstrated to be zinc-dependent despite sequence similarity to iron-activated alcohol dehydrogenases; transcription is induced in response to zinc deficiency
36	E	4	YML035C	2008-05-23	2008-05-29	w	w	amd1	AA	AMP deaminase, tetrameric enzyme that catalyzes the deamination of AMP to form IMP and ammonia; may be involved in regulation of intracellular adenine nucleotide pools
36	E	6	YGR097W	2008-05-23	2008-05-29	-	-	ask10	RNA pol	Component of the RNA polymerase II holoenzyme, phosphorylated in response to oxidative stress; has a role in destruction of Ssn8p, which relieves repression of stress-response genes
36	E	8	YER167W	2008-05-23	2008-05-29	-	w	bck2	PKC	Protein rich in serine and threonine residues involved in protein kinase C signaling pathway, which controls cell integrity; overproduction suppresses pkc1 mutations
36	E	11	YJL194W	2008-05-23	2008-05-29	-	w	cdc6	DNA	Essential ATP-binding protein required for DNA replication, component of the pre-replicative complex (pre-RC) which requires ORC to associate with chromatin and is in turn required for Mcm2-7p DNA association; homologous to S. pombe Cdc18p
36	H	11	YBR038W	2008-05-23	2008-05-29	-	w	chs2	wall	Chitin synthase II, requires activation from zymogenic form in order to catalyze the transfer of N-acetylglucosamine (GlcNAc) to chitin; required for the synthesis of chitin in the primary septum during cytokinesis
37	A	4	YIL150C	2008-05-14	2008-05-21	w	w	mcm10	DNA	Essential chromatin-associated protein involved in the initiation of DNA replication; required for the association of the MCM2-7 complex with replication origins
37	A	6	YJL157C	2008-05-14	2008-05-21	w	w	far1	mating	Cyclin-dependent kinase inhibitor that mediates cell cycle arrest in response to pheromone; also forms a complex with Cdc24p, Ste4p, and Ste18p that may specify the direction of polarized growth during mating; potential Cdc28p substrate
37	A	8	YJR040W	2008-05-14	2008-05-21	w	+	gef1	metal	Chloride channel localized to late- or post-Golgi vesicles, involved in iron metabolism; highly homologous to voltage-gated chloride channels in vertebrates
37	A	10	YPL116W	2008-05-14	2008-05-21	w	w	hos3	chromatin	Trichostatin A-insensitive homodimeric histone deacetylase (HDAC) with specificity in vitro for histones H3, H4, H2A, and H2B; similar to Hda1p, Rpd3p, Hos1p, and Hos2p; deletion results in increased histone acetylation at rDNA repeats
37	B	3	YGL073W	2008-05-14	2008-05-21	-	w	hsf1	stress	Trimeric heat shock transcription factor, activates multiple genes in response to stresses that include hyperthermia; recognizes variable heat shock elements (HSEs) consisting of inverted NGAAN repeats; posttranslationally regulated
37	B	4	YGL192W	2008-05-14	2008-05-21	w	w	ime4	meiosis	Probable mRNA N6-adenosine methyltransferase that is required for IME1 transcript accumulation and for sporulation; expression is induced in starved MATa/MAT alpha diploid cells
37	B	8	YHR011W	2008-05-14	2008-05-21	-	w	dia4	invasion	Probable mitochondrial seryl-tRNA synthetase, mutant displays increased invasive and pseudohyphal growth
37	B	9	YNR030W	2008-05-14	2008-05-21	w	w	alg12	glycosylation	Alpha-1,6-mannosyltransferase localized to the ER; responsible for the addition of the alpha-1,6 mannose to dolichol-linked Man7GlcNAc2, acts in the dolichol pathway for N-glycosylation
37	C	4	YIR004W	2008-05-14	2008-05-21	-	w	djp1	fats	Cytosolic J-domain-containing protein, required for peroxisomal protein import and involved in peroxisome assembly, homologous to E. coli DnaJ
37	C	5	YKL172W	2008-05-14	2008-05-21	-	w	ebp2	ribosome	Essential protein required for the maturation of 25S rRNA and 60S ribosomal subunit assembly, localizes to the nucleolus; constituent of 66S pre-ribosomal particles
37	D	4	YJL110C	2008-05-14	2008-05-21	w	-	gzf3	tx factor	GATA zinc finger protein and Dal80p homolog that negatively regulates nitrogen catabolic gene expression by competing with Gat1p for GATA site binding; function requires a repressive carbon source; dimerizes with Dal80p and binds to Tor1p
37	D	5	YPR008W	2008-05-14	2008-05-21	-	w	haa1	tx factor	Transcriptional activator involved in the transcription of TPO2, HSP30 and other genes encoding membrane stress proteins; involved in adaptation to weak acid stress
37	D	7	YLL035W	2008-05-14	2008-05-21	w	w	grc3	RNA	Protein of unknown function, required for cell growth and possibly involved in rRNA processing; mRNA is cell cycle regulated
37	D	9	YBR050C	2008-05-14	2008-05-21	w	+	reg2	glucose	Regulatory subunit of the Glc7p type-1 protein phosphatase; involved with Reg1p, Glc7p, and Snf1p in regulation of glucose-repressible genes, also involved in glucose-induced proteolysis of maltose permease
37	H	7	YGL104C	2008-05-14	2008-05-21	-	w	vps73	transport	Mitochondrial protein; mutation affects vacuolar protein sorting; putative transporter; member of the sugar porter family
38	A	6	YNL307C	2008-05-14	2008-05-21	-	w	mck1	meiosis	Protein serine/threonine/tyrosine (dual-specificity) kinase involved in control of chromosome segregation and in regulating entry into meiosis; related to mammalian glycogen synthase kinases of the GSK-3 family
38	A	10	YOL112W	2008-05-14	2008-05-21	w	w	msb4	trafficking	GTPase-activating protein of the Ras superfamily that acts primarily on Sec4p, localizes to the bud site and bud tip, has similarity to Msb3p; msb3 msb4 double mutation causes defects in secretion and actin organization
38	B	3	YCL024W	2008-05-14	2008-05-21	-	w	kcc4	morphology	Protein kinase of the bud neck involved in the septin checkpoint, associates with septin proteins, negatively regulates Swe1p by phosphorylation, shows structural homology to bud neck kinases Gin4p and Hsl1p
38	C	2	YJL082W	2008-05-14	2008-05-21	w	w	iml2	mitochondria	Protein of unknown function; the authentic, non-tagged protein is detected in highly purified mitochondria in high-throughput studies
38	C	11	YLR138W	2008-05-14	2008-05-21	-	w	nha1	transport	Na+/H+ antiporter involved in sodium and potassium efflux through the plasma membrane; required for alkali cation tolerance at acidic pH
38	D	3	YCR091W	2008-05-14	2008-05-21	w	-	kin82	kinase	Putative serine/threonine protein kinase, most similar to cyclic nucleotide-dependent protein kinase subfamily and the protein kinase C subfamily
38	D	6	YGL197W	2008-05-14	2008-05-21	w	w	mds3	meiosis	Protein with an N-terminal kelch-like domain, putative negative regulator of early meiotic gene expression; required, with Pmd1p, for growth under alkaline conditions
38	D	8	YFL034C-B	2008-05-14	2008-05-21	w	w	mob2	cytokinesis	Component of the RAM signaling network, localizes and activates the Ace2p in the daughter cell nucleus to direct daughter cell-specific transcription of several genes involved in cell separation; Mob1p-like protein
38	D	10	YGR055W	2008-05-14	2008-05-21	w	w	mup1	AA transport	High affinity methionine permease, integral membrane protein with 13 putative membrane-spanning regions; also involved in cysteine uptake
38	D	11	YPL093W	2008-05-14	2008-05-21	w	w	nog1	ribosome	Putative GTPase that associates with free 60S ribosomal subunits in the nucleolus and is required for 60S ribosomal subunit biogenesis; constituent of 66S pre-ribosomal particles; member of the ODN family of nucleolar G-proteins
38	E	3	YKL168C	2008-05-14	2008-05-21	w	w	kkq8	kinase	Putative serine/threonine protein kinase with unknown cellular role
38	E	8	YER068W	2008-05-14	2008-05-21	-	w	mot2	tx factor	Component of the CCR4-NOT complex, which has multiple roles in transcription regulation, mRNA degradation, and post-transcriptional modifications; with Ubc4p, ubiquitylates subunits of the nascent polypeptide-associated complex (NAC)
38	G	8	YNL284C	2008-05-14	2008-05-21	-	+	mrpl10	mitochondria	Mitochondrial ribosomal protein of the large subunit; appears as two protein spots (YmL10 and YmL18) on two-dimensional SDS gels
38	G	11	YDR001C	2008-05-14	2008-05-21	-	-	nth1	stress	Neutral trehalase, degrades trehalose; required for thermotolerance and may mediate resistance to other cellular stresses; may be phosphorylated by Cdc28p
39	A	8	YMR253C	2008-06-19	2008-06-25	-	w			Putative protein of unknown function; green fluorescent protein (GFP)-fusion protein localizes to the cytoplasm in a punctate pattern; YMR253C is not an essential gene
39	B	8	YPL063W	2008-06-19	2008-06-25	w	w	tim50	mitochondria	Constituent of the mitochondrial inner membrane presequence translocase (TIM23 complex); may promote binding of incoming precursor proteins to the intermembrane space domain of Tom22p during translocation
39	B	9	YPL207W	2008-06-19	2008-06-25	w	w	tyw1	tRNA	Protein required for the synthesis of wybutosine, a modified guanosine found at the 3'-position adjacent to the anticodon of phenylalanine tRNA which supports reading frame maintenance by stabilizing codon-anticodon interactions
39	C	9	YML020W	2008-06-19	2008-06-25	w	w			Putative protein of unknown function
39	D	1	YBR019C	2008-06-19	2008-06-25	-	w	gal10	galactose	UDP-glucose-4-epimerase, catalyzes the interconversion of UDP-galactose and UDP-D-glucose in galactose metabolism; also catalyzes the conversion of alpha-D-glucose or alpha-D-galactose to their beta-anomers
39	D	3	YIR031C	2008-06-19	2008-06-25	w	w	dal7	malate	Malate synthase, role in allantoin degradation unknown; expression sensitive to nitrogen catabolite repression and induced by allophanate, an intermediate in allantoin degradation
39	D	5	YER014W	2008-06-19	2008-06-25	w	w	hem14	heme	Protoporphyrinogen oxidase, a mitochondrial enzyme that catalyzes the seventh step in the heme biosynthetic pathway, converting protoporphyrinogen IX to protoporphyrin IX
39	D	6	YJR125C	2008-06-19	2008-06-25	w	-	ent3	trafficking	Protein containing an N-terminal epsin-like domain involved in clathrin recruitment and traffic between the Golgi and endosomes; associates with the clathrin adaptor Gga2p
39	E	2	YCL027W	2008-06-19	2008-06-25	w	w	fus1	mating	Membrane protein localized to the shmoo tip, required for cell fusion; expression regulated by mating pheromone; proposed to coordinate signaling, fusion, and polarization events required for fusion; potential Cdc28p substrate
39	E	3	YER025W	2008-06-19	2008-06-25	w	-	gcd11	translation	Gamma subunit of the translation initiation factor eIF2, involved in the identification of the start codon; binds GTP when forming the ternary complex with GTP and tRNAi-Met
39	E	6	YCR028C	2008-06-19	2008-06-25	w	w	fen2	transport	Plasma membrane H+-pantothenate symporter; confers sensitivity to the antifungal agent fenpropimorph
39	G	2	YEL011W	2008-06-19	2008-06-25	w	--	glc3	glycogen	Glycogen branching enzyme, involved in glycogen accumulation; green fluorescent protein (GFP)-fusion protein localizes to the cytoplasm in a punctate pattern
39	G	3	YML051W	2008-06-19	2008-06-25	w	w	gal80	tx factor	Transcriptional regulator involved in the repression of GAL genes in the absence of galactose; inhibits transcriptional activation by Gal4p; inhibition relieved by Gal3p or Gal1p binding
40	B	6	YDR536W	2008-06-19	2008-06-25	-	w	stl1	glycerol	Glycerol proton symporter of the plasma membrane, subject to glucose-induced inactivation, strongly but transiently induced when cells are subjected to osmotic shock
40	C	2	YPR161C	2008-06-19	2008-06-25	-	w	sgv1	RNA pol II	Cyclin (Bur2p)-dependent protein kinase that functions in transcriptional regulation; phosphorylates the carboxy-terminal domain of Rpo21p, which is the largest subunit of RNA polymerase II; regulated by Cak1p
40	C	3	YMR216C	2008-06-19	2008-06-25	-	w	sky1	RNA	SR protein kinase (SRPK) involved in regulating proteins involved in mRNA metabolism and cation homeostasis; similar to human SRPK1
40	C	4	YDL194W	2008-06-19	2008-06-25	-	w	snf3	glucose	Plasma membrane glucose sensor that regulates glucose transport; has 12 predicted transmembrane segments; long cytoplasmic C-terminal tail is required for low glucose induction of hexose transporter genes HXT2 and HXT4
40	C	6	YDR463W	2008-06-19	2008-06-25	w	w	stp1	tx factor	Transcription factor, activated by proteolytic processing in response to signals from the SPS sensor system for external amino acids; activates transcription of amino acid permease genes and may have a role in tRNA processing
40	D	4	YLR025W	2008-06-19	2008-06-25	-	w	snf7	trafficking	One of four subunits of the endosomal sorting complex required for transport III (ESCRT-III); involved in the sorting of transmembrane proteins into the multivesicular body (MVB) pathway; recruited from the cytoplasm to endosomal membranes
40	D	6	YIR011C	2008-06-19	2008-06-25	w	w	sts1	ubiquitin	Protein that interacts with the karyopherin Srp1p; may have a role with Srp1p in ubiquitin-mediated protein degradation
40	D	9	YDR120C	2008-06-19	2008-06-25	w	w	trm1	tRNA	tRNA methyltransferase, localizes to both the nucleus and mitochondrion to produce the modified base N2,N2-dimethylguanosine in tRNAs in both compartments
40	E	3	YHR030C	2008-06-19	2008-06-25	w	w	slt2	PKC	Serine/threonine MAP kinase involved in regulating the maintenance of cell wall integrity and progression through the cell cycle; regulated by the PKC1-mediated signaling pathway
40	E	11	YGR105W	2008-06-19	2008-06-25	-	+	vma21	V-ATPase	Integral membrane protein that is required for vacuolar H+-ATPase (V-ATPase) function, although not an actual component of the V-ATPase complex; functions in the assembly of the V-ATPase; localized to the yeast endoplasmic reticulum
40	E	12	YJL141C	2008-06-19	2008-06-25	w	w	yak1	glucose	Serine-threonine protein kinase that is part of a glucose-sensing system involved in growth control in response to glucose availability; translocates from the cytoplasm to the nucleus and phosphorylates Pop2p in response to a glucose signal
40	G	2	YOL004W	2008-06-19	2008-06-25	w	w	sin3	chromatin	Component of the Sin3p-Rpd3p histone deacetylase complex, involved in transcriptional repression and activation of diverse processes, including mating-type switching and meiosis; involved in the maintenance of chromosomal integrity
41	A	1	YEL043W	2008-05-14	2008-05-21	-	w		actin	Predicted cytoskeleton protein involved in intracellular signalling based on quantitative analysis of protein-protein interaction maps; may interact with ribosomes, based on co-purification studies; contains fibronectin type III domain fold
41	A	3	YLR248W	2008-05-14	2008-05-21	w	w	rck2	hog	Protein kinase involved in the response to oxidative and osmotic stress; identified as suppressor of S. pombe cell cycle checkpoint mutations
41	A	7	YBL022C	2008-05-14	2008-05-21	-	+	pim1	mitochondria	ATP-dependent Lon protease, involved in degradation of misfolded proteins in mitochondria; required for biogenesis and maintenance of mitochondria
41	B	6	YHR031C	2008-05-14	2008-05-21	-	w	rrm3	DNA	DNA helicase involved in rDNA replication and Ty1 transposition; relieves replication fork pauses at telomeric regions; structurally and functionally related to Pif1p
41	C	4	YGR017W	2008-05-14	2008-05-21	w	w			Putative protein of unknown function; green fluorescent protein (GFP)-fusion protein localizes to both the nucleus and the cytoplasm
41	C	5	YGR146C-A	2008-05-14	2008-05-21	w	+			Putative protein of unknown function
41	D	4	YHR007C	2008-05-14	2008-05-21	w	w	erg11	fats	Lanosterol 14-alpha-demethylase, catalyzes the C-14 demethylation of lanosterol to form 4,4''-dimethyl cholesta-8,14,24-triene-3-beta-ol in the ergosterol biosynthesis pathway; member of the cytochrome P450 family
41	D	6	YEL043W	2008-05-14	2008-05-21	-	w		actin	Predicted cytoskeleton protein involved in intracellular signalling based on quantitative analysis of protein-protein interaction maps; may interact with ribosomes, based on co-purification studies; contains fibronectin type III domain fold
41	E	1	YDL211C	2008-05-14	2008-05-21	w	w			Putative protein of unknown function; green fluorescent protein (GFP)-fusion protein localizes to the vacuole
41	E	2	YDR153C	2008-05-14	2008-05-21	w	-	ent5	trafficking	Protein containing an N-terminal epsin-like domain involved in clathrin recruitment and traffic between the Golgi and endosomes; associates with the clathrin adaptor Gga2p, clathrin adaptor complex AP-1, and clathrin
41	E	10	YFR020W	2008-05-14	2008-05-21	w	w			Dubious open reading frame unlikely to encode a functional protein, based on available experimental and comparative sequence data
41	F	3	YDL037C	2008-05-14	2008-05-21	w	w	bsc1	glycoprotein	Protein of unconfirmed function, similar to cell surface flocculin Muc1p; ORF exhibits genomic organization compatible with a translational readthrough-dependent mode of expression
41	G	4	YCL073C	2008-05-14	2008-05-21	w	w		transport	Protein of unconfirmed function; displays a topology characteristic of the Major Facilitators Superfamily of membrane proteins; coding sequence 98% identical to that of YKR106W
41	G	6	YDR444W	2008-05-14	2008-05-21	w	w			Putative protein of unknown function
41	G	8	YGR130C	2008-05-14	2008-05-21	-	w			Putative protein of unknown function; green fluorescent protein (GFP)-fusion protein localizes to the cytoplasm; specifically phosphorylated in vitro by mammalian diphosphoinositol pentakisphosphate (IP7)
41	G	9	YNL095C	2008-05-14	2008-05-21	w	w			Putative protein of unknown function predicted to contain a transmembrane domain; YNL095C is not an essential gene
41	G	10	YNL156C	2008-05-14	2008-05-21	w	w	nsg2	fats	Protein involved in regulation of sterol biosynthesis; specifically stabilizes Hmg2p, one of two HMG-CoA isoenzymes that catalyze the rate-limiting step in sterol biosynthesis; homolog of mammalian INSIG proteins
41	H	4	YLR304C	2008-05-14	2008-05-21	w	w	aco1	metabolism	Aconitase, required for the tricarboxylic acid (TCA) cycle and also independently required for mitochondrial genome maintenance; phosphorylated; component of the mitochondrial nucleoid; mutation leads to glutamate auxotrophy
42	B	10	YMR031C	2008-05-14	2008-05-21	w	w			Protein of unknown function with similarity to Ykl050cp and Uso1p; the authentic, non-tagged protein is detected in a phosphorylated state in highly purified mitochondria in high-throughput studies; YMR031C is not an essential gene
42	B	11	YMR196W	2008-05-14	2008-05-21	w	w			Putative protein of unknown function; green fluorescent protein (GFP)-fusion protein localizes to the cytoplasm; YMR196W is not an essential gene
42	D	7	YLL013C	2008-05-14	2008-05-21	-	w	puf3	mitochondria	Protein of the mitochondrial outer surface, links the Arp2/3 complex with the mitochore during anterograde mitochondrial movement; also binds to and promotes degradation of mRNAs for select nuclear-encoded mitochondrial proteins
42	D	10	YMR086W	2008-05-14	2008-05-21	-	w			Protein of unknown function that may interact with ribosomes, based on co-purification experiments; green fluorescent protein (GFP)-fusion protein localizes to the cell periphery; cAMP represses YMR086W expression
42	E	9	YML029W	2008-05-14	2008-05-21	w	w	usa1	ER	Protein involved in ER-associated protein degradation (ERAD); component of the Hrd1p complex; interacts with the U1 snRNP-specific protein, Snp1p
42	E	11	YOR064C	2008-05-14	2008-05-21	w	w	yng1	chromatin	Subunit of the NuA3 histone acetyltransferase complex that acetylates histone H3; contains PHD finger domain that interacts with methylated histone H3, has similarity to the human tumor suppressor ING1
42	F	8	YLR254C	2008-05-14	2008-05-21	w	w	ndl1	spindle	Homolog of nuclear distribution factor NudE, NUDEL; interacts with Pac1p and regulates dynein targeting to microtubule plus ends
42	F	9	YML037C	2008-05-14	2008-05-21	w	w			Putative protein of unknown function with some characteristics of a transcriptional activator; may be a target of Dbf2p-Mob1p kinase; GFP-fusion protein co-localizes with clathrin-coated vesicles; YML037C is not an essential gene
42	G	5	YKL171W	2008-05-14	2008-05-21	w	-		kinase	Putative protein of unknown function; predicted protein kinase; implicated in proteasome function; epitope-tagged protein localizes to the cytoplasm
42	G	10	YMR102C	2008-05-14	2008-05-21	w	w			Protein of unknown function; transcription is activated by paralogous transcription factors Yrm1p and Yrr1p along with genes involved in multidrug resistance; mutant shows increased resistance to azoles; YMR102C is not an essential gene
42	H	6	YKR075C	2008-05-14	2008-05-21	w	w		glucose	Protein of unknown function; similar to YOR062Cp and Reg1p; expression regulated by glucose and Rgt1p; GFP-fusion protein is induced in response to the DNA-damaging agent MMS
42	H	10	YMR184W	2008-05-14	2008-05-21	-	w	add37	ER	Protein of unknown function involved in ER-associated protein degradation; green fluorescent protein (GFP)-fusion protein localizes to the cytoplasm and is induced in response to the DNA-damaging agent MMS; YMR184W is not an essential gene
42	H	11	YNL035C	2008-05-14	2008-05-21	-	w			Putative protein of unknown function with similarity to proteins containing WD-40 domains; green fluorescent protein (GFP)-fusion protein localizes to the nucleus; YNL035C is not an essential gene
44	A	10	YDL161W	2008-06-06	2008-06-12	-	w	ent1	trafficking	Epsin-like protein involved in endocytosis and actin patch assembly and functionally redundant with Ent2p; binds clathrin via a clathrin-binding domain motif at C-terminus
44	B	1	YDL029W	2008-06-06	2008-06-12	-	-	arp2	actin	Essential component of the Arp2/3 complex, which is a highly conserved actin nucleation center required for the motility and integrity of actin patches; involved in endocytosis and membrane growth and polarity
44	B	3	YHR107C	2008-06-06	2008-06-12	w	-	cdc12	septin	Component of the septin ring of the mother-bud neck that is required for cytokinesis; septins recruit proteins to the neck and can act as a barrier to diffusion at the membrane, and they comprise the 10nm filaments seen with EM
44	B	5	YOR316C	2008-06-06	2008-06-12	-	+	cot1	metal	Vacuolar transporter that mediates zinc transport into the vacuole; overexpression confers resistance to cobalt and rhodium
44	B	9	YBL047C	2008-06-06	2008-06-12	-	-	ede1	trafficking	Key endocytic protein involved in a network of interactions with other endocytic proteins, binds membranes in a ubiquitin-dependent manner, may also bind ubiquitinated membrane-associated proteins
44	B	10	YGR175C	2008-06-06	2008-06-12	-	+	erg1	fats	Squalene epoxidase, catalyzes the epoxidation of squalene to 2,3-oxidosqualene; plays an essential role in the ergosterol-biosynthesis pathway and is the specific target of the antifungal drug terbinafine
44	B	12	YLR449W	2008-06-06	2008-06-12	w	w	fpr4	chromatin	Peptidyl-prolyl cis-trans isomerase (PPIase) (proline isomerase) localized to the nucleus; catalyzes isomerization of proline residues in histones H3 and H4, which affects lysine methylation of those histones
44	C	1	YMR301C	2008-06-06	2008-06-12	w	w	atm1	mitochondria	Mitochondrial inner membrane ATP-binding cassette (ABC) transporter, exports mitochondrially synthesized precursors of iron-sulfur (Fe/S) clusters to the cytosol
44	C	5	YER141W	2008-06-06	2008-06-12	w	+	cox15	heme	Protein required for the hydroxylation of heme O to form heme A, which is an essential prosthetic group for cytochrome c oxidase
44	C	6	YPR124W	2008-06-06	2008-06-12	w	w	ctr1	metal	High-affinity copper transporter of the plasma membrane, mediates nearly all copper uptake under low copper conditions; transcriptionally induced at low copper levels and degraded at high copper levels
44	C	7	YMR238W	2008-06-06	2008-06-12	w	w	dfg1	GPI	Putative mannosidase, essential glycosylphosphatidylinositol (GPI)-anchored membrane protein required for cell wall biogenesis in bud formation, involved in filamentous growth, homologous to Dcw1p
44	C	11	YCR089W	2008-06-06	2008-06-12	-	w	fig2	mating	Cell wall adhesin, expressed specifically during mating; may be involved in maintenance of cell wall integrity during mating
44	C	12	YOR384W	2008-06-06	2008-06-12	w	w	fre5	metal	Putative ferric reductase with similarity to Fre2p; expression induced by low iron levels; the authentic, non-tagged protein is detected in highly purified mitochondria in high-throughput studies
44	D	3	YDR054C	2008-06-06	2008-06-12	w	w	cdc34	cell cycle	Ubiquitin-conjugating enzyme (E2) and catalytic subunit of SCF ubiquitin-protein ligase complex (together with Skp1p, Rbx1p, Cdc53p, and an F-box protein) that regulates cell cycle progression by targeting key substrates for degradation
44	D	8	YEL030W	2008-06-06	2008-06-12	-	+	ecm10	stress	Heat shock protein of the Hsp70 family, localized in mitochondrial nucleoids, plays a role in protein translocation, interacts with Mge1p in an ATP-dependent manner; overexpression induces extensive mitochondrial DNA aggregations
44	D	11	YJR093C	2008-06-06	2008-06-12	-	w	fip1	RNA	Subunit of cleavage polyadenylation factor (CPF), interacts directly with poly(A) polymerase (Pap1p) to regulate its activity
44	D	12	YLR060W	2008-06-06	2008-06-12	w	w	frs1	tRNA	Beta subunit of cytoplasmic phenylalanyl-tRNA synthetase, forms a tetramer with Frs2p to generate active enzyme; sequence is evolutionarily distant from mitochondrial phenylalanyl-tRNA synthetase (Msf1p), but substrate binding is similar
44	E	4	YLR133W	2008-06-06	2008-06-12	w	w	cki1		Choline kinase, catalyzing the first step in phosphatidylcholine synthesis via the CDP-choline (Kennedy pathway); exhibits some ethanolamine kinase activity contributing to phosphatidylethanolamine synthesis via the CDP-ethanolamine pathway
44	E	6	YGR088W	2008-06-06	2008-06-12	w	w	ctt1	stress	Cytosolic catalase T, has a role in protection from oxidative damage by hydrogen peroxide
44	E	8	YBL101C	2008-06-06	2008-06-12	w	w	ecm21		Non-essential protein of unknown function; promoter contains several Gcn4p binding elements
44	E	10	YLR100W	2008-06-06	2008-06-12	w	w	erg27	fats	3-keto sterol reductase, catalyzes the last of three steps required to remove two C-4 methyl groups from an intermediate in ergosterol biosynthesis; mutants are sterol auxotrophs
44	F	2	YFL029C	2008-06-06	2008-06-12	w	+	cak1	cell cycle	Cyclin-dependent kinase-activating kinase required for passage through the cell cycle, phosphorylates and activates Cdc28p; nucleotide-binding pocket differs significantly from those of most other protein kinases
44	F	3	YBR202W	2008-06-06	2008-06-12	w	-	mcm7	DNA	Component of the hexameric MCM complex, which is important for priming origins of DNA replication in G1 and becomes an active ATP-dependent helicase that promotes DNA melting and elongation when activated by Cdc7p-Dbf4p in S-phase
44	F	4	YNL298W	2008-06-06	2008-06-12	-	w	cla4	PAK	Cdc42p activated signal transducing kinase of the PAK (p21-activated kinase) family, involved in septin ring assembly and cytokinesis; directly phosphorylates septins Cdc3p and Cdc10p; other yeast PAK family members are Ste20p and Skm1p
44	F	6	YPL177C	2008-06-06	2008-06-12	w	+	cup9	tx factor	Homeodomain-containing transcriptional repressor of PTR2, which encodes a major peptide transporter; imported peptides activate ubiquitin-dependent proteolysis, resulting in degradation of Cup9p and de-repression of PTR2 transcription
44	F	9	YDR040C	2008-06-06	2008-06-12	w	w	ena1	salt	P-type ATPase sodium pump, involved in Na+ and Li+ efflux to allow salt tolerance
44	G	2	YEL063C	2008-06-06	2008-06-12	w	w	can1	AA	Plasma membrane arginine permease, requires phosphatidyl ethanolamine (PE) for localization, exclusively associated with lipid rafts; mutation confers canavanine resistance
44	G	10	YML008C	2008-06-06	2008-06-12	w	+	erg6	fats	Delta(24)-sterol C-methyltransferase, converts zymosterol to fecosterol in the ergosterol biosynthetic pathway by methylating position C-24; localized to both lipid particles and mitochondrial outer membrane
44	G	11	YBR008C	2008-06-06	2008-06-12	w	w	flr1	transporter	Plasma membrane multidrug transporter of the major facilitator superfamily, involved in efflux of fluconazole, diazaborine, benomyl, methotrexate, and other drugs
44	H	9	YDR038C	2008-06-06	2008-06-12	w	w	ena5	salt	Protein with similarity to P-type ATPase sodium pumps, member of the Na+ efflux ATPase family
46	A	5	YDR313C	2008-05-16	2008-05-22	w	+	pib1	ubiquitin	RING-type ubiquitin ligase of the endosomal and vacuolar membranes, binds phosphatidylinositol(3)-phosphate; contains a FYVE finger domain
46	C	8	YGL058W	2008-05-16	2008-05-22	w	-	rad6	chromatin	Ubiquitin-conjugating enzyme (E2), involved in postreplication repair (with Rad18p), sporulation, telomere silencing, and ubiquitin-mediated N-end rule protein degradation (with Ubr1p)
46	F	4	YDR281C	2008-05-16	2008-05-22	-	+	phm6		Protein of unknown function, expression is regulated by phosphate levels
46	F	8	YOR107W	2008-05-16	2008-05-22	w	w	rgs2	glucose	Negative regulator of glucose-induced cAMP signaling; directly activates the GTPase activity of the heterotrimeric G protein alpha subunit Gpa2p
46	G	3	YKL059C	2008-05-16	2008-05-22	w	w	mpe1	RNA	Essential conserved subunit of CPF (cleavage and polyadenylation factor), plays a role in 3' end formation of mRNA via the specific cleavage and polyadenylation of pre-mRNA, contains a putative RNA-binding zinc knuckle motif
46	G	4	YML123C	2008-05-16	2008-05-22	-	w	pho84	transport	High-affinity inorganic phosphate (Pi) transporter and low-affinity manganese transporter; regulated by Pho4p and Spt7p; mutation confers resistance to arsenate; exit from the ER during maturation requires Pho86p
46	G	10	YGL147C	2008-05-16	2008-05-22	w	w	rpl9a	ribosome	Protein component of the large (60S) ribosomal subunit, nearly identical to Rpl9Bp and has similarity to E. coli L6 and rat L9 ribosomal proteins
46	G	12	YGR049W	2008-05-16	2008-05-22	-	w	scm4	cell cycle	Potential regulatory effector of CDC4 function, suppresses a temperature-sensitive allele of CDC4, tripartite protein structure in which a charged region separates two uncharged domains, not essential for mitosis or meiosis
46	H	5	YDL134C	2008-05-16	2008-05-22	w	w	pph21	cell cycle	Catalytic subunit of protein phosphatase 2A, functionally redundant with Pph22p; methylated at C terminus; forms alternate complexes with several regulatory subunits; involved in signal transduction and regulation of mitosis
46	H	10	YNL067W	2008-05-16	2008-05-22	w	w	rpl9b	ribosome	Protein component of the large (60S) ribosomal subunit, nearly identical to Rpl9Ap and has similarity to E. coli L6 and rat L9 ribosomal proteins
46	H	12	YOR182C	2008-05-16	2008-05-22	-	w	rps30b	ribosome	Protein component of the small (40S) ribosomal subunit; nearly identical to Rps30Ap and has similarity to rat S30 ribosomal protein
47	A	7	YJL128C	2008-05-16	2008-05-22	-	w	pbs2	hog	MAP kinase kinase that plays a pivotal role in the osmosensing signal-transduction pathway, activated under severe osmotic stress; plays a role in regulating Ty1 transposition
47	A	8	YNR055C	2008-05-16	2008-05-22	w	w	hol1	transport	Putative transporter in the major facilitator superfamily (DHA1 family) of multidrug resistance transporters; mutations in membrane-spanning domains permit cation and histidinol uptake
47	A	9	YNR055C	2008-05-16	2008-05-22	w	w	hol1	transport	Putative transporter in the major facilitator superfamily (DHA1 family) of multidrug resistance transporters; mutations in membrane-spanning domains permit cation and histidinol uptake
47	A	10	YNR055C	2008-05-16	2008-05-22	w	w	hol1	transport	Putative transporter in the major facilitator superfamily (DHA1 family) of multidrug resistance transporters; mutations in membrane-spanning domains permit cation and histidinol uptake
47	B	9	YNL251C	2008-05-16	2008-05-22	w	w	nrd1	RNA pol	RNA-binding protein that interacts with the C-terminal domain of the RNA polymerase II large subunit (Rpo21p), required for transcription termination and 3' end maturation of nonpolyadenylated RNAs
47	B	12	YIL172C							Putative protein of unknown function with similarity to glucosidases; green fluorescent protein (GFP)-fusion protein localizes to the cytoplasm
47	C	8	YPL023C	2008-05-16	2008-05-22	w	w	met12	AA	Isozyme of methylenetetrahydrofolate reductase, catalyzes the reduction of 5,10-methylenetetrahydrofolate to 5-methyltetrahydrofolate in the methionine biosynthesis pathway
47	C	9	YCL051W	2008-05-16	2008-05-22	w	w	lre1	wall	Protein involved in control of cell wall structure and stress response; inhibits Cbk1p protein kinase activity; overproduction confers resistance to cell-wall degrading enzymes
47	C	12	YGL035C	2008-05-16	2008-05-22	w	+	mig1	tx factor	Transcription factor involved in glucose repression; sequence specific DNA binding protein containing two Cys2His2 zinc finger motifs; regulated by the SNF1 kinase and the GLC7 phosphatase
47	D	2	YGR178C	2008-05-16	2008-05-22	w	w	pbp1	RNA	Protein interacting with poly(A)-binding protein Pab1p; likely involved in controlling the extent of mRNA polyadenylation; forms a complex with Mkt1p that may regulate HO translation; interacts with Lsm12p in a copurification assay
47	D	10	YHR115C	2008-05-16	2008-05-22	w	-	dma1	ubiquitin	Protein involved in ubiquitin ligation; plays a role in regulating spindle position and orientation; functionally redundant with Dma2p; orthologous to human RNF8 protein, also has sequence similarity to human Chfr.
47	D	11	YFR022W	2008-05-16	2008-05-22	w	-	rog3	ubiquitin	Protein that binds to Rsp5p, which is a hect-type ubiquitin ligase, via its 2 PY motifs; has similarity to Rod1p; mutation suppresses the temperature sensitivity of an mck1 rim11 double mutant
47	E	2	YHR159W	2008-05-16	2008-05-22	w	w			Putative protein of unknown function; green fluorescent protein (GFP)-fusion protein localizes to the cytoplasm; potential Cdc28p substrate
47	E	9	YDR111C	2008-05-16	2008-05-22	w	-	alt2	AA	Putative alanine transaminase (glutamic pyruvic transaminase) (1, 2)
47	E	10	YHR115C	2008-05-16	2008-05-22	w	-	dma1	ubiquitin	Protein involved in ubiquitin ligation; plays a role in regulating spindle position and orientation; functionally redundant with Dma2p; orthologous to human RNF8 protein, also has sequence similarity to human Chfr.
47	E	11	YEL040W	2008-05-16	2008-05-22	w	w	utr1	wall	Cell wall protein that functions in the transfer of chitin to beta(1-6)glucan; putative chitin transglycosidase; glycosylphosphatidylinositol (GPI)-anchored protein localized to the bud neck; has a role in cell wall maintenance
47	E	12	YBR223C	2008-05-16	2008-05-22	w	w	tdp1	DNA	Tyrosyl-DNA Phosphodiesterase I, hydrolyzes 3'-phosphotyrosyl bonds to generate 3'-phosphate DNA and tyrosine, involved in the repair of DNA lesions created by topoisomerase I
47	F	2	YDR348C	2008-05-16	2008-05-22	-	-	asn2	AA	Asparagine synthetase, isozyme of Asn1p; catalyzes the synthesis of L-asparagine from L-aspartate in the asparagine biosynthetic pathway
47	F	8	YLR259C	2008-05-16	2008-05-22	w	w	hsp60	stress	Tetradecameric mitochondrial chaperonin required for ATP-dependent folding of precursor polypeptides and complex assembly; prevents aggregation and mediates protein refolding after heat shock; role in mtDNA transmission; phosphorylated
47	F	9	YMR020W	2008-05-16	2008-05-22	w	w	fms1	metabolism	Polyamine oxidase, converts spermine to spermidine, which is required for the essential hypusination modification of translation factor eIF-5A; also involved in pantothenic acid biosynthesis
47	F	10	YGR189C	2008-05-16	2008-05-22	w	w	crh1	wall	Putative chitin transglycosidase, cell wall protein that functions in the transfer of chitin to beta(1-6)glucan; localizes to sites of polarized growth; expression is induced under cell wall stress conditions
47	F	11	YER017C	2008-05-16	2008-05-22	w	w	afg3	mitochondria	Component, with Yta12p, of the mitochondrial inner membrane m-AAA protease that mediates degradation of misfolded or unassembled proteins and is also required for correct assembly of mitochondrial enzyme complexes
47	G	12	YDR017C	2008-05-16	2008-05-22	-	w	kcs1	inositol	Inositol hexakisphosphate (IP6) and inositol heptakisphosphate (IP7) kinase; generation of high energy inositol pyrophosphates by Kcs1p is required for many processes such as vacuolar biogenesis, stress response and telomere maintenance
47	H	2	YLR206W	2008-05-16	2008-05-22	-	-	ent2	trafficking	Epsin-like protein required for endocytosis and actin patch assembly and functionally redundant with Ent1p; contains clathrin-binding motif at C-terminus
47	H	8	YCR072C	2008-05-16	2008-05-22	w	w	rsa4	ribosome	WD-repeat protein involved in ribosome biogenesis; may interact with ribosomes; required for maturation and efficient intra-nuclear transport or pre-60S ribosomal subunits, localizes to the nucleolus
48	A	5	YLR249W	2008-05-14	2008-05-21	w	w	yef3	translation	Translational elongation factor 3, stimulates the binding of aminoacyl-tRNA (AA-tRNA) to ribosomes by releasing EF-1 alpha from the ribosomal complex; contains two ABC cassettes; binds and hydrolyses ATP
48	A	11	YJR015W	2008-05-14	2008-05-21	-	+			Putative protein of unknown function; localizes to the endoplasmic reticulum and cytoplasm; predicted to encode a membrane transporter based on phylogenetic analysis; YJR015W is a non-essential gene
48	B	8	YHR131C	2008-05-14	2008-05-21	w	-			Putative protein of unknown function; green fluorescent protein (GFP)-fusion protein localizes to the cytoplasm
48	B	9	YML082W	2008-05-14	2008-05-21	w	w			Putative protein predicted to have carbon-sulfur lyase activity; green fluorescent protein (GFP)-fusion protein localizes to the nucleus and the cytoplasm; YNML082W is not an essential gene
48	B	11	YNL116W	2008-05-14	2008-05-21	w	w	dma2	ubiquitin	Protein involved in ubiquitin ligation; plays a role in regulating spindle position and orientation; functionally redundant with Dma1p; orthologous to human RNF8 protein, also has sequence similarity to human Chfr.
48	C	1	YCR030C	2008-05-14	2008-05-21	w	--	syp1	actin	Protein with a potential role in actin cytoskeletal organization; overexpression suppresses a pfy1 (profilin) null mutation
48	C	3	YDR186C	2008-05-14	2008-05-21	w	w			Putative protein of unknown function; may interact with ribosomes, based on co-purification experiments; green fluorescent protein (GFP)-fusion protein localizes to the cytoplasm
48	C	10	YPL014W	2008-05-14	2008-05-21	-	-			Putative protein of unknown function; green fluorescent protein (GFP)-fusion protein localizes to the cytoplasm and to the nucleus
48	D	1	YNL064C	2008-05-14	2008-05-21	w	w	ydj1	stress	Protein chaperone involved in regulation of the HSP90 and HSP70 functions; involved in protein translocation across membranes; member of the DnaJ family
48	D	7	YIL158W	2008-05-14	2008-05-21	w	w	aim20		Putative protein of unknown function; green fluorescent protein (GFP)-fusion protein localizes to the vacuole; null mutant displays increased frequency of mitochondrial genome loss (petite formation)
48	E	2	YDL203C	2008-05-14	2008-05-21	w	w	ack1		Putative protein of unknown function; GFP-fusion protein expression is induced in response to the DNA-damaging agent MMS; the authentic, non-tagged protein is detected in purified mitochondria
48	G	2	YPL077C	2008-05-14	2008-05-21	w	w			Putative protein of unknown function; regulates PIS1 expression; mutant displays spore wall assembly defect in ether sensitivity screen; YPL077C is not an essential gene
48	G	5	YFL034W	2008-05-14	2008-05-21	-	w			Putative integral membrane protein that interacts with Rpp0p, which is a component of the ribosomal stalk
48	H	3	YDR398W	2008-05-14	2008-05-21	w	-	utp5	ribosome	Nucleolar protein, component of the small subunit (SSU) processome containing the U3 snoRNA that is involved in processing of pre-18S rRNA
48	H	6	YGR054W	2008-05-14	2008-05-21	-	w		translation	Eukaryotic initiation factor (eIF) 2A; associates specifically with both 40S subunits and 80 S ribosomes, and interacts genetically with both eIF5b and eIF4E; homologous to mammalian eIF2A
50	A	3	YNL304W	2008-06-19	2008-06-25	w	w	ypt11	mitochondria	Rab-type small GTPase that interacts with the C-terminal tail domain of Myo2p to mediate distribution of mitochondria to daughter cells
50	B	9	YLR429W	2008-06-19	2008-06-25	-	w	crn1	actin	Coronin, cortical actin cytoskeletal component that associates with the Arp2p/Arp3p complex to regulate its activity; plays a role in regulation of actin patch assembly
50	C	4	YFL056C	2008-06-19	2008-06-25	w	w	aad6	stress	Putative aryl-alcohol dehydrogenase with similarity to P. chrysosporium aryl-alcohol dehydrogenase, involved in the oxidative stress response
50	E	6	YGL017W	2008-06-19	2008-06-25	-	w	ate1	protein modification	Arginyl-tRNA-protein transferase, catalyzes post-translational conjugation of arginine to the amino termini of acceptor proteins which are then subject to degradation via the N-end rule pathway
50	F	8	YGL191W	2008-06-19	2008-06-25	w	w	cox13	mitochondria	Subunit VIa of cytochrome c oxidase, which is the terminal member of the mitochondrial inner membrane electron transport chain; not essential for cytochrome c oxidase activity but may modulate activity in response to ATP
50	G	6	YJR121W	2008-06-19	2008-06-25	-	+	atp2	ATP synthesis	Beta subunit of the F1 sector of mitochondrial F1F0 ATP synthase, which is a large, evolutionarily conserved enzyme complex required for ATP synthesis; phosphorylated
50	H	8	YGR062C	2008-06-19	2008-06-25	w	w	cox18	mitochondria	Mitochondrial integral inner membrane protein required for membrane insertion of C-terminus of Cox2p; interacts genetically and physically with Mss2p and Pnt1p; similar to S. cerevisiae Oxa1, N. crassa Oxa2p, and E. coli YidC
51	A	12	YNL218W		2008-11-12	-	+	mgs1		Protein with DNA-dependent ATPase and ssDNA annealing activities involved in maintenance of genome; interacts functionally with DNA polymerase delta; homolog of human Werner helicase interacting protein (WHIP)
51	B	4	YPR171W		2008-11-12	w	-	bsp1		Adapter that links synaptojanins Inp52p and Inp53p to the cortical actin cytoskeleton
51	B	5	YMR104C		2008-11-12	w	w	ypk2		Protein kinase with similarityto serine/threonine protein kinase Ypk1p; functionally redundant with YPK1 at the genetic level; participates in a signaling pathway required for optimal cell wall integrity; homolog of mammalian kinase SGK
51	E	1	YKR015C		2008-11-12	w	w
51	E	2	YGR093W		2008-11-12	w	w
51	E	9	YMR137C		2008-11-12	w	-	pso2		Required for a post-incision step in the repair of DNA single and double-strand breaks that result from interstrand crosslinks produced by a variety of mono- and bi-functional psoralen derivatives; induced by UV-irradiation
51	G	12	YBL054W		2008-11-12	w	w
51	H	4	YPL106C		2008-11-12	-	+	sse1		ATPase that is a component of the heat shock protein Hsp90 chaperone complex; binds unfolded proteins; member of the heat shock protein 70 (HSP70) family; localized to the cytoplasm
51	H	6	YNL176C		2008-11-12	w	w
52	B	5	YBR191W	2008-05-16	2008-05-22	w	w	rpl21a	ribosome	Protein component of the large (60S) ribosomal subunit, nearly identical to Rpl21Bp and has similarity to rat L21 ribosomal protein
52	C	2	YLR209C	2008-05-16	2008-05-22	w	w	pnp1	AA	Purine nucleoside phosphorylase, specifically metabolizes inosine and guanosine nucleosides; involved in the nicotinamide riboside salvage pathway
52	E	11	YJL035C	2008-05-16	2008-05-22	w	w	spr6	meiosis	Protein of unknown function, expressed during sporulation; not required for sporulation, but gene exhibits genetic interactions with other genes required for sporulation
52	F	10	YHR139C	2008-05-16	2008-05-22	w	--	sps100	meiosis	Protein required for spore wall maturation; expressed during sporulation; may be a component of the spore wall
53	C	12	YIR036C	2008-06-06	2008-06-12	w	+	irc24	DNA	Putative benzil reductase;(GFP)-fusion protein localizes to the cytoplasm and is induced by the DNA-damaging agent MMS; sequence similarity with short-chain dehydrogenase/reductases; null mutant has increased spontaneous Rad52p foci
53	E	12	YBR192W	2008-06-06	2008-06-12	w	w	rim2	mitochondria	Mitochondrial pyrimidine nucleotide transporter; imports pyrimidine nucleoside triphosphates and exports pyrimidine nucleoside monophosphates; member of the mitochondrial carrier family
53	F	1	YBR192W	2008-06-06	2008-06-12	w	w	rim2	mitochondria	Mitochondrial pyrimidine nucleotide transporter; imports pyrimidine nucleoside triphosphates and exports pyrimidine nucleoside monophosphates; member of the mitochondrial carrier family
53	F	9	YKL212W	2008-06-06	2008-06-12	w	w	sac1	trafficking	Phosphatidylinositol (PI) phosphatase, involved in hydrolysis of PI 3-phosphate, PI 4-phosphate and PI 3,5-bisphosphate to PI; membrane protein localizes to ER and Golgi; involved in protein trafficking, secretion and inositol metabolism
53	F	10	YCL001W	2008-06-06	2008-06-12	w	+	rer1	trafficking	Protein involved in retention of membrane proteins, including Sec12p, in the ER; localized to Golgi; functions as a retrieval receptor in returning membrane proteins to the ER
53	F	11	YGL213C	2008-06-06	2008-06-12	w	+	ski8	RNA	Protein involved in exosome mediated 3' to 5' mRNA degradation and translation inhibition of non-poly(A) mRNAs as well as double-strand break formation during meiotic recombination; required for repressing propagation of dsRNA viruses
53	G	2	YGL070C	2008-06-06	2008-06-12	w	w	rpb9	RNA pol II	RNA polymerase II subunit B12.6; contacts DNA; mutations affect transcription start site; involved in telomere maintenance
53	G	12	YDR174W	2008-06-06	2008-06-12	w	-	hmo1	chromatin	Chromatin associated high mobility group (HMG) family member involved in genome maintenance; rDNA-binding component of the Pol I transcription system; associates with a 5'-3' DNA helicase and Fpr1p, a prolyl isomerase
55	B	3	YDR515W	2008-06-06	2008-06-12	-	w	slf1	translation	RNA binding protein that associates with polysomes; proposed to be involved in regulating mRNA translation; involved in the copper-dependent mineralization of copper sulfide complexes on cell surface in cells cultured in copper salts
55	B	7	YDR358W	2008-06-06	2008-06-12	-	w	gga1	trafficking	Golgi-localized protein with homology to gamma-adaptin, interacts with and regulates Arf1p and Arf2p in a GTP-dependent manner in order to facilitate traffic through the late Golgi
55	C	10	YJL219W	2008-06-06	2008-06-12	-	+	hxt9	glucose	Putative hexose transporter that is nearly identical to Hxt11p, has similarity to major facilitator superfamily (MFS) transporters, expression of HXT9 is regulated by transcription factors Pdr1p and Pdr3p
55	C	12	YFR024C-A	2008-06-06	2008-06-12	-	-	lsb3	actin	Protein containing a C-terminal SH3 domain; binds Las17p, which is a homolog of human Wiskott-Aldrich Syndrome protein involved in actin patch assembly and actin polymerization
55	D	3	YDR517W	2008-06-06	2008-06-12	w	w	grh1	trafficking	Acetylated, cis-golgi localized protein involved in ER to Golgi transport; homolog of human GRASP65; forms a complex with the coiled-coil protein Bug1p; mutants are compromised for the fusion of ER-derived vesicles with Golgi membranes
55	D	4	YBL033C	2008-06-06	2008-06-12	w	w	rib1	metabolism	GTP cyclohydrolase II; catalyzes the first step of the riboflavin biosynthesis pathway
55	F	1	YNL151C	2008-06-06	2008-06-12	-	w	rpc31	RNA pol III	RNA polymerase III subunit C31; contains HMG-like C-terminal domain
55	F	5	YDL045C	2008-06-06	2008-06-12	w	w	fad1	FAD	Flavin adenine dinucleotide (FAD) synthetase, performs the second step in synthesis of FAD from riboflavin
55	F	7	YPR044C	2008-06-06	2008-06-12	w	w	opi11		Dubious open reading frame unlikely to encode a protein, based on available experimental and comparative sequence data; partially overlaps verified gene RPL43A/YPR043W; deletion confers sensitivity to GSAO
55	F	10	YPR187W	2008-06-06	2008-06-12	w	w	rpo26	RNA polymerase	RNA polymerase subunit ABC23, common to RNA polymerases I, II, and III; part of central core; similar to bacterial omega subunit
55	F	11	YPL059W	2008-06-06	2008-06-12	w	+	grx5	stress	Hydroperoxide and superoxide-radical responsive glutathione-dependent oxidoreductase; mitochondrial matrix protein involved in the synthesis/assembly of iron-sulfur centers; monothiol glutaredoxin subfamily member along with Grx3p and Grx4p
55	G	4	YDR007W	2008-06-06	2008-06-12	w	w	trp1	AA	Phosphoribosylanthranilate isomerase that catalyzes the third step in tryptophan biosynthesis
55	G	5	YMR183C	2008-06-06	2008-06-12	w	w	sso2	trafficking	Plasma membrane t-SNARE involved in fusion of secretory vesicles at the plasma membrane; syntaxin homolog that is functionally redundant with Sso1p
55	G	10	YLR141W	2008-06-06	2008-06-12	w	w	rrn5	RNA pol I	Protein involved in transcription of rDNA by RNA polymerase I; transcription factor, member of UAF (upstream activation factor) family along with Rrn9p and Rrn10p
55	G	11	YEL059W	2008-06-06	2008-06-12	w	w			Dubious open reading frame unlikely to encode a functional protein
55	H	9	YNL182C	2008-06-06	2008-06-12	w	w	ipi3	ribosome	Essential component of the Rix1 complex (Rix1p, Ipi1p, Ipi3p) that is required for processing of ITS2 sequences from 35S pre-rRNA; highly conserved and contains WD40 motifs; Rix1 complex associates with Mdn1p in pre-60S ribosomal particles
56	B	3	YGL122C	2008-05-31	2008-06-06	-	w	nab2		Nuclear polyadenylated RNA-binding protein; autoregulates mRNA levels; related to human hnRNPs; has nuclear localization signal sequence that binds to Kap104p; required for poly(A) tail length control and nuclear mRNA export
56	B	7	YLR019W	2008-05-31	2008-06-06	w	-	psr2	stress	Functionally redundant Psr1p homolog, a plasma membrane phosphatase involved in the general stress response; required with Psr1p and Whi2p for full activation of STRE-mediated gene expression, possibly through dephosphorylation of Msn2p
56	C	4	YKR091W	2008-05-31	2008-06-06	-	-	srl3		Cytoplasmic protein that, when overexpressed, suppresses the lethality of a rad53 null mutation; potential Cdc28p substrate
56	D	11	YFL037W	2008-05-31	2008-06-06	w	w	tub2	spindle	Beta-tubulin; associates with alpha-tubulin (Tub1p and Tub3p) to form tubulin dimer, which polymerizes to form microtubules
56	E	1	YIR034C	2008-05-31	2008-06-06	w	w	lys1	AA	Saccharopine dehydrogenase (NAD+, L-lysine-forming), catalyzes the conversion of saccharopine to L-lysine, which is the final step in the lysine biosynthesis pathway
56	F	5	YMR205C	2008-05-31	2008-06-06	-	w	pfk2	glucose metabolism	Beta subunit of heterooctameric phosphofructokinase involved in glycolysis, indispensable for anaerobic growth, activated by fructose-2,6-bisphosphate and AMP, mutation inhibits glucose induction of cell cycle-related genes
56	F	8	YLR029C	2008-05-31	2008-06-06	-	w	rpl15a	ribosome	Protein component of the large (60S) ribosomal subunit, nearly identical to Rpl15Bp and has similarity to rat L15 ribosomal protein; binds to 5.8 S rRNA
56	H	3	YFR021W	2008-05-31	2008-06-06	w	w	atg18	trafficking	Phosphoinositide binding protein required for vesicle formation in autophagy and the cytoplasm-to-vacuole targeting (Cvt) pathway; binds both phosphatidylinositol (3,5)-bisphosphate and phosphatidylinositol 3-phosphate
56	H	12	YDR178W	2008-05-31	2008-06-06	w	+	sdh4	sugar metabolism	Membrane anchor subunit of succinate dehydrogenase (Sdh1p, Sdh2p, Sdh3p, Sdh4p), which couples the oxidation of succinate to the transfer of electrons to ubiquinone
58	A	3	YIL122W	2008-05-31	2008-06-06	w	w	pog1	mating	Putative transcriptional activator that promotes recovery from pheromone induced arrest; inhibits both alpha-factor induced G1 arrest and repression of CLN1 and CLN2 via SCB/MCB promoter elements; potential Cdc28p substrate; SBF regulated
58	A	5	YKL187C	2008-05-31	2008-06-06	-	w			Putative protein of unknown function; the authentic, non-tagged protein is detected in a phosphorylated state in highly purified mitochondria in high-throughput studies
58	A	6	YLR072W	2008-05-31	2008-06-06	-	w			Protein of unknown function; green fluorescent protein (GFP)-fusion protein localizes to the cytoplasm in a punctate pattern; YLR072W is not an esssential gene
58	C	11	YPL246C	2008-05-31	2008-06-06	-	w	rbd2	protease	Possible rhomboid protease, has similarity to eukaryotic rhomboid proteases including Pcp1p
58	D	1	YGR101W	2008-05-31	2008-06-06	-	w	pcp1	protease	Mitochondrial serine protease required for the processing of various mitochondrial proteins and maintenance of mitochondrial DNA and morphology; belongs to the rhomboid-GlpG superfamily of intramembrane peptidases
58	G	1	YGR243W	2008-05-31	2008-06-06	-	w	fmp43		Putative protein of unknown function; the authentic, non-tagged protein is detected in highly purified mitochondria in high-throughput studies
58	G	5	YLL023C	2008-05-31	2008-06-06	-	w			Protein of unknown function; highly conserved across species and orthologous to human TMEM33; may interact with ribosomes, based on co-purification experiments; GFP-fusion protein localizes to the endoplasmic reticulum
59	A	5	YER158C		2008-08-29	w	w
59	B	4	YFL016C		2008-08-29	-	w
59	B	5	YDR232W		2008-08-29	w	+	hem1	heme	5-aminolevulinate synthase, catalyzes the first step in the heme biosynthetic pathway; an N-terminal signal sequence is required for localization to the mitochondrial matrix; expression is regulated by Hap2p-Hap3p
59	B	7	YER089C		2008-08-29	w	w
59	D	4	YGR238C		2008-08-29	-	w
59	D	10	YGR237C		2008-08-29	w	+			Putative protein of unknown function; green fluorescent protein (GFP)-fusion protein localizes to the cytoplasm
59	E	1	YNR067C		2008-08-29	w	w
59	E	7	YML083C		2008-08-29	w	+			Putative protein of unknown function; strong increase in transcript abundance during anaerobic growth compared to aerobic growth; cells deleted for YML083C do not exhibit growth defects in anerobic or anaerobic conditions
59	F	8	YDR244W		2008-08-29	w	w
59	F	9	YLR095C		2008-08-29	w	w
59	F	10	YBR112C		2008-08-29	w	w
59	H	1	YML016C		2008-08-29	-	w
59	H	2	YOR317W		2008-08-29	-	w
61	A	3	YKL123W	2008-05-31	2008-06-06	w	w
61	B	11	YMR052C-A	2008-05-31	2008-06-06	w	w
61	C	4	YPL066W	2008-05-31	2008-06-06	-	w
61	D	3	YOR229W	2008-05-31	2008-06-06	w	w
61	D	4	YPL066W	2008-05-31	2008-06-06	w	w
66	A	11	YNR018W	2008-06-06	2008-06-12	-	+	aim38	mitochondria	Putative protein of unknown function; non-tagged protein is detected in purified mitochondria; null mutant displays decreased frequency of mitochondrial genome loss (petite formation) and severe growth defect in minimal glycerol media
66	B	4	YHR070W	2008-06-06	2008-06-12	w	w	trm5	tRNA	tRNA(m(1)G37)methyltransferase, methylates a tRNA base adjacent to the anticodon that has a role in prevention of frameshifting; highly conserved across Archaea, Bacteria, and Eukarya
66	B	11	YOL155C	2008-06-06	2008-06-12	w	+	hpf1	wall?	Haze-protective mannoprotein that reduces the particle size of aggregated proteins in white wines
66	C	3	YJL143W	2008-06-06	2008-06-12	w	+	tim17	mitochondria	Essential constituent of the mitochondrial inner membrane presequence translocase; interacts with Pam18p to recruit the presequence translocase-associated motor (PAM complex) and also required for protein sorting during import
66	D	2	YLR055C	2008-06-06	2008-06-12	w	w	spt8	chromatin	Subunit of the SAGA transcriptional regulatory complex but not present in SAGA-like complex SLIK/SALSA, required for SAGA-mediated inhibition at some promoters
66	D	7	YHR032W	2008-06-06	2008-06-12	-	w		Ras	Putative protein of unknown function; putative substrate of the cAMP-dependent protein kinase (PKA)
66	E	2	YOR247W	2008-06-06	2008-06-12	w	--	srl1	wall	Mannoprotein that exhibits a tight association with the cell wall, required for cell wall stability in the absence of GPI-anchored mannoproteins; has a high serine-threonine content; expression is induced in cell wall mutants
66	E	9	YBL058W	2008-06-06	2008-06-12	w	w	shp1	ubiquitin	UBX (ubiquitin regulatory X) domain-containing protein that regulates Glc7p phosphatase activity and interacts with Cdc48p; interacts with ubiquitylated proteins in vivo and is required for degradation of a ubiquitylated model substrate
66	F	12	YMR056C	2008-06-06	2008-06-12	-	w	aac1	mitochondria	Mitochondrial inner membrane ADP/ATP translocator, exchanges cytosolic ADP for mitochondrially synthesized ATP; phosphorylated; Aac1p is a minor isoform while Pet9p is the major ADP/ATP translocator
66	H	3	YOR009W	2008-06-06	2008-06-12	-	w	tir4	wall	Cell wall mannoprotein of the Srp1p/Tip1p family of serine-alanine-rich proteins; expressed under anaerobic conditions and required for anaerobic growth; transcription is also induced by cold shock
66	H	4	YDR207C	2008-06-06	2008-06-12	-	w	ume6	tx factor	Key transcriptional regulator of early meiotic genes, binds URS1 upstream regulatory sequence, couples metabolic responses to nutritional cues with initiation and progression of meiosis, forms complex with Ime1p, and also with Sin3p-Rpd3p
66	H	11	YPL247C	2008-06-06	2008-06-12	w	w			Putative protein of unknown function; green fluorescent protein (GFP)-fusion protein localizes to the cytoplasm and nucleus; similar to the petunia WD repeat protein an11; YPL247C is not an essential gene
18	H	4	YJL105W	2008-04-16	2008-04-23		w	set4		Protein of unknown function, contains a SET domain
2	F	7	YCL056C	2008-04-16	2008-04-23	w	w			Protein of unknown function; green fluorescent protein (GFP)-fusion protein localizes to the cytoplasm in a punctate pattern
2	G	7	YDL016C	2008-04-16	2008-04-23	w	w			Dubious open reading frame unlikely to encode a protein, based on available experimental and comparative sequence data; partially overlaps the verified ORF CDC7/YDL153C, the catalytic subunit of a complex that regulates DNA replication
2	H	5	YLL046C	2008-04-16	2008-04-23	w	w	rnp1		Ribonucleoprotein that contains two RNA recognition motifs (RRM)
3	E	5	YNL235C	2008-06-19	2008-06-25	w	w			Dubious open reading frame unlikely to encode a protein, based on available experimental and comparative sequence data; partially overlaps the verified ORF SIN4/YNL236W, a subunit of the mediator complex
3	H	10	YER139C	2008-06-19	2008-06-25	w	w	rtr1	tx factor	Protein with a role in transcription; interacts with Rpo21p; has a cysteine-rich motif required for function and conserved in eukaryotes; shuttles between the nucleus and cytoplasm; RTR1 shows genetic interactions with RPB4, 5, 7, and 9
3	H	11	YGR026W	2008-06-19	2008-06-25	-	+			Putative protein of unknown function; green fluorescent protein (GFP)-fusion protein localizes to the cell periphery
3	H	12	YGR290W	2008-06-19	2008-06-25	w	w			Dubious open reading frame unlikely to encode a protein, based on available experimental and comparative sequence data; putative HLH protein; partially overlaps the verified ORF MAL11/YGR289C
4	D	3	YHR125W	2008-06-19	2008-06-25	w	+			Dubious open reading frame unlikely to encode a functional protein, based on available experimental and comparative sequence data
4	E	10	YPL062W	2008-06-19	2008-06-25	w	+			Dubious open reading frame unlikely to encode a protein, based on available experimental and comparative sequence data; YPL062W is not an essential gene; homozygous diploid mutant shows a decrease in glycogen accumulation
4	F	1	YDR510C-A	2008-06-19	2008-06-25	w	w			Dubious open reading frame unlikely to encode a functional protein; identified by gene-trapping, microarray-based expression analysis, and genome-wide homology searching
4	G	1	YEL048C	2008-06-19	2008-06-25	w	w			Putative protein of unknown function; synthetic lethal with gcs1delta
4	G	2	YGR128C	2008-06-19	2008-06-25	w	w	utp8	rna	Nucleolar protein required for export of tRNAs from the nucleus; also copurifies with the small subunit (SSU) processome containing the U3 snoRNA that is involved in processing of pre-18S rRNA
5	A	2	YLR217W	2008-04-23	2008-05-07	w	+			Dubious open reading frame unlikely to encode a protein, based on available experimental and comparative sequence data; partially overlaps the verified gene CPR6
5	B	2	YJL147C	2008-04-23	2008-05-07	-	w		mitochondria	Mitochondrial protein of unknown function; homozygous diploid deletion strain has a sporulation defect characterized by elevated dityrosine in the soluble fraction; expression induced by calcium shortage; YJL147W is a non-essential gene
5	H	8	YFR032C-B	2008-04-23	2008-05-07	w	w			Putative protein of unknown function; identified by gene-trapping, microarray-based expression analysis, and genome-wide homology searching
6	D	12	YIL029C	2008-05-23	2008-05-29	w	+			Putative protein of unknown function; deletion confers sensitivity to 4-(N-(S-glutathionylacetyl)amino) phenylarsenoxide (GSAO)
7	A	6	YER074W-A	2008-05-10	2008-05-16	w	w	yos1	trafficking	Integral membrane protein required for ER to Golgi transport; localized to the Golgi, the ER, and COPII vesicles; interacts with Yip1p and Yif1p
7	F	10	YCL055W	2008-05-10	2008-05-16	w	-	kar4	tx factor	Transcription factor required for gene regulation in repsonse to pheromones; also required during meiosis; exists in two forms, a slower-migrating form more abundant during vegetative growth and a faster-migrating form induced by pheromone
8	H	3	YER019W	2008-05-10		w	w	isc1	mitochondria	Mitochondrial membrane localized inositol phosphosphingolipid phospholipase C, hydrolyzes complex sphingolipids to produce ceramide; activated by phosphatidylserine, cardiolipin, and phosphatidylglycerol; mediates Na+ and Li+ halotolerance
8	H	4	YDR141C	2008-05-10		w	w	dop1	mitochondria	Protein of unknown function, essential for viability, involved in establishing cellular polarity and morphogenesis; the authentic, non-tagged protein is detected in highly purified mitochondria in high-throughput studies
8	H	7	YGR187C	2008-05-10		w	w	hgh1		Protein of unknown function; green fluorescent protein (GFP)-fusion protein localizes to the cytoplasm; YGR187C is not an essential gene
8	H	10	YDR439W	2008-05-10		w	w	lrs4	chromatin	Protein involved in rDNA silencing; positively charged coiled-coil protein with limited similarity to myosin
12	B	5	YNL324W	2008-04-23	2008-05-07	w	w			Dubious ORF unlikely to encode a functional protein, based on available experimental and comparative sequence data
12	G	5	YOL045W	2008-04-23	2008-05-07	w	w	psk2		One of two (see also PSK1) PAS domain containing S/T protein kinases; regulates sugar flux and translation in response to an unknown metabolite by phosphorylating Ugp1p and Gsy2p (sugar flux) and Caf20p, Tif11p and Sro9p (translation)
12	G	6	YOR137C	2008-04-23	2008-05-07	w	+	sia1	glucose	Protein of unassigned function involved in activation of the Pma1p plasma membrane H+-ATPase by glucose
12	G	7	YOR352W	2008-04-23	2008-05-07	w	w			Putative protein of unknown function; expression levels regulated by Arg5,6p; green fluorescent protein (GFP)-fusion protein localizes to the cytoplasm and nucleus
12	G	9	YPR142C	2008-04-23	2008-05-07	w	w			Hypothetical protein; open reading frame overlaps 5' end of essential RRP15 gene required for ribosomal RNA processing
18	A	1	YIL021C-A	2008-04-16	2008-04-23	w	w			Dubious ORF unlikely to encode a protein, based on available experimental and comparative sequence data; completely overlaps verified gene RPB3/YIL021W; identified by gene-trapping, expression analysis, and genome-wide homology searching
18	B	1	YGR179C	2008-04-16	2008-04-23		w	okp4	spindle	Outer kinetochore protein, required for accurate mitotic chromosome segregation; component of the kinetochore sub-complex COMA (Ctf19p, Okp1p, Mcm21p, Ame1p) that functions as a platform for kinetochore assembly
18	D	1	YGR271C-A	2008-04-16	2008-04-23		w	efg1	mating	Protein of unknown function; null mutant is sensitive to hydroxyurea and is delayed in recovering from alpha-factor arrest; green fluorescent protein (GFP)-fusion protein localizes to the nucleolus
18	D	2	YHR139C-A	2008-04-16	2008-04-23		w			Dubious open reading frame unlikely to encode a functional protein, based on available experimental and comparative sequence data
18	G	11	YML068W	2008-04-16	2008-04-23		w	itt1	translation	Protein that modulates the efficiency of translation termination, interacts with translation release factors eRF1 (Sup45p) and eRF3 (Sup35p) in vitro, contains a zinc finger domain characteristic of the TRIAD class of proteins
18	H	1	YHL045W	2008-04-16	2008-04-23		w			Putative protein of unknown function; not an essential gene
18	H	3	YPR028W	2008-04-16	2008-04-23	w	w	eps1	trafficking	ER protein with chaperone and co-chaperone activity, involved in retention of resident ER proteins; has a role in recognizing proteins targeted for ER-associated degradation (ERAD), member of the protein disulfide isomerase family
18	H	11	YML071C	2008-04-16	2008-04-23		w	cog8		Component of the conserved oligomeric Golgi complex (Cog1p through Cog8p), a cytosolic tethering complex that functions in protein trafficking to mediate fusion of transport vesicles to Golgi compartments
18	H	12	YMR178W	2008-04-16	2008-04-23		w			Putative protein of unknown function; green fluorescent protein (GFP)-fusion protein localizes to both the cytoplasm and nucleus and is induced in response to the DNA-damaging agent MMS; YMR178W is not an essential gene
19	A	8	YDR250C	2008-05-22	2008-05-29	w	w			Dubious open reading frame unlikely to encode a protein, based on experimental and comparative sequence data
19	B	4	YGL121C	2008-05-22	2008-05-29	w	w	gpg1	glucose	Proposed gamma subunit of the heterotrimeric G protein that interacts with the receptor Grp1p; involved in regulation of pseudohyphal growth; requires Gpb1p or Gpb2p to interact with Gpa2p
19	C	4	YDR115W	2008-05-22	2008-05-29	-	+		mitochondria	Putative mitochondrial ribosomal protein of the large subunit, has similarity to E. coli L34 ribosomal protein; required for respiratory growth, as are most mitochondrial ribosomal proteins
20	A	5	YOR202W	2008-05-22	2008-05-29	w	w	his3	AA	Imidazoleglycerol-phosphate dehydratase, catalyzes the sixth step in histidine biosynthesis; mutations cause histidine auxotrophy and sensitivity to Cu, Co, and Ni salts; transcription is regulated by general amino acid control via Gcn4p
20	E	1	YKR068C	2008-05-22	2008-05-29	w	++	bet3	trafficking	Hydrophilic protein that acts in conjunction with SNARE proteins in targeting and fusion of ER to Golgi transport vesicles; component of the TRAPP (transport protein particle) complex
21	C	10	YGL209W	2008-05-22	2008-05-29	w	+	mig2	tx factor	Protein containing zinc fingers, involved in repression, along with Mig1p, of SUC2 (invertase) expression by high levels of glucose; binds to Mig1p-binding sites in SUC2 promoter
23	A	5	YER177W	2008-06-06	2008-06-12	w	+	bmh1	Ras	14-3-3 protein, major isoform; controls proteome at post-transcriptional level, binds proteins and DNA, involved in regulation of many processes including exocytosis, vesicle transport, Ras/MAPK signaling, and rapamycin-sensitive signaling
23	H	8	YMR251W-A	2008-06-06	2008-06-12	w	w	hor7	stress	Protein of unknown function; overexpression suppresses Ca2+ sensitivity of mutants lacking inositol phosphorylceramide mannosyltransferases Csg1p and Csh1p; transcription is induced under hyperosmotic stress and repressed by alpha factor
24	A	6	YAL027W	2008-05-31	2008-06-06	w	w	saw1	DNA	Catalyzes 3'-nonhomologous tail removal of Rad1p/Rad10p-dependent single-strand annealing recombination intermediates; green fluorescent protein (GFP)-fusion protein localizes to the nucleus; YAL027W is a non-essential gene
25	B	9	YFL029C	2008-06-06	2008-06-12	w	w	cak1	cell cycle	Cyclin-dependent kinase-activating kinase required for passage through the cell cycle, phosphorylates and activates Cdc28p; nucleotide-binding pocket differs significantly from those of most other protein kinases
25	H	5	YOR383C	2008-06-06	2008-06-12	w	w	fit3	metal	Mannoprotein that is incorporated into the cell wall via a glycosylphosphatidylinositol (GPI) anchor, involved in the retention of siderophore-iron in the cell wall
27	B	11	YDR303C	2008-05-31	2008-06-06	w	w	rsc3	chromatin	Component of the RSC chromatin remodeling complex; essential gene required for maintenance of proper ploidy and regulation of ribosomal protein genes and the cell wall/stress response; highly similar to Rsc30p
27	B	12	YOR076C	2008-05-31	2008-06-06	w	w	ski7	RNA	Putative GTPase that mediates interactions via its N-terminus between the exosome and Ski complex (Ski2p, Ski3p, Ski8p) which operate in the 3'-to-5' mRNA-decay pathway; cytoplasmic protein required for degrading nonstop mRNAs
27	F	12	YPR070W	2008-05-31	2008-06-06	w	w	med1	RNA pol II	Subunit of the RNA polymerase II mediator complex; associates with core polymerase subunits to form the RNA polymerase II holoenzyme; essential for transcriptional regulation
27	G	10	YKL015W	2008-05-31	2008-06-06	w	w	put3	tx factor	Transcriptional activator of proline utilization genes, constitutively binds PUT1 and PUT2 promoter sequences and undergoes a conformational change to form the active state; has a Zn(2)-Cys(6) binuclear cluster domain
27	H	10	YOR336W	2008-05-31	2008-06-06	-	+	kre5	wall	Protein required for beta-1,6 glucan biosynthesis; mutations result in aberrant morphology and severe growth defects
28	B	5	YML116W	2008-05-16	2008-05-22	w	w	atr1	transporter	Multidrug efflux pump of the major facilitator superfamily, required for resistance to aminotriazole and 4-nitroquinoline-N-oxide
28	C	10	YOR028C	2008-05-16	2008-05-22	w	+	cin5	tx factor	Basic leucine zipper transcriptional factor of the yAP-1 family that mediates pleiotropic drug resistance and salt tolerance; localizes constitutively to the nucleus
30	F	7	YOR370C	2008-05-14	2008-05-21	w	w	mrs6	Rab	Rab escort protein, forms a complex with the Ras-like small GTPase Ypt1p that is required for the prenylation of Ypt1p by protein geranylgeranyltransferase type II (Bet2p-Bet4p)
31	C	8	YDR182W	2008-05-31	2008-06-06	w	w	cdc1	metal	Putative membrane protein of unknown function involved in Mn2+ homeostasis; mutants display actin and general growth defects, heterogeneous cell cycle arrests, and pleiotropic defects in cell cycle progression and organelle distribution
31	E	4	YLR274W	2008-05-31	2008-06-06	w	w	mcm5		Component of the hexameric MCM complex, which is important for priming origins of DNA replication in G1 and becomes an active ATP-dependent helicase that promotes DNA melting and elongation when activated by Cdc7p-Dbf4p in S-phase
32	B	7	YKL028W	2008-05-16	2008-05-22	w	w	tfa1	tx factor	TFIIE large subunit, involved in recruitment of RNA polymerase II to the promoter, activation of TFIIH, and promoter opening
32	C	1	YIR001C	2008-05-16	2008-05-22	w	w	sgn2	translation	Cytoplasmic RNA-binding protein, contains an RNA recognition motif (RRM); may have a role in mRNA translation, as suggested by genetic interactions with genes encoding proteins involved in translational initiation
32	C	5	YOR212W	2008-05-16	2008-05-22	w	w	ste4	mating	G protein beta subunit, forms a dimer with Ste18p to activate the mating signaling pathway, forms a heterotrimer with Gpa1p and Ste18p to dampen signaling; may recruit Rho1p to the polarized growth site during mating; contains WD40 repeats
35	G	4	YOL031C	2008-05-23	2008-05-29	w	w	sil1	ER	Nucleotide exchange factor for the endoplasmic reticulum (ER) lumenal Hsp70 chaperone Kar2p, required for protein translocation into the ER; homolog of Yarrowia lipolytica SLS1; GrpE-like protein
36	A	9	YDR099W	2008-05-23	2008-05-29	w	w	bmh2	Ras	14-3-3 protein, minor isoform; controls proteome at post-transcriptional level, binds proteins and DNA, involved in regulation of many processes including exocytosis, vesicle transport, Ras/MAPK signaling, and rapamycin-sensitive signaling
36	E	12	YLR350W	2008-05-23	2008-05-29	w	w	orm2	stress	Evolutionarily conserved protein with similarity to Orm1p, required for resistance to agents that induce the unfolded protein response; human ortholog is located in the endoplasmic reticulum
37	B	1	YBR021W	2008-05-14	2008-05-21	w	w	fur4	AA transport	Uracil permease, localized to the plasma membrane; expression is tightly regulated by uracil levels and environmental cues
37	C	12	YOR320C	2008-05-14	2008-05-21	w	w	gnt1	glycosylation	N-acetylglucosaminyltransferase capable of modification of N-linked glycans in the Golgi apparatus
37	E	2	YBL014C	2008-05-14	2008-05-21	w	w	rrn6	RNA pol	Protein involved in the transcription of 35S rRNA genes by RNA polymerase I; component of the core factor (CF) complex also composed of Rrn11p, Rrn7p and TATA-binding protein
38	A	3	YJL034W	2008-05-14	2008-05-21	w	w	kar2	ER	ATPase involved in protein import into the ER, also acts as a chaperone to mediate protein folding in the ER and may play a role in ER export of soluble proteins; regulates the unfolded protein response via interaction with Ire1p
38	D	1	YJL077C	2008-05-14	2008-05-21	w	w	ics3	metal	Protein of unknown function (Increased Copper Sensitivity)
38	D	4	YOR123C	2008-05-14	2008-05-21	w	-	leo1	chromatin	Component of the Paf1 complex, which associates with RNA polymerase II and is involved in histone methylation; plays a role in regulating Ty1 transposition
38	E	4	YOL085C	2008-05-14	2008-05-21	w	+			Dubious open reading frame unlikely to encode a protein, based on experimental and comparative sequence data; partially overlaps the dubious gene YOL085W-A
38	F	7	YDR144C	2008-05-14	2008-05-21	w	w	mkc7	yapsin	GPI-anchored aspartyl protease (yapsin) involved in protein processing; shares functions with Yap3p and Kex2p
40	G	11	YAR023C	2008-06-19	2008-06-25	w	w			Putative integral membrane protein, member of DUP240 gene family
41	A	2	YDL103C	2008-05-14	2008-05-21	w	w	qri1	glycosylation	UDP-N-acetylglucosamine pyrophosphorylase, catalyzes the formation of UDP-N-acetylglucosamine (UDP-GlcNAc), which is important in cell wall biosynthesis, protein N-glycosylation, and GPI anchor biosynthesis
41	B	4	YGL205W	2008-05-14	2008-05-21	w	w	pox1	fats	Fatty-acyl coenzyme A oxidase, involved in the fatty acid beta-oxidation pathway; localized to the peroxisomal matrix
41	B	10	YCR026C	2008-05-14	2008-05-21	-	+	npp1	AA	Nucleotide pyrophosphatase/phosphodiesterase family member; mediates extracellular nucleotide phosphate hydrolysis along with Npp2p and Pho5p; activity and expression enhanced during conditions of phosphate starvation
41	C	1	YDR445C	2008-05-14	2008-05-21	w	+			Dubious open reading frame unlikely to encode a functional protein, based on available experimental and comparative sequence data
41	C	3	YGL152C	2008-05-14	2008-05-21	w	w			Dubious open reading frame unlikely to encode a protein, based on available experimental and comparative sequence data; partially overlaps the verified ORF PEX14/YGL153W
41	D	2	YDL209C	2008-05-14	2008-05-21	w	w	cwc2	RNA	Protein involved in pre-mRNA splicing, component of a complex containing Cef1p; interacts with Prp19p; contains an RNA recognition motif; has similarity to S. pombe Cwf2p
41	D	3	YDR152W	2008-05-14	2008-05-21	w	w	gir2		Highly-acidic cytoplasmic RWD domain-containing protein of unknown function, sensitive to proteolysis, N-terminal region has high content of acidic amino acid residues, putative IUP (intrinsically unstructured protein)
42	A	1	YHL002W	2008-05-14	2008-05-21	w	w	hse1	trafficking	Subunit of the endosomal Vps27p-Hse1p complex required for sorting of ubiquitinated membrane proteins into intralumenal vesicles prior to vacuolar degradation, as well as for recycling of Golgi proteins and formation of lumenal membranes
42	A	3	YIL060W	2008-05-14	2008-05-21	w	w			Putative protein of unknown function; mutant accumulates less glycogen than does wild type; YIL060W is not an essential gene
42	B	2	YHR213W-A	2008-05-14	2008-05-21	w	w			Putative protein of unknown function; identified by gene-trapping, microarray-based expression analysis, and genome-wide homology searching
42	B	3	YIL141W	2008-05-14	2008-05-21	w	w			Dubious open reading frame unlikely to encode a functional protein, based on available experimental and comparative sequence data
42	F	2	YIL028W	2008-05-14	2008-05-21	w	w			Dubious open reading frame unlikely to encode a protein, based on available experimental and comparative sequence data
42	G	2	YIL032C	2008-05-14	2008-05-21	w	w			Dubious open reading frame unlikely to encode a protein, based on available experimental and comparative sequence data
44	E	11	YDR519W	2008-06-06	2008-06-12	w	w	fpr2		Membrane-bound peptidyl-prolyl cis-trans isomerase (PPIase), binds to the drugs FK506 and rapamycin; expression pattern suggests possible involvement in ER protein trafficking
44	G	12	YDR024W	2008-06-06	2008-06-12	w	w	fyv1		Dubious open reading frame, unlikely to encode a protein; not conserved in closely related Saccharomyces species; mutation decreases survival upon exposure to K1 killer toxin
44	H	10	YLR300W	2008-06-06	2008-06-12	w	-	exg1	wall	Major exo-1,3-beta-glucanase of the cell wall, involved in cell wall beta-glucan assembly; exists as three differentially glycosylated isoenzymes
44	H	12	YCL058C	2008-06-06	2008-06-12			fyv5	salt	Protein of unknown function, required for survival upon exposure to K1 killer toxin; involved in ion homeostasis
50	C	9	YOR031W	2008-06-19	2008-06-25	w	w	crs5	metal	Copper-binding metallothionein, required for wild-type copper resistance
50	E	9	YDR256C	2008-06-19	2008-06-25	w	w	cta1	beta oxidation	Catalase A, breaks down hydrogen peroxide in the peroxisomal matrix formed by acyl-CoA oxidase (Pox1p) during fatty acid beta-oxidation
50	F	10	YDR121W	2008-06-19	2008-06-25	w	w	dpb4	chromatin	Shared subunit of DNA polymerase (II) epsilon and of ISW2/yCHRAC chromatin accessibility complex; involved in both chromosomal DNA replication and in inheritance of telomeric silencing
50	H	6	YFL010W-A	2008-06-19	2008-06-25	w	w	aua1	nitrogen	Protein required for the negative regulation by ammonia of Gap1p, which is a general amino acid permease
51	G	4	YDL159W		2008-11-12	w	+	ste7		Signal transducing MAP kinase kinase involved in pheromone response, where it phosphorylates Fus3p, and in the pseudohyphal/invasive growth pathway, through phosphorylation of Kss1p; phosphorylated by Ste11p, degraded by ubiquitin pathway
53	H	6	YOL028C	2008-06-06	2008-06-12	w	w	yap7	tx factor	Putative basic leucine zipper (bZIP) transcription factor
55	A	3	YLR347W-A	2008-06-06	2008-06-12	w	w			Dubious open reading frame unlikely to encode a protein, based on available experimental and comparative sequence data; overlaps the verified ORF KAP95/YLR347C
55	B	1	YMR069W	2008-06-06				nat4	chromatin	N alpha-acetyl-transferase, involved in acetylation of the N-terminal residues of histones H4 and H2A
55	G	1	YAR061W	2008-06-06	2008-06-12	w	w			Hypothetical protein; similar to FLO1
56	A	1	YNL296W	2008-05-31	2008-06-06	w	w			Dubious open reading frame unlikely to encode a functional protein; deletion adversely affects sporulation; deletion mutant exhibits synthetic phenotype under expression of mutant huntingtin fragment, but gene does not have human ortholog
56	E	8	YDL082W	2008-05-31	2008-06-06	w	w	rpl13a	ribosome	Protein component of the large (60S) ribosomal subunit, nearly identical to Rpl13Bp; not essential for viability; has similarity to rat L13 ribosomal protein
56	H	9	YLR448W	2008-05-31	2008-06-06	w	-	rpl6b	ribosome	Protein component of the large (60S) ribosomal subunit, has similarity to Rpl6Ap and to rat L6 ribosomal protein; binds to 5.8S rRNA
56	H	10	YGR027C	2008-05-31	2008-06-06	w	w	rps25a	ribosome	Protein component of the small (40S) ribosomal subunit; nearly identical to Rps25Bp and has similarity to rat S25 ribosomal protein
56	H	11	YPL081W	2008-05-31	2008-06-06	w	w	rps9a	ribosome	Protein component of the small (40S) ribosomal subunit; nearly identical to Rps9Bp and has similarity to E. coli S4 and rat S9 ribosomal proteins
58	D	8	YMR321C	2008-05-31	2008-06-06	w	w			Putative protein of unknown function
58	E	5	YKR047W	2008-05-31	2008-06-06	w	w			Dubious open reading frame unlikely to encode a protein, based on available experimental and comparative sequence data; partially overlaps the verified gene NAP1
58	E	9	YOR091W	2008-05-31	2008-06-06	w	w	tma46		Protein of unknown function that associates with ribosomes; interacts with GTPase Rbg1p
58	G	8	YHR213W	2008-05-31	2008-06-06	w	w			Putative protein of unknown function
66	F	8	YJR120W	2008-06-06	2008-06-12	w	w			Protein of unknown function; essential for growth under anaerobic conditions; mutation causes decreased expression of ATP2, impaired respiration, defective sterol uptake, and altered levels/localization of ABC transporters Aus1p and Pdr11p
66	H	9	YLR350W	2008-06-06	2008-06-12	w	w	orm2	stress	Evolutionarily conserved protein with similarity to Orm1p, required for resistance to agents that induce the unfolded protein response; human ortholog is located in the endoplasmic reticulum
72	F	1	YJL072C		2008-10-09	w	w	psf2		Subunit of the GINS complex (Sld5p, Psf1p, Psf2p, Psf3p), which is localized to DNA replication origins and implicated in assembly of the DNA replication machinery
72	F	6	YOR370C		2008-10-09	w	+	mrs6		Rab escort protein, forms a complex with the Ras-like small GTPase Ypt1p that is required for the prenylation of Ypt1p by protein geranylgeranyltransferase type II (Bet2p-Bet4p)
33	F	5	YBR018C	2008-05-16	2008-05-22	w	-	gal7	sugar metabolism	Galactose-1-phosphate uridyl transferase, synthesizes glucose-1-phosphate and UDP-galactose from UDP-D-glucose and alpha-D-galactose-1-phosphate in the second step of galactose catabolism
33	G	3	YNR059W	2008-05-16	2008-05-22	w	w	mnt4	glycosylation	Putative alpha-1,3-mannosyltransferase, not required for protein O-glycosylation
1	A	1	Q0085	2008-04-16	2008-04-23	w	w
1	A	4	YML047C	2008-04-16	2008-04-23	w	w
1	A	6	Q0142	2008-04-16	2008-04-23	w	w
1	A	7	Q0250	2008-04-16	2008-04-23	w	-	cox2	mitochondria	Subunit II of cytochrome c oxidase, which is the terminal member of the mitochondrial inner membrane electron transport chain; one of three mitochondrially-encoded subunits
1	A	10	YGR174W-A	2008-04-16	2008-04-23	w	w
1	A	12	YDL159W-A	2008-04-16	2008-04-23	w	w
1	B	1	Q0160	2008-04-16	2008-04-23	-	w
1	B	2	Q0160	2008-04-16	2008-04-23	w	w
1	B	3	Q0143	2008-04-16	2008-04-23	w	w
1	B	4	Q0182	2008-04-16	2008-04-23	w	w
1	B	5	YLR434C	2008-04-16	2008-04-23	-	w
1	B	7	YCR097W	2008-04-16	2008-04-23	w	w
1	B	8	YDR179C	2008-04-16	2008-04-23	w	w
1	B	9	YDR504C	2008-04-16	2008-04-23	w	w
1	B	10	YOL106W	2008-04-16	2008-04-23	w	+			Dubious open reading frame, unlikely to encode a functional protein; based on available experimental and comparative sequence data
1	B	11	YOL106W	2008-04-16	2008-04-23	w	+			Dubious open reading frame, unlikely to encode a functional protein; based on available experimental and comparative sequence data
1	B	12	YOR170W	2008-04-16	2008-04-23	w	w
1	C	3	YDR241W	2008-04-16	2008-04-23	w	w
1	C	4	YLR294C	2008-04-16	2008-04-23	w	w
1	C	5	YGR030C	2008-04-16	2008-04-23	w	w
1	C	7	YDL185C-A
1	C	9	YDL247W-A	2008-04-16	2008-04-23	w	w
1	C	10	YLR311C	2008-04-16	2008-04-23	w	w
1	C	11	YHR079C-A	2008-04-16	2008-04-23	w	w
1	C	12	YKL002W	2008-04-16	2008-04-23	w	w
1	D	2	YDR290W	2008-04-16	2008-04-23	w	w
1	D	3	Q0080	2008-04-16	2008-04-23	w	w
1	D	5	YAL066W	2008-04-16	2008-04-23	w	w
1	D	9	YAR047C	2008-04-16	2008-04-23	w	+			Dubious open reading frame unlikely to encode a protein, based on available experimental and comparative sequence data
1	D	12	YNL147W	2008-04-16	2008-04-23	w	w
1	E	1	YGL007C-A	2008-04-16	2008-04-23	+	w
1	E	3	YBL048W	2008-04-16	2008-04-23	w	w
1	E	4	YLR334C	2008-04-16	2008-04-23	w	w
1	E	5	YKR004C	2008-04-16	2008-04-23	-	w
1	E	6	YDR366C	2008-04-16	2008-04-23	w	w
1	E	7	YNL303W	2008-04-16	2008-04-23	w	w
1	E	8	YEL003W	2008-04-16	2008-04-23	w	w
1	E	10	YIR005W	2008-04-16	2008-04-23	w	w
1	E	11	YIL139C	2008-04-16	2008-04-23	w	w
1	F	1	YOR307C		duplicate
1	F	2	YIL049W	2008-04-16	2008-04-23	w	w
1	F	3	YHR038W	2008-04-16	2008-04-23	w	w
1	F	4	YCR015C	2008-04-16	2008-04-23	-	w
1	F	6	YOR242C	2008-04-16	2008-04-23	w	w
1	F	7	YER112W	2008-04-16	2008-04-23	w	w
1	F	8	YLR275W	2008-04-16	2008-04-23	w	w
1	F	9	YCR097W-A	2008-04-16	2008-04-23	w	w
1	F	10	YPR073C	2008-04-16	2008-04-23	w	w
1	F	11	YLR066W	2008-04-16	2008-04-23	-	+	spc3	trafficking	Subunit of signal peptidase complex (Spc1p, Spc2p, Spc3p, Sec11p), which catalyzes cleavage of N-terminal signal sequences of proteins targeted to the secretory pathway; homologous to mammalian SPC22/23
1	F	12	YNL277W	2008-04-16	2008-04-23	w	w
1	G	1	YDR318W	2008-04-16	2008-04-23	w	w
1	G	2	YOR143C	2008-04-16	2008-04-23	w	w
1	G	3	YOR103C	2008-04-16	2008-04-23	w	w
1	G	4	YNL259C	2008-04-16	2008-04-23	w	w
1	G	5	YBR226C	2008-04-16	2008-04-23	w	w
1	G	6	YKL122C	2008-04-16	2008-04-23	w	w
1	G	7	YLR119W	2008-04-16	2008-04-23	w	w
1	G	8	YMR101C	2008-04-16	2008-04-23	-	w
1	G	9	YCR085W	2008-04-16	2008-04-23	w	w
1	G	10	YBR120C	2008-04-16	2008-04-23	w	w
1	G	11	YBL026W	2008-04-16	2008-04-23	w	-	lsm2	RNA pol	Lsm (Like Sm) protein; part of heteroheptameric complexes (Lsm2p-7p and either Lsm1p or 8p): cytoplasmic Lsm1p complex involved in mRNA decay; nuclear Lsm8p complex part of U6 snRNP and possibly involved in processing tRNA, snoRNA, and rRNA
1	G	12	YGR075C	2008-04-16	2008-04-23	w	w
1	H	1	YHR021W-A	2008-04-16	2008-04-23	w	w
1	H	2	YMR052W	2008-04-16	2008-04-23	w	w
1	H	3	YDR031W	2008-04-16	2008-04-23	w	w
1	H	5	YMR117C	2008-04-16	2008-04-23	w	w
1	H	6	YNL147W	2008-04-16	2008-04-23	w	+	lsm7	RNA	Lsm (Like Sm) protein; part of heteroheptameric complexes (Lsm2p-7p and either Lsm1p or 8p): cytoplasmic Lsm1p complex involved in mRNA decay; nuclear Lsm8p complex part of U6 snRNP and possibly involved in processing tRNA, snoRNA, and rRNA
1	H	7	YNL084C	2008-04-16	2008-04-23	w	w
1	H	8	YDR079W	2008-04-16	2008-04-23	w	w
1	H	9	YOL149W	2008-04-16	2008-04-23	w	w
1	H	10	YOL149W	2008-04-16	2008-04-23	w	w
1	H	11	YGL054C	2008-04-16	2008-04-23	w	w
2	A	1	YGL168W	2008-04-16	2008-04-23	w	w
2	A	2	YMR075C-A	2008-04-16	2008-04-23	w	w
2	A	3	YPR016W-A	2008-04-16	2008-04-23	+	w
2	A	5	YLR363C	2008-04-16	2008-04-23	w	w
2	A	6	YIR014W	2008-04-16	2008-04-23	w	w
2	A	7	YBL071C-B	2008-04-16	2008-04-23	w	w
2	A	8	YDR029W	2008-04-16	2008-04-23	w	w
2	A	9	YER135C	2008-04-16	2008-04-23	w	w
2	A	10	YJR140W-A	2008-04-16	2008-04-23	w	w
2	A	11	YLR036C	2008-04-16	2008-04-23	w	w
2	A	12	YLR112W	2008-04-16	2008-04-23	w	w
2	B	1	YGR272C	2008-04-16	2008-04-23	-	w
2	B	2	YMR304C-A	2008-04-16	2008-04-23	w	w
2	B	4	YCR020W-B	2008-04-16	2008-04-23	w	w
2	B	5	YML103C	2008-04-16	2008-04-23	w	w
2	B	6	YDR427W	2008-04-16	2008-04-23	w	w
2	B	7	YBR012C	2008-04-16	2008-04-23	w	w
2	B	8	YDR048C	2008-04-16	2008-04-23	w	w
2	B	9	YER181C	2008-04-16	2008-04-23	w	w
2	B	11	YLR120W-A	2008-04-16	2008-04-23	-	w
2	B	12	YMR326C	2008-04-16	2008-04-23	-	w
2	C	1	YMR107W	2008-04-16	2008-04-23	w	w
2	C	2	YNL146W	2008-04-16	2008-04-23	w	w
2	C	3	YLR227C	2008-04-16	2008-04-23	-	w
2	C	4	YJR118C	2008-04-16	2008-04-23	-	w
2	C	5	Q0130	2008-04-16	2008-04-23	w	w
2	C	6	YDR484W	2008-04-16	2008-04-23	w	w
2	C	7	YBR013C	2008-04-16	2008-04-23	w	w
2	C	8	YDR157W	2008-04-16	2008-04-23	w	w
2	C	9	YFL019C	2008-04-16	2008-04-23	-	+			Dubious open reading frame unlikely to encode a protein; YFL019C is not an essential gene
2	C	10	YNR009W	2008-04-16	2008-04-23	-	w
2	C	11	YLR211C	2008-04-16	2008-04-23	-	w
2	C	12	YNL051W	2008-04-16	2008-04-23	-	w
2	D	1	YOR056C	2008-04-16	2008-04-23	w	w
2	D	2	YNL319W	2008-04-16	2008-04-23	w	+			Dubious open reading frame unlikely to encode a protein; partially overlaps the verified gene HXT14
2	D	3	YDL069C	2008-04-16	2008-04-23	+	w
2	D	4	YDR532C	2008-04-16	2008-04-23	w	w
2	D	5	YIL071C	2008-04-16	2008-04-23	-	w
2	D	6	YMR066W	2008-04-16	2008-04-23	-	+	sov1	mitochondria	Mitochondrial protein of unknown function
2	D	7	YBR064W	2008-04-16	2008-04-23	+	w
2	D	8	YDR374C	2008-04-16	2008-04-23	w	w
2	D	9	YGL188C-A	2008-04-16	2008-04-23	w	w
2	D	10	YJL204C	2008-04-16	2008-04-23	--	w
2	D	11	YLR456W	2008-04-16	2008-04-23	w	w
2	D	12	YNL260C	2008-04-16	2008-04-23	--	+			Putative protein of unknown function with similarity to a human protein overexpressed in oral cancers; localizes to the nucleus and cytoplasm; YNL260C is an essential gene
2	E	1	YKL118W	2008-04-16	2008-04-23	w	w
2	E	2	YOL106W	2008-04-16	2008-04-23	w	+			Dubious open reading frame, unlikely to encode a functional protein; based on available experimental and comparative sequence data
2	E	3	YOR273C	2008-04-16	2008-04-23	-	w
2	E	4	YKL205W	2008-04-16	2008-04-23	w	w
2	E	5	YLR148W	2008-04-16	2008-04-23	w	w
2	E	6	YOL091W	2008-04-16	2008-04-23	w	w
2	E	7	YBR131C-A	2008-04-16	2008-04-23	w	w
2	E	8	YDR449C	2008-04-16	2008-04-23	w	w
2	E	9	YHL012W	2008-04-16	2008-04-23	w	w
2	E	10	YJR011C	2008-04-16	2008-04-23	w	w
2	E	11	YML108W	2008-04-16	2008-04-23	w	w
2	E	12	YOR309C	2008-04-16	2008-04-23	-	w
2	F	2	YOR169C	2008-04-16	2008-04-23	w	w
2	F	3	YPR156C	2008-04-16	2008-04-23	-	w
2	F	4	YGR057C	2008-04-16	2008-04-23	w	w
2	F	5	YML047C	2008-04-16	2008-04-23	w	+	prm6	mating	Pheromone-regulated protein, predicted to have 2 transmembrane segments; regulated by Ste12p during mating
2	F	6	YLL005C	2008-04-16	2008-04-23	-	w
2	F	8	YEL010W	2008-04-16	2008-04-23	w	w
2	F	9	YHR145C	2008-04-16	2008-04-23	w	w
2	F	10	YKL123W	2008-04-16	2008-04-23	w	w
2	F	11	YMR052C-A	2008-04-16	2008-04-23	w	w
2	F	12	YOR314W-A	2008-04-16	2008-04-23	w	w
2	G	1	YMR001C-A	2008-04-16	2008-04-23	w	w
2	G	2	YOR193W	2008-04-16	2008-04-23	w	w
2	G	3	YGL033W	2008-04-16	2008-04-23	w	w
2	G	4	YER106W	2008-04-16	2008-04-23	w	w
2	G	5	YDR235W	2008-04-16	2008-04-23	w	w
2	G	6	YIL144W	2008-04-16	2008-04-23	w	w
2	G	8	YEL014C	2008-04-16	2008-04-23	w	w
2	G	9	YJL032W	2008-04-16	2008-04-23	w	w
2	G	10	YMR284W	2008-04-16	2008-04-23	w	w
2	G	11	YMR086C-A	2008-04-16	2008-04-23	w	w
2	G	12	YPL033C	2008-04-16	2008-04-23	w	w
2	H	1	YMR025W	2008-04-16	2008-04-23	w	w
2	H	2	YPR002C-A	2008-04-16	2008-04-23	w	w
2	H	3	YOR319W	2008-04-16	2008-04-23	w	w
2	H	4	YGL183C	2008-04-16	2008-04-23	w	w
2	H	6	YDR495C	2008-04-16	2008-04-23	w	w
2	H	7	YDR014W	2008-04-16	2008-04-23	w	w
2	H	8	YER071C	2008-04-16	2008-04-23	w	w
2	H	9	YJL049W	2008-04-16	2008-04-23	w	w
2	H	10	YLL020C	2008-04-16	2008-04-23	w	w
2	H	11	YMR193C-A	2008-04-16	2008-04-23	w	w
3	A	1	YOR307C	2008-06-19	2008-06-25	w	w
3	A	5	YIL027C	2008-06-19	2008-06-25	w	w
3	A	6	YPL121C	2008-06-19	2008-06-25	w	w
3	A	8	YOR261C	2008-06-19	2008-06-25	w	w
3	A	9	YJR055W	2008-06-19	2008-06-25	w	w
3	A	10	YPR101W	2008-06-19	2008-06-25	w	w
3	A	11	YPL076W	2008-06-19	2008-06-25	w	+	gcr4	GPI	Protein involved in the synthesis of N-acetylglucosaminyl phosphatidylinositol (GlcNAc-PI), the first intermediate in the synthesis of glycosylphosphatidylinositol (GPI) anchors; homologous to the human PIG-C protein
3	A	12	YGL170C	2008-06-19	2008-06-25	w	+	spo74	sporulation	Component of the meiotic outer plaque of the spindle pole body, involved in modifying the meiotic outer plaque that is required prior to prospore membrane formation
3	B	1	YOR307C	2008-06-19	2008-06-25	w	w
3	B	2	YHR201C	2008-06-19	2008-06-25	w	w
3	B	3	YJL086C	2008-06-19	2008-06-25	w	w
3	B	4	YLR010C	2008-06-19	2008-06-25	w	w
3	B	6	YOR366W	2008-06-19	2008-06-25	w	w
3	B	7	YKL225W	2008-06-19	2008-06-25	w	w
3	B	8	YOR235W	2008-06-19	2008-06-25	w	w
3	B	9	YOR203W	2008-06-19	2008-06-25	w	w
3	B	10	YDL235C	2008-06-19	2008-06-25	w	w
3	B	11	YOL159C	2008-06-19	2008-06-25	w	-			Soluble protein of unknown function; deletion mutants are viable and have elevated levels of Ty1 retrotransposition and Ty1 cDNA
3	B	12	YOR235W	2008-06-19	2008-06-25	w	w
3	C	1	YLR269C	2008-06-19	2008-06-25	w	w
3	C	2	YMR126C	2008-06-19	2008-06-25	w	w
3	C	3	YNL337W	2008-06-19	2008-06-25	w	w
3	C	4	YOL159C	2008-06-19	2008-06-25	w	-			Soluble protein of unknown function; deletion mutants are viable and have elevated levels of Ty1 retrotransposition and Ty1 cDNA
3	C	5	YOR258W	2008-06-19	2008-06-25	w	w
3	C	6	YPL071C	2008-06-19	2008-06-25	w	w
3	C	8	YJL088W	2008-06-19	2008-06-25	w	w
3	C	9	YNL129W	2008-06-19	2008-06-25	w	w
3	C	10	YNR025C	2008-06-19	2008-06-25	w	w
3	C	11	YPL191C	2008-06-19	2008-06-25	w	w
3	C	12	YLL030C	2008-06-19	2008-06-25	w	w
3	D	1	YKL002W	2008-06-19	2008-06-25	w	w
3	D	2	YNL205C	2008-06-19	2008-06-25	w	w
3	D	4	YPL205C	2008-06-19	2008-06-25	w	-			Hypothetical protein; deletion of locus affects telomere length
3	D	5	YJL088W	2008-06-19	2008-06-25	w	w
3	D	6	YPR060C	2008-06-19	2008-06-25	w	+	aro7	AA	Chorismate mutase, catalyzes the conversion of chorismate to prephenate to initiate the tyrosine/phenylalanine-specific branch of aromatic amino acid biosynthesis
3	D	7	YKL115C	2008-06-19	2008-06-25	w	+			Dubious open reading frame, unlikely to encode a protein; partially overlaps the verified gene PRR1
3	D	8	YLL033W	2008-06-19	2008-06-25	w	+	irc19		Putative protein of unknown function; YLL033W is not an essential gene but mutant is defective in spore formation; null mutant displays increased levels of spontaneous Rad52p foci
3	D	9	YMR141C	2008-06-19	2008-06-25	w	w
3	D	10	YNL211C	2008-06-19	2008-06-25	w	w
3	D	11	YNR077C	2008-06-19	2008-06-25	w	w
3	D	12	YOR152C	2008-06-19	2008-06-25	w	w
3	E	2	YMR159C	2008-06-19	2008-06-25	w	w
3	E	3	YNL226W	2008-06-19	2008-06-25	w	w
3	E	4	YOL099C	2008-06-19	2008-06-25	w	-			Dubious open reading frame unlikely to encode a protein, based on available experimental and comparative sequence data; partially overlaps verified gene PKH2/YOL100W; may interact with ribosomes
3	E	6	YPL227C	2008-06-19	2008-06-25	w	w
3	E	7	YJL156W-A	2008-06-19	2008-06-25	w	w
3	E	8	YNL266W	2008-06-19	2008-06-25	w	w
3	E	9	YMR132C	2008-06-19	2008-06-25	w	w
3	E	10	YPR060C	2008-06-19	2008-06-25	w	+	aro7	AA	Chorismate mutase, catalyzes the conversion of chorismate to prephenate to initiate the tyrosine/phenylalanine-specific branch of aromatic amino acid biosynthesis
3	E	11	YMR134W	2008-06-19	2008-06-25	w	+	erg29	fats	Protein that binds to and regulates Erg25p; localized to the ER; null mutant is viable in a respiratory defective background; synthetic lethal with mmt1 and mmt2 mutations; highly conserved in ascomycetes
3	E	12	YBR110W	2008-06-19	2008-06-25	w	w
3	F	1	YOR307C	2008-06-19	2008-06-25	w	w
3	F	2	YOR164C	2008-06-19	2008-06-25	w	+			Protein of unknown function; highly conserved across species and homologous to human gene C7orf20; interacts with Mdy2p
3	F	3	YKL167C	2008-06-19	2008-06-25	w	w
3	F	4	YML095C	2008-06-19	2008-06-25	w	w
3	F	6	YMR228W	2008-06-19	2008-06-25	w	+	mtf1	mitochondria	Mitochondrial RNA polymerase specificity factor with structural similarity to S-adenosylmethionine-dependent methyltransferases and functional similarity to bacterial sigma-factors, interacts with mitochondrial core polymerase Rpo41p
3	F	7	YBR167C	2008-06-19	2008-06-25	w	w
3	F	8	YOR210W	2008-06-19	2008-06-25	w	w
3	F	9	YBR171W	2008-06-19	2008-06-25	w	w
3	F	10	YGR076C	2008-06-19	2008-06-25	w	w
3	F	11	YBR226C	2008-06-19	2008-06-25	w	w
3	F	12	YHR088W	2008-06-19	2008-06-25	w	w
3	G	1	YPL156C	2008-06-19	2008-06-25	w	w
3	G	2	YCL031C	2008-06-19	2008-06-25	w	w
3	G	3	YER042W	2008-06-19	2008-06-25	w	w
3	G	5	YOL104C	2008-06-19	2008-06-25	w	w
3	G	6	YOR158W	2008-06-19	2008-06-25	w	w
3	G	7	YMR234W	2008-06-19	2008-06-25	w	w
3	G	8	YGR222W	2008-06-19	2008-06-25	w	w
3	G	9	YGR120C	2008-06-19	2008-06-25	w	w
3	G	10	YOL042W	2008-06-19	2008-06-25	w	w
3	G	11	YOL044W	2008-06-19	2008-06-25	w	+	pex15	peroxisome	Phosphorylated tail-anchored type II integral peroxisomal membrane protein required for peroxisome biogenesis, cells lacking Pex15p mislocalize peroxisomal matrix proteins to cytosol, overexpression results in impaired peroxisome assembly
3	G	12	YCR024C-A	2008-06-19	2008-06-25	w	w
3	H	2	YDR469W	2008-06-19	2008-06-25	w	w
3	H	3	YER048W-A	2008-06-19	2008-06-25	w	w
3	H	4	YHR209W	2008-06-19	2008-06-25	w	w
3	H	5	YKL136W	2008-06-19	2008-06-25	w	w
3	H	6	YGR011W	2008-06-19	2008-06-25	w	w
3	H	8	YIL040W	2008-06-19	2008-06-25	w	w
3	H	9	YKR083C	2008-06-19	2008-06-25	w	w
4	A	1	YDR067C	2008-06-19	2008-06-25	w	w
4	A	3	YGR182C	2008-06-19	2008-06-25	-	w
4	A	5	YKL061W	2008-06-19	2008-06-25	w	w
4	A	6	YLR406C-A	2008-06-19	2008-06-25	w	w
4	A	7	YNL041C	2008-06-19	2008-06-25	w	w
4	A	8	YOL101C	2008-06-19	2008-06-25	w	w
4	A	9	YOR231C-A	2008-06-19	2008-06-25	w	w
4	A	11	YJR017C	2008-06-19	2008-06-25	w	w
4	A	12	YDR168W	2008-06-19	2008-06-25	w	w
4	B	2	YGL159W	2008-06-19	2008-06-25	w	w
4	B	3	YGR228W	2008-06-19	2008-06-25	w	w
4	B	4	YLR236C	2008-06-19	2008-06-25	w	w
4	B	5	YHR033W	2008-06-19	2008-06-25	w	w
4	B	6	YLL046C	2008-06-19	2008-06-25	w	w
4	B	7	YNL067W-A	2008-06-19	2008-06-25	w	w
4	B	8	YOL150C	2008-06-19	2008-06-25	w	-			Dubious open reading frame unlikely to encode a functional protein, based on available experimental and comparative sequence data
4	B	9	YOR298W	2008-06-19	2008-06-25	w	-	mum3	sporulation	Protein of unknown function involved in the organization of the outer spore wall layers; has similarity to the tafazzins superfamily of acyltransferases
4	B	12	YGL190C	2008-06-19	2008-06-25	w	w
4	C	1	YDR179W-A	2008-06-19	2008-06-25	w	-			Putative protein of unknown function
4	C	2	YGL230C	2008-06-19	2008-06-25	w	w
4	C	3	YHL041W	2008-06-19	2008-06-25	w	w
4	C	4	YJR104C	2008-06-19	2008-06-25	w	w
4	C	5	YKR030W	2008-06-19	2008-06-25	w	w
4	C	6	YDL222C	2008-06-19	2008-06-25	w	w
4	C	8	YOL160W	2008-06-19	2008-06-25	w	w
4	C	9	YPL146C	2008-06-19	2008-06-25	w	w
4	C	10	YMR064W	2008-06-19	2008-06-25	w	w
4	C	11	YPR020W	2008-06-19	2008-06-25	w	w
4	C	12	YDR254W	2008-06-19	2008-06-25	w	w
4	D	1	YDR199W	2008-06-19	2008-06-25	w	w
4	D	4	YJR003C	2008-06-19	2008-06-25	w	w
4	D	5	YLL032C	2008-06-19	2008-06-25	w	w
4	D	6	YMR075W	2008-06-19	2008-06-25	w	w
4	D	7	YNL119W	2008-06-19	2008-06-25	w	+	ncs2	invasion	Protein with a role in urmylation and in invasive and pseudohyphal growth; inhibits replication of Brome mosaic virus in S. cerevisiae, which is a model system for studying replication of positive-strand RNA viruses in their natural hosts
4	D	8	YNL300W	2008-06-19	2008-06-25	w	w
4	D	9	YPL166W	2008-06-19	2008-06-25	w	w
4	D	10	YDR524C	2008-06-19	2008-06-25	w	w
4	D	12	YEL061C	2008-06-19	2008-06-25	-	w
4	E	1	YLR438C-A	2008-06-19	2008-06-25	w	+	lsm3	rna	Lsm (Like Sm) protein; part of heteroheptameric complexes (Lsm2p-7p and either Lsm1p or 8p): cytoplasmic Lsm1p complex involved in mRNA decay; nuclear Lsm8p complex part of U6 snRNP and possibly involved in processing tRNA, snoRNA, and rRNA
4	E	3	YHR156C	2008-06-19	2008-06-25	w	w
4	E	5	YLL047W	2008-06-19	2008-06-25	w	w
4	E	6	YMR119W-A	2008-06-19	2008-06-25	w	w
4	E	7	YNL170W	2008-06-19	2008-06-25	w	+			Dubious open reading frame unlikely to encode a functional protein, based on available experimental and comparative sequence data
4	E	8	YOR015W	2008-06-19	2008-06-25	w	+			Dubious open reading frame unlikely to encode a functional protein, based on available experimental and comparative sequence data
4	E	9	YPR012W	2008-06-19	2008-06-25	w	+			Dubious open reading frame unlikely to encode a protein, based on available experimental and comparative sequence data; YPR012W is not an essential gene
4	E	11	YJL031C	2008-06-19	2008-06-25	w	w
4	E	12	YIL035C	2008-06-19	2008-06-25	w	w
4	F	2	YGR122C-A	2008-06-19	2008-06-25	w	+			Dubious open reading frame unlikely to encode a functional protein, similar to YLR334C and YOL106W
4	F	3	YHR196W	2008-06-19	2008-06-25	w	w
4	F	5	YLR003C	2008-06-19	2008-06-25	w	w
4	F	6	YGR122C-A	2008-06-19	2008-06-25	w	w
4	F	7	YNL171C	2008-06-19	2008-06-25	w	+			Dubious open reading frame unlikely to encode a functional protein, based on available experimental and comparative sequence data
4	F	8	YOR102W	2008-06-19	2008-06-25	w	+			Dubious open reading frame, unlikely to encode a functional protein; extensively overlaps essential OST2 gene encoding a subunit of the ER lumen oligosaccharyltransferase complex
4	F	9	YPR021C	2008-06-19	2008-06-25	-	w
4	F	10	YPL195W	2008-06-19	2008-06-25	w	w
4	F	11	YLR267W	2008-06-19	2008-06-25	w	w
4	F	12	YNL225C	2008-06-19	2008-06-25	w	w
4	G	3	YIL096C	2008-06-19	2008-06-25	w	w
4	G	4	YLR235C	2008-06-19	2008-06-25	w	+			Dubious open reading frame unlikely to encode a protein, based on available experimental and comparative sequence data; partially overlaps the verified gene TOP3
4	G	5	YLR031W	2008-06-19	2008-06-25	w	w
4	G	6	YMR185W	2008-06-19	2008-06-25	w	-			Putative protein of unknown function; essential gene required for viability
4	G	7	YNL179C	2008-06-19	2008-06-25	w	w
4	G	8	YOR199W	2008-06-19	2008-06-25	w	w
4	G	9	YDR285W	2008-06-19	2008-06-25	w	w
4	G	10	YOL067C	2008-06-19	2008-06-25	w	w
4	G	12	YGR218W	2008-06-19	2008-06-25	w	w
4	H	1	YFR057W	2008-06-19	2008-06-25	w	+			Putative protein of unknown function
4	H	2	YGR168C	2008-06-19	2008-06-25	w	w
4	H	3	YIL105W-A	2008-06-19	2008-06-25	w	w
4	H	4	YKL014C	2008-06-19	2008-06-25	w	w
4	H	5	YLR149C-A	2008-06-19	2008-06-25	w	w
4	H	6	YNL148C	2008-06-19	2008-06-25	w	w
4	H	7	YNR004W	2008-06-19	2008-06-25	w	w
4	H	8	YOR225W	2008-06-19	2008-06-25	w	w
4	H	9	YGL249W	2008-06-19	2008-06-25	w	-	zip2	meiosis	Meiosis-specific protein involved in normal synaptonemal complex formation and pairing between homologous chromosomes during meiosis
4	H	10	YMR033W	2008-06-19	2008-06-25	w	+	arp9	chromatin	Component of both the SWI/SNF and RSC chromatin remodeling complexes; actin-related protein involved in transcriptional regulation
4	H	11	YNR036C	2008-06-19	2008-06-25	w	w
4	H	12	YPL200W	2008-06-19	2008-06-25	w	w
5	A	3	YLR365W
5	A	4	YGR053C	2008-04-23	2008-05-07	w	w
5	A	5	YGR151C	2008-04-23	2008-05-07	w	+			Dubious open reading frame unlikely to encode a protein, based on available experimental and comparative sequence data; overlaps almost completely with the verified ORF RSR1/BUD1/YGR152C
5	A	6	YIL161W	2008-04-23	2008-05-07	w	w
5	A	7	YJL135W	2008-04-23	2008-05-07	w	w
5	A	8	YKL202W	2008-04-23	2008-05-07	w	w
5	A	9	YLR366W
5	A	10	YGR073C	2008-04-23	2008-05-07	w	w
5	A	11	YJL142C
5	A	12	YGR164W	2008-04-23	2008-05-07	w	+			Dubious open reading frame unlikely to encode a functional protein, based on available experimental and comparative sequence data
5	B	1	YHR081W	2008-04-23	2008-05-07	w	w
5	B	3	YHR140W
5	B	4	YKR060W	2008-04-23	2008-05-07	w	w
5	B	5	YLR012C	2008-04-23	2008-05-07	w	w
5	B	6	YLR252W	2008-04-23	2008-05-07	w	+			Dubious open reading frame unlikely to encode a protein, based on experimental and comparative sequence data; partially overlaps the verified gene SYM1, a mitochondrial protein involved in ethanol metabolism
5	B	7	YEL072W	2008-04-23	2008-05-07	w	w
5	B	8	YGR106C	2008-04-23	2008-05-07	w	w
5	B	9	YGR106C	2008-04-23	2008-05-07	-	w
5	B	10	YJL135W	2008-04-23	2008-05-07
5	B	11	YLR064W	2008-04-23	2008-05-07
5	C	1	YLR408C	2008-04-23	2008-05-07	-	w
5	C	2	YGL223C	2008-04-23	2008-05-07	-	w
5	C	3	YLR097C	2008-04-23	2008-05-07	w	w
5	C	4	YDR084C	2008-04-23	2008-05-07	-	+	tvp23	trafficking	Integral membrane protein localized to late Golgi vesicles along with the v-SNARE Tlg2p; green fluorescent protein (GFP)-fusion protein localizes to the cytoplasm in a punctate pattern
5	C	5	YER066C-A	2008-04-23	2008-05-07	w	w
5	C	7	YDR524C-A
5	C	10	YLR404W
5	C	11	YKR074W
5	C	12	YML077W	2008-04-23	2008-05-07	w	-	bet5	trafficking	Component of the TRAPP (transport protein particle) complex, which plays an essential role in the vesicular transport from endoplasmic reticulum to Golgi
5	D	1	YIL132C	2008-04-23	2008-05-07	-	w
5	D	2	YEL029C
5	D	3	YOR257W	2008-04-23	2008-05-07
5	D	4	YHR101C	2008-04-23	2008-05-07	w	+	big1	glycosylation	Integral membrane protein of the endoplasmic reticulum, required for normal content of cell wall beta-1,6-glucan
5	D	5	YDR373W	2008-04-23	2008-05-07	w	w
5	D	6	YMR255W	2008-04-23	2008-05-07	w	w
5	D	7	YMR281W	2008-04-23	2008-05-07	-	+	gpi1	glycosylation	ER membrane protein involved in the second step of glycosylphosphatidylinositol (GPI) anchor assembly, the de-N-acetylation of the N-acetylglucosaminylphosphatidylinositol intermediate; functional homolog of human PIG-Lp
5	D	8	YCR002C	2008-04-23	2008-05-07	w	w
5	D	10	YAL007C	2008-04-23	2008-05-07
5	D	11	YGL061C	2008-04-23	2008-05-07	-	w
5	D	12	YOR016C	2008-04-23	2008-05-07	w	w
5	E	1	YLR068W	2008-04-23	2008-05-07	-	w
5	E	2	YDL021W	2008-04-23	2008-05-07	w	w
5	E	3	YGL215W	2008-04-23	2008-05-07	-	w
5	E	5	YDR068W	2008-04-23	2008-05-07	-	+	dos2		Protein of unknown function, green fluorescent protein (GFP)-fusion protein localizes to the cytoplasm
5	E	6	YPR136C	2008-04-23	2008-05-07	w	w
5	E	7	YNR010W	2008-04-23	2008-05-07	w	w
5	E	8	YJR043C	2008-04-23	2008-05-07	w	w
5	E	10	YPL010W	2008-04-23	2008-05-07	w	w
5	E	11	YBR154C	2008-04-23	2008-05-07	w	+	rpb5	RNA pol	RNA polymerase subunit ABC27, common to RNA polymerases I, II, and III; contacts DNA and affects transactivation
5	E	12	YNL214W	2008-04-23	2008-05-07	w	w
5	F	1	YMR267W
5	F	2	YBR087W	2008-04-23	2008-05-07	w	+	rfc5	DNA	Subunit of heteropentameric Replication factor C (RF-C), which is a DNA binding protein and ATPase that acts as a clamp loader of the proliferating cell nuclear antigen (PCNA) processivity factor for DNA polymerases delta and epsilon
5	F	3	YFR052W	2008-04-23	2008-05-07	w	w
5	F	5	YHR160C	2008-04-23	2008-05-07	w	w
5	F	6	YDL043C
5	F	7	YMR127C	2008-04-23	2008-05-07	w	w
5	F	8	YMR059W	2008-04-23	2008-05-07	w	w
5	F	9	YOR035C	2008-04-23	2008-05-07	w	w
5	F	10	YLR165C	2008-04-23	2008-05-07	w	w
5	F	11	YDR202C	2008-04-23	2008-05-07	w	+	rav2	vacuole	Subunit of RAVE (Rav1p, Rav2p, Skp1p), a complex that associates with the V1 domain of the vacuolar membrane (H+)-ATPase (V-ATPase) and promotes assembly and reassembly of the holoenzyme
5	G	1	YER050C	2008-04-23	2008-05-07
5	G	2	YER050C
5	G	3	YPL152W	2008-04-23	2008-05-07	w	w
5	G	4	YLR151C	2008-04-23	2008-05-07	w	+	pcd1	fats	Peroxisomal nudix pyrophosphatase with specificity for coenzyme A and CoA derivatives, may function to remove potentially toxic oxidized CoA disulfide from peroxisomes to maintain the capacity for beta-oxidation of fatty acids
5	G	5	YER037W	2008-04-23	2008-05-07	--	w
5	G	6	YDL043C	2008-04-23	2008-05-07	w	w
5	G	7	YGR183C	2008-04-23	2008-05-07	w	+	qcr9	mitochondria	Subunit 9 of the ubiquinol cytochrome-c reductase complex, which is a component of the mitochondrial inner membrane electron transport chain; required for electron transfer at the ubiquinol oxidase site of the complex
5	G	9	YOR367W	2008-04-23	2008-05-07	w	w
5	G	11	YKL006C-A	2008-04-23	2008-05-07	-	+	sft1	trafficking	Intra-Golgi v-SNARE, required for transport of proteins between an early and a later Golgi compartment
5	G	12	YGL226C-A
5	H	1	YBL018C	2008-04-23	2008-05-07	w	w
5	H	2	YML019W	2008-04-23	2008-05-07	w	w
5	H	3	YGL080W	2008-04-23	2008-05-07	w	w
5	H	4	YGR001C	2008-04-23	2008-05-07	w	w
5	H	5	YCR099C	2008-04-23	2008-05-07	w	w
5	H	6	YDL114W	2008-04-23	2008-05-07	w	+			Putative protein of unknown function with similarity to acyl-carrier-protein reductases; YDL114W is not an essential gene
5	H	7	YDR124W	2008-04-23	2008-05-07	-	+		mating	Putative protein of unknown function; non-essential gene; expression is strongly induced by alpha factor
5	H	9	YJL142C
5	H	10	YBL107C
5	H	11	YBR296C-A
5	H	12	YCR101C
6	A	1	YHR184W	2008-05-23	2008-05-29	w	-	ssp1	meiosis	Protein involved in the control of meiotic nuclear division and coordination of meiosis with spore formation; transcription is induced midway through meiosis
6	A	2	YKR011C	2008-05-23	2008-05-29	w	w
6	A	3	YDL058W	2008-05-23	2008-05-29	-	w
6	A	5	YHR193C	2008-05-23	2008-05-29	w	w
6	A	6	YDL089W	2008-05-23	2008-05-29	w	w
6	A	7	YDR089W	2008-05-23	2008-05-29	w	w
6	A	8	YDR314C	2008-05-23	2008-05-29	w	w
6	A	9	YEL057C	2008-05-23	2008-05-29	w	w
6	A	10	YGL005C	2008-05-23	2008-05-29	w	-	cog7	trafficking	Component of the conserved oligomeric Golgi complex (Cog1p through Cog8p), a cytosolic tethering complex that functions in protein trafficking to mediate fusion of transport vesicles to Golgi compartments
6	A	11	YOL059W	2008-05-23	2008-05-29	w	w
6	A	12	YHR095W	2008-05-23	2008-05-29	w	w
6	B	1	YNL222W	2008-05-23	2008-05-29	w	w
6	B	2	YJL087C	2008-05-23	2008-05-29	w	w
6	B	3	YOL038W	2008-05-23	2008-05-29	w	w
6	B	4	YAL068W-A	2008-05-23	2008-05-29	w	w
6	B	6	YFR051C	2008-05-23	2008-05-29	w	w
6	B	8	YDR500C	2008-05-23	2008-05-29	w	w
6	B	9	YER053C-A	2008-05-23	2008-05-29	w	w
6	B	10	YLR264W	2008-05-23	2008-05-29	w	w
6	B	11	YGR039W	2008-05-23	2008-05-29	w	+			Dubious open reading frame unlikely to encode a protein, based on available experimental and comparative sequence data; partially overlaps the Autonomously Replicating Sequence ARS722
6	B	12	YHR155W	2008-05-23	2008-05-29	w	w
6	C	1	YJR086W	2008-05-23	2008-05-29	w	+	ste18	mating	G protein gamma subunit, forms a dimer with Ste4p to activate the mating signaling pathway, forms a heterotrimer with Gpa1p and Ste4p to dampen signaling; C-terminus is palmitoylated and farnesylated, which are required for normal signaling
6	C	2	YMR218C	2008-05-23	2008-05-29	w	w
6	C	3	YPL253C	2008-05-23	2008-05-29	w	-	vik1	spindle	Protein that forms a complex with Kar3p at the spindle pole body, possible regulator of Kar3p function in microtubule-mediated processes; required for sister chromatid cohesion; has similarity to Cik1p
6	C	4	YBR214W	2008-05-23	2008-05-29	w	w
6	C	5	YNL309W	2008-05-23	2008-05-29	w	w
6	C	6	YDL114W-A	2008-05-23	2008-05-29	w	+			Dubious open reading frame unlikely to encode a protein, based on available experimental and comparative sequence data; identified based on homology to hemiascomycetous yeasts
6	C	7	YDR131C	2008-05-23	2008-05-29	w	w
6	C	8	YDR317W	2008-05-23	2008-05-29	w	+	him1	DNA	Protein of unknown function involved in DNA repair
6	C	10	YGL118C	2008-05-23	2008-05-29	w	+			Dubious open reading frame unlikely to encode a functional protein, based on available experimental and comparative sequence data
6	C	11	YGR089W	2008-05-23	2008-05-29	w	w
6	C	12	YIL025C
6	D	1	YKL024C	2008-05-23	2008-05-29	w	w
6	D	2	YDL015C	2008-05-23	2008-05-29	w	--	tsc13	fats	Enoyl reductase that catalyzes the last step in each cycle of very long chain fatty acid elongation, localizes to the ER, highly enriched in a structure marking nuclear-vacuolar junctions, coimmunoprecipitates with elongases Fen1p and Sur4p
6	D	3	YMR077C	2008-05-23	2008-05-29	-	w
6	D	4	YBL062W	2008-05-23	2008-05-29	w	w
6	D	5	YCL065W	2008-05-23	2008-05-29	w	w
6	D	6	YDL206W	2008-05-23	2008-05-29	w	w
6	D	7	YDR165W	2008-05-23	2008-05-29	w	w
6	D	8	YDR319C	2008-05-23	2008-05-29	w	w
6	D	9	YFL012W	2008-05-23	2008-05-29	w	+			Putative protein of unknown function; transcribed during sporulation; null mutant exhibits increased resistance to rapamycin
6	D	10	YGL177W	2008-05-23	2008-05-29	w	w
6	D	11	YGR150C	2008-05-23	2008-05-29	w	w
6	E	1	YBL071W-A	2008-05-23	2008-05-29	w	w
6	E	2	YBR058C-A	2008-05-23	2008-05-29	w	w
6	E	3	YPL065W	2008-05-23	2008-05-29	w	++	vps28	trafficking	Component of the ESCRT-I complex, which is involved in ubiquitin-dependent sorting of proteins into the endosome; involved in transport of precursors for soluble vacuolar hydrolases from the late endosome to the vacuole
6	E	4	YBL077W	2008-05-23	2008-05-29	w	w
6	E	5	YCR102W-A	2008-05-23	2008-05-29	w	-			Dubious open reading frame unlikely to encode a protein, based on available experimental and comparative sequence data
6	E	6	YDL240C-A	2008-05-23	2008-05-29	w	w
6	E	7	YDR219C
6	E	8	YDR357C	2008-05-23	2008-05-29	w	w
6	E	9	YFL013C	2008-05-23	2008-05-29	w	w
6	E	10	YGL204C	2008-05-23	2008-05-29	w	w
6	E	12	YIL086C	2008-05-23	2008-05-29	w	w
6	F	1	YKL060C	2008-05-23	2008-05-29	w	w
6	F	6	YDR013W	2008-05-23	2008-05-29	w	w
6	F	7	YDR220C	2008-05-23	2008-05-29	w	w
6	F	8	YDR371W	2008-05-23	2008-05-29	w	-	cts2	sporulation	Sporulation-specific chitinase
6	F	9	YFR041C	2008-05-23	2008-05-29	w	w
6	F	10	YGL232W	2008-05-23	2008-05-29	w	+	tan1	AA	Putative tRNA acetyltransferase, RNA-binding protein required for the formation of the modified nucleoside N(4)-acetylcytidine in serine and leucine tRNAs but not required for the same modification in 18S rRNA
6	G	5
6	H	6
7	A	1	YDL183C	2008-05-10	2008-05-16	w	+			Putative protein of unknown function; YDL183C is not an essential gene
7	A	3	YER185W	2008-05-10	2008-05-16	w	w
7	A	4	YBR103C-A	2008-05-10	2008-05-16	w	w
7	A	5	YDR383C	2008-05-10	2008-05-16	w	w
7	A	7	YFR043C	2008-05-10	2008-05-16	w	w
7	A	8	YGL101W	2008-05-10	2008-05-16	w	w
7	A	9	YGR046W	2008-05-10	2008-05-16	w	w
7	A	10	YBR051W	2008-05-10	2008-05-16	w	w
7	A	11	YDR413C	2008-05-10	2008-05-16	w	w
7	A	12	YFL046W
7	B	2	YGR081C	2008-05-10	2008-05-16	w	-	slx9	ribosome
7	B	3	YBR147W	2008-05-10	2008-05-16	w	w
7	B	4	YDL011C	2008-05-10	2008-05-16	w	w
7	B	5	YDR278C	2008-05-10	2008-05-16	w	w
7	B	6	YDR467C	2008-05-10	2008-05-16	w	w
7	B	7	YBR089W
7	B	8	YBR178W	2008-05-10	2008-05-16	w	w
7	B	9	YDL068W
7	B	10	YDR079C-A	2008-05-10	2008-05-16	w	w
7	B	11	YFL063W	2008-05-10	2008-05-16	w	--			Dubious open reading frame, based on available experimental and comparative sequence data
7	B	12	YGL231C	2008-05-10	2008-05-16	w	w
7	C	1	YCR043C
7	C	2	YDR286C	2008-05-10	2008-05-16	-	w
7	C	3	YFR008W	2008-05-10	2008-05-16	w	w
7	C	4	YGL247W	2008-05-10	2008-05-16	w	w
7	C	5	YBR095C	2008-05-10	2008-05-16	w	w
7	C	6	YFR011C	2008-05-10	2008-05-16	w	w
7	C	7	YBR096W
7	C	8	YGL088W	2008-05-10	2008-05-16	w	+			Dubious open reading frame unlikely to encode a protein, based on available experimental and comparative sequence data; partially overlaps snR10, a snoRNA required for preRNA processing
7	C	9	YBR042C	2008-05-10	2008-05-16	w	w
7	C	10	YDR018C
7	C	11	YBR134W	2008-05-10	2008-05-16	w	-			Dubious open reading frame, unlikely to encode a functional protein; based on available experimental and comparative sequence data
7	C	12	YGL057C	2008-05-10	2008-05-16	w	+			Putative protein of unknown function; the authentic, non-tagged protein is detected in highly purified mitochondria in high-throughput studies; null mutant exhibits a growth defect on a non-fermentable (respiratory) carbon source
7	D	1	YER097W	2008-05-10	2008-05-16	w	w
7	D	2	YGR127W	2008-05-10	2008-05-16	w	w
7	D	3	YOL050C	2008-05-10	2008-05-16	w	w
7	D	4	YOR289W	2008-05-10	2008-05-16	w	w
7	D	5	YPL149W	2008-05-10	2008-05-16	w	w
7	D	6	YOR097C	2008-05-10	2008-05-16	w	w
7	D	7	YPR143W	2008-05-10	2008-05-16	w	w
7	D	8	YKL114C	2008-05-10	2008-05-16	w	w
7	D	9	YOL162W	2008-05-10	2008-05-16	w	w
7	D	10	YOL162W	2008-05-10	2008-05-16	w	+		transport	Putative protein of unknown function; member of the Dal5p subfamily of the major facilitator family
7	D	12	YMR320W	2008-05-10	2008-05-16	w	w
7	E	2	YOL166W-A
7	E	3	YOR279C	2008-05-10	2008-05-16	-	w
7	E	4	YPL034W	2008-05-10	2008-05-16	w
7	E	5	YPR197C	2008-05-10	2008-05-16	w
7	E	6	YOR097C	2008-05-10	2008-05-16	w
7	E	7	YOR284W
7	E	8	YPR071W	2008-05-10	2008-05-16	w	w
7	E	9	YMR072W	2008-05-10	2008-05-16	w	+	abf2	mitochondria	Mitochondrial DNA-binding protein involved in mitochondrial DNA replication and recombination, member of HMG1 DNA-binding protein family; activity may be regulated by protein kinase A phosphorylation
7	E	10	YPR107C	2008-05-10	2008-05-16	w	w
7	E	11	YMR233W	2008-05-10	2008-05-16	w	w
7	E	12	YOR094W
7	F	1	YJL180C	2008-05-10	2008-05-16	w	w
7	F	2	YBR164C	2008-05-10	2008-05-16	w	w
7	F	3	YLR291C	2008-05-10	2008-05-16	w	w
7	F	4	YBR297W	2008-05-10	2008-05-16	w	w
7	F	5	YDL005C	2008-05-10	2008-05-16	w	w
7	F	6	YPL118W	2008-05-10	2008-05-16	-	w
7	F	7	YOL088C	2008-05-10	2008-05-16	w	w
7	F	8	YKR061W	2008-05-10	2008-05-16	w	+	ktr2	glycosylation	Mannosyltransferase involved in N-linked protein glycosylation; member of the KRE2/MNT1 mannosyltransferase family
7	F	11	YBR199W
7	F	12	YKL142W	2008-05-10	2008-05-16	w	w
7	G	1	YLR291C	2008-05-10	2008-05-16	w	w
7	G	2	YNL252C	2008-05-10	2008-05-16	w	w
7	G	3	YDR331W	2008-05-10	2008-05-16	w	w
7	G	4	YOR278W	2008-05-10	2008-05-16	-	+	hem4	heme	Uroporphyrinogen III synthase, catalyzes the conversion of hydroxymethylbilane to uroporphyrinogen III, the fourth step in the heme biosynthetic pathway
7	G	5	YOL065C	2008-05-10	2008-05-16	w	w
7	G	6	YPR046W	2008-05-10	2008-05-16	w	w
7	G	7	YOL088C	2008-05-10	2008-05-16	w	w
7	G	8	YDR322W	2008-05-10	2008-05-16	w	w
7	G	9	YML121W	2008-05-10	2008-05-16	w	w
7	G	10	YLR035C	2008-05-10	2008-05-16	w	--	mlh2	DNA	Protein involved in the mismatch repair of certain frameshift intermediates and involved in meiotic recombination; forms a complex with Mlh1p
7	G	11	YGL075C	2008-05-10	2008-05-16	w	w
7	H	2	YNR032C-A
7	H	3	YKL143W	2008-05-10	2008-05-16	-	-	ltv1	trafficking	Component of the GSE complex, which is required for proper sorting of amino acid permease Gap1p; required for ribosomal small subunit export from nucleus; required for growth at low temperature
7	H	4	YOL009C	2008-05-10	2008-05-16	w	w
7	H	5	YDR337W	2008-05-10	2008-05-16	-	+	mrps28	mitochondria	Mitochondrial ribosomal protein of the small subunit
7	H	6	YGL154C	2008-05-10	2008-05-16	w	w
7	H	7	YKL003C	2008-05-10	2008-05-16	w	w
7	H	9	YHR005C-A	2008-05-10	2008-05-16	w	+	mrs11	mitochondria	Essential protein of the mitochondrial intermembrane space, forms a complex with Tim9p (TIM10 complex) that mediates insertion of hydrophobic proteins at the inner membrane, has homology to Mrs5p, which is also involved in this process
7	H	10	YNL005C	2008-05-10	2008-05-16	-	+	mrp7	mitochondria	Mitochondrial ribosomal protein of the large subunit
7	H	11	YOR232W
8	A	1	YER155C
8	A	2	YML111W
8	A	5	YHR116W	2008-05-10	2008-05-16	w	w
8	A	8	YJR140C	2008-05-10	2008-05-16	w	w
8	A	9	YNL009W	2008-05-10	2008-05-16	w	w
8	A	10	YLR287C
8	A	11	YDR034C
8	A	12	YJL188C
8	B	1	YJR089W	2008-05-10	2008-05-16	w	w
8	B	2	YGR140W
8	B	3	YNL192W
8	B	4	YCR054C	2008-05-10	2008-05-16	w	w
8	B	5	YDR446W	2008-05-10	2008-05-16	w	+	ecm11	meiosis	Non-essential protein apparently involved in meiosis, GFP fusion protein is present in discrete clusters in the nucleus throughout mitosis; may be involved in maintaining chromatin structure
8	B	6	YDR363W	2008-05-10	2008-05-16	w	w
8	B	7	YIR024C	2008-05-10	2008-05-16	-	+		mitochondria	Protein of unknown function; the authentic, non-tagged protein is detected in highly purified mitochondria in high-throughput studies; interacts with Arh1p, a mitochondrial oxidoreductase; deletion mutant has a respiratory growth defect
8	B	8	YOL095C	2008-05-10	2008-05-16	w	w
8	B	9	YOL023W	2008-05-10	2008-05-16	w	w
8	B	10	YPR164W
8	B	11	YDR005C
8	B	12	YGL257C
8	C	1	YIL159W	2008-05-10		--	w
8	C	2	YDR197W	2008-05-10		w	+	cbs2	mitochondria	Mitochondrial translational activator of the COB mRNA; interacts with translating ribosomes, acts on the COB mRNA 5'-untranslated leader
8	C	3	YPL241C	2008-05-10		w	w
8	C	4	YOL145C
8	C	5	YJL201W
8	C	6	YLR233C	2008-05-10		--	w
8	C	7	YBR045C	2008-05-10		w	w
8	C	8	YDR138W	2008-05-10		w	w
8	C	9	YJR138W	2008-05-10		w	w
8	C	10	YBL063W
8	C	11	YER142C
8	C	12	YIL014W
8	D	1	YLL015W
8	D	2	YPR025C	2008-05-10		w	w
8	D	3	YBR272C
8	D	4	YIR030C	2008-05-10		w	w
8	D	5	YMR176W	2008-05-10		w	w
8	D	6	YJL085W	2008-05-10		w	+	exo70	trafficking	Essential 70kDa subunit of the exocyst complex (Sec3p, Sec5p, Sec6p, Sec8p, Sec10p, Sec15p, Exo70p, and Exo84p), which has the essential function of mediating polarized targeting of secretory vesicles to active sites of exocytosis
8	D	7	YDR434W	2008-05-10		w	+	gpi17	glycosylation	Transmembrane protein subunit of the glycosylphosphatidylinositol transamidase complex that adds GPIs to newly synthesized proteins; human PIG-Sp homolog
8	D	8	YBR272C	2008-05-10		w	w
8	D	9	YPL209C	2008-05-10		w	+	ipl1	spindle	Aurora kinase involved in regulating kinetochore-microtubule attachments; helps maintain condensed chromosomes during anaphase and early telophase; associates with Sli15p, which promotes Ipl1p association with mitotic spindle
8	D	10	YGR166W	2008-05-10		w	w
8	D	11	YDL096C	2008-05-10		w	w
8	D	12	YNL249C	2008-05-10		w	w
8	E	1	YPL084W	2008-05-10		w	w
8	E	2	YCR093W
8	E	3	YPR119W	2008-05-10		--	w
8	E	4	YBR163W	2008-05-10		w	w
8	E	5	YOR144C	2008-05-10		w	w
8	E	6	YNL133C
8	E	8	YJR036C	2008-05-10		w	w
8	E	9	YPL242C	2008-05-10		w	w
8	E	10	YHR082C	2008-05-10		w	w
8	E	11	YAL010C	2008-05-10		w	w
8	E	12	YIR002C	2008-05-10		w	w
8	F	2	YMR001C	2008-05-10		--	w
8	F	3	YGL263W	2008-05-10		w	+	cos12		Protein of unknown function, member of the DUP380 subfamily of conserved, often subtelomerically-encoded proteins
8	F	4	YGR227W	2008-05-10		w	+	die2	glycosylation	Dolichyl-phosphoglucose-dependent alpha-1,2 glucosyltransferase of the ER, functions in the pathway that synthesizes the dolichol-linked oligosaccharide precursor for N-linked protein glycosylation, has a role in regulation of ITR1 and INO1
8	F	5	YDR147W	2008-05-10		w	w
8	F	6	YBR179C	2008-05-10		w	w
8	F	7	YJR090C	2008-05-10		w	w
8	F	8	YGL141W	2008-05-10		w	w
8	F	9	YBR140C	2008-05-10		w	w
8	F	10	YHL003C	2008-05-10		w	w
8	F	11	YCR073W-A	2008-05-10		w	w
8	F	12	YDL028C
8	G	1	YGR142W
8	G	2	YCR094W
8	G	3	YJR032W
8	G	4	YDR263C
8	G	6	YDR283C
8	G	7	YGL251C
8	G	8	YNL318C
8	G	9	YIL026C
8	G	10	YDL240W	2008-05-10		w	w
8	G	11	YNL210W	2008-05-10		w	w
8	H	1	YJL188C	2008-05-10		w	+	bud19	bud site	Dubious open reading frame, unlikely to encode a protein; not conserved in closely related Saccharomyces species; 88% of ORF overlaps the verified gene RPL39; diploid mutant displays a weak budding pattern phenotype in a systematic assay
8	H	2	YPL228W
8	H	5	YGR284C
8	H	6	YPR052C
8	H	8	YKL189W	2008-05-10		w	w
8	H	9	YOR304W
8	H	11	YDL200C
8	H	12	YPR166C	2008-05-10		w	w
9	A	1	YDL212W	2008-04-23	2008-05-07	w	w
9	A	2	YPL002C	2008-04-23	2008-05-07	w	w
9	A	3	YLR146C	2008-04-23	2008-05-07	w	w
9	A	4	YDL020C	2008-04-23	2008-05-07	-	w
9	A	5	YOR307C	2008-04-23	2008-05-07	w	w
9	A	6	YBR283C	2008-04-23	2008-05-07	w	w
9	A	7	YNL196C	2008-04-23	2008-05-07	w	w
9	A	8	YOR148C	2008-04-23	2008-05-07	w	w
9	A	9	YDR404C	2008-04-23	2008-05-07	w	w
9	A	10	YDR139C	2008-04-23	2008-05-07	w	w
9	A	11	YPL027W	2008-04-23	2008-05-07	w	w
9	A	12	YOR190W	2008-04-23	2008-05-07	w	w
9	B	1	YKL144C	2008-04-23	2008-05-07	w	w
9	B	2	YMR270C	2008-04-23	2008-05-07
9	B	3	YCR009C	2008-04-23	2008-05-07
9	B	4	YNL180C	2008-04-23	2008-05-07
9	B	5	YOR307C	2008-04-23	2008-05-07	-	w
9	B	6	YGL175C	2008-04-23	2008-05-07	-	w
9	B	7	YGR104C	2008-04-23	2008-05-07	w	w
9	B	8	YCR028C-A	2008-04-23	2008-05-07	-	+	rim1	mitochondria	Single-stranded DNA-binding protein essential for mitochondrial genome maintenance; involved in mitochondrial DNA replication
9	B	9	YLR421C	2008-04-23	2008-05-07	w	w
9	B	10	YGL115W	2008-04-23	2008-05-07
9	B	11	YDL130W-A	2008-04-23	2008-05-07
9	B	12	YHR066W	2008-04-23	2008-05-07
9	C	1	YGR213C
9	C	2	YDR478W	2008-04-23	2008-05-07
9	C	3	YDR023W	2008-04-23	2008-05-07	-	w
9	C	4	YGL115W	2008-04-23	2008-05-07	w	w
9	C	5	YDR521W	2008-04-23	2008-05-07	w	+			Dubious ORF that overlaps YDR520C; mutant increases expression of PIS1 and RPL3 in glycerol
9	C	6	YOR335W-A	2008-04-23	2008-05-07	w	w
9	C	7	YGL182C
9	C	9	YGL224C
9	C	10	YDR271C	2008-04-23	2008-05-07	w	-			Hypothetical protein
9	C	11	YER002W	2008-04-23	2008-05-07
9	C	12	YGL239C	2008-04-23	2008-05-07
9	D	1	YGR045C	2008-04-23	2008-05-07	w	-			Dubious open reading frame unlikely to encode a protein, based on available experimental and comparative sequence data
9	D	2	YHR212C	2008-04-23	2008-05-07	w	w
9	D	3	YGL258W-A	2008-04-23	2008-05-07	w	+			Putative protein of unknown function
9	D	4	YGR206W	2008-04-23	2008-05-07	w	w
9	D	5	YHL005C	2008-04-23	2008-05-07	w	w
9	D	6	YIL127C	2008-04-23	2008-05-07	w	w
9	D	7	YER186C	2008-04-23	2008-05-07	w	w
9	D	8	YGL136C	2008-04-23	2008-05-07	w	+	mrm2	mitochondria	Mitochondrial 2' O-ribose methyltransferase, required for methylation of U(2791) in 21S rRNA; MRM2 deletion confers thermosensitive respiration and loss of mitochondrial DNA; has similarity to Spb1p and Trm7p, and to E. coli FtsJ/RrmJ
9	D	9	YOL162W	2008-04-23	2008-05-07	w	w
9	D	10	YIL163C	2008-04-23	2008-05-07	w	w
9	D	11	YDR339C	2008-04-23	2008-05-07	-	w
9	D	12	YMR320W	2008-04-23	2008-05-07
9	E	1	YMR152W	2008-04-23	2008-05-07	w	w
9	E	2	YER130C	2008-04-23	2008-05-07	w	w
9	E	3	YGL010W	2008-04-23	2008-05-07	w	w
9	E	4	YHR085W	2008-04-23	2008-05-07	w	w
9	E	5	YIL089W	2008-04-23	2008-05-07	-	+			Putative protein of unknown function
9	E	6	YIR020C	2008-04-23	2008-05-07	w	w
9	E	7	YGL042C	2008-04-23	2008-05-07	w	w
9	E	8	YGR033C	2008-04-23	2008-05-07
9	E	10	YGR033C	2008-04-23	2008-05-07
9	E	11	YFR012W	2008-04-23	2008-05-07
9	E	12	YNL026W	2008-04-23	2008-05-07
9	F	1	YNL174W	2008-04-23	2008-05-07	w	w
9	F	2	YOR342C	2008-04-23	2008-05-07	w	+			Putative protein of unknown function; green fluorescent protein (GFP)-fusion protein localizes to the cytoplasm and the nucleus
9	F	3	YPL267W	2008-04-23	2008-05-07	w	w
9	F	4	YPR092W	2008-04-23	2008-05-07	w	w
9	F	5	YPR159C-A	2008-04-23	2008-05-07	w	w
9	F	6	YOL029C	2008-04-23	2008-05-07	w	w
9	F	7	YPR094W	2008-04-23	2008-05-07	w	w
9	F	8	YOR135C	2008-04-23	2008-05-07	w	+	irc14		Dubious open reading frame unlikely to encode a protein, based on available experimental and comparative sequence data; partially overlaps the verified gene YOR136W; null mutant displays increased levels of spontaneous Rad52 foci
9	F	9	YOR345C	2008-04-23	2008-05-07	w	w
9	F	10	YPL138C	2008-04-23	2008-05-07	w	w
9	F	11	YPR109W	2008-04-23	2008-05-07
9	F	12	YPR170C	2008-04-23	2008-05-07
9	G	1	YNL207W	2008-04-23	2008-05-07	w	-	rio2	ribosome	Essential serine kinase involved in the processing of the 20S pre-rRNA into mature 18S rRNA; has similarity to Rio1p
9	G	2	YNL326C	2008-04-23	2008-05-07
9	G	3	YOL035C	2008-04-23	2008-05-07	w	w
9	G	4	YOR280C	2008-04-23	2008-05-07	w	w
9	G	5	YPR009W	2008-04-23	2008-05-07	w	w
9	G	6	YNL109W	2008-04-23	2008-05-07	w	--			Hypothetical protein
9	G	7	YNL213C	2008-04-23	2008-05-07	--	w
9	G	8	YNR005C	2008-04-23	2008-05-07	w	w
9	G	9	YOL048C	2008-04-23	2008-05-07	w	w
9	G	10	YOR021C	2008-04-23	2008-05-07	-	+			Putative protein of unknown function; YOR021C is not an essential gene (1)
9	G	12	YNR061C	2008-04-23	2008-05-07
9	H	1	YHR201C	2008-04-23	2008-05-07	w	w
9	H	2	YOR192C-A	2008-04-23	2008-05-07	w	+		transposon	Retrotransposon TYA Gag gene co-transcribed with TYB Pol; translated as TYA or TYA-TYB polyprotein; Gag is a nucleocapsid protein that is the structural constituent of virus-like particles (VLPs); similar to retroviral Gag
9	H	3	YOR295W	2008-04-23	2008-05-07	w	w
9	H	4	YPR078C	2008-04-23	2008-05-07	w	-			Putative protein of unknown function; possible role in DNA metabolism and/or in genome stability; expression is heat-inducible
9	H	5	YPR077C	2008-04-23	2008-05-07	-	w
9	H	6	YOR300W	2008-04-23	2008-05-07	w	w
9	H	7	YOR300W	2008-04-23	2008-05-07	w	w
9	H	8	YML001W	2008-04-23	2008-05-07	w	w
9	H	9	YOL008W	2008-04-23	2008-05-07	--	w
9	H	10	YOR315W	2008-04-23	2008-05-07	--	w
9	H	11	YPL073C	2008-04-23	2008-05-07	w	w
10	A	2	YBR081C	2008-05-10	2008-05-16	--	w
10	A	3	YDR395W	2008-05-10	2008-05-16	w	w
10	A	5	YCR042C	2008-05-10	2008-05-16	w	w
10	A	6	YKL119C
10	A	7	YAR030C	2008-05-10	2008-05-16	w	w
10	A	8	YBR258C	2008-05-10	2008-05-16	w	w
10	A	9	YCR106W	2008-05-10	2008-05-16	w	w
10	A	10	YDL219W	2008-05-10	2008-05-16	w	w
10	A	11	YJR017C
10	B	1	YPL243W
10	B	2	YDR308C	2008-05-10	2008-05-16	w	w
10	B	3	YDR416W	2008-05-10	2008-05-16	w	w
10	B	4	YKR010C	2008-05-10	2008-05-16	-	w
10	B	5	YKR098C	2008-05-10	2008-05-16	w	w
10	B	6	YPL045W	2008-05-10	2008-05-16	w	w
10	B	7	YBL028C	2008-05-10	2008-05-16	w	+			Protein of unknown function that may interact with ribosomes; green fluorescent protein (GFP)-fusion protein localizes to the nucleolus; predicted to be involved in ribosome biogenesis
10	B	8	YPL056C	2008-05-10	2008-05-16	w	w
10	B	9	YLR272C	2008-05-10	2008-05-16	w	w
10	B	10	YDR020C	2008-05-10	2008-05-16	w	w
10	B	11	YER152C	2008-05-10	2008-05-16	w	w
10	B	12	YDR367W	2008-05-10	2008-05-16	w	w
10	C	1	YHR172W	2008-05-10	2008-05-16	-	-	spc97	spindle	Component of the microtubule-nucleating Tub4p (gamma-tubulin) complex; interacts with Spc110p at the spindle pole body (SPB) inner plaque and with Spc72p at the SPB outer plaque
10	C	2	YLR082C
10	C	4	YMR060C
10	C	6	YLR396C
10	C	7	YBL036C	2008-05-10	2008-05-16	-	+			Single-domain racemase, possibly non-specific due to the lack of the second domain, which presumably determines specificity; GFP-fusion protein expression is induced in response to the DNA-damaging agent MMS
10	C	8	YER123W	2008-05-10
10	C	9	YDL062W
10	C	10	YMR064W
10	C	11	YDR279W	2008-05-10	2008-05-16	w	w
10	C	12	YDR370C
10	D	1	YHR153C	2008-05-10	2008-05-16	w	w
10	D	2	YKL122C	2008-05-10	2008-05-16	w	w
10	D	3	YBR150C
10	D	4	YNL088W
10	D	5	YOR124C	2008-05-10	2008-05-16	w	-	ubp2	ubiquitin	Ubiquitin-specific protease that removes ubiquitin from ubiquitinated proteins, cleaves at the C terminus of ubiquitin fusions; capable of cleaving polyubiquitin and possesses isopeptidase activity
10	D	6	YAL002W
10	D	7	YBL071C	2008-05-10	2008-05-16	w	+		fats	Dubious open reading frame, predicted protein contains a peroxisomal targeting signal
10	D	8	YCL001W-B
10	D	9	YDL115C
10	D	11	YDR288W
10	D	12	YDR372C	2008-05-10	2008-05-16	w	w
10	E	1	YPL130W	2008-05-10	2008-05-16	w	-	spo19	meiosis	Meiosis-specific protein of unknown function, involved in completion of nuclear divisions; identified as a weak high-copy suppressor of the spo1-1 ts mutation; putative GPI-dependent cell-wall protein
10	E	2	YPL243W	2008-05-10	2008-05-16	w	w
10	E	3	YCR061W	2008-05-10	2008-05-16
10	E	5	YMR223W	2008-05-10	2008-05-16	w	w
10	E	6	YPL019C	2008-05-10	2008-05-16	w	w
10	E	7	YHR008C	2008-05-10	2008-05-16	w	w
10	E	8	YCR007C	2008-05-10	2008-05-16	w	w
10	E	11	YDR306C	2008-05-10	2008-05-16	w	w
10	E	12	YDR379C-A
10	F	1	YDR218C	2008-05-10	2008-05-16	w	w
10	F	2	YLR452C	2008-05-10	2008-05-16	w	w
10	F	3	YPL122C	2008-05-10	2008-05-16	w	w
10	F	4	YKL096W-A	2008-05-10	2008-05-16	w	w
10	F	5	YER098W	2008-05-10	2008-05-16	w	-	ubp9	ubiquitin	Ubiquitin carboxyl-terminal hydrolase, ubiquitin-specific protease that cleaves ubiquitin-protein fusions
10	F	6	YDR369C
10	F	8	YCR016W	2008-05-10	2008-05-16	w	-			Putative protein of unknown function; green fluorescent protein (GFP)-fusion protein localizes to the nucleolus and nucleus; YCR016W is not an essential gene
10	F	9	YDL146W
10	F	10	YDR132C	2008-05-10	2008-05-16	w	w
10	F	11	YDR324C
10	F	12	YDR425W
10	G	1	YOR313C	2008-05-10	2008-05-16	w	w
10	G	2	YOR050C	2008-05-10	2008-05-16	w	w
10	G	3	YOL086C	2008-05-10	2008-05-16	w	w
10	G	4	YDL112W	2008-05-10	2008-05-16	w	w
10	G	5	YKR049C	2008-05-10	2008-05-16	w	w
10	G	6	YNL107W	2008-05-10	2008-05-16	w	w
10	G	7	YBR047W	2008-05-10	2008-05-16	w	w
10	G	8	YCR041W	2008-05-10	2008-05-16	w	+			Dubious open reading frame unlikely to encode a protein, based on available experimental and comparative sequence data
10	G	9	YDL152W	2008-05-10	2008-05-16	w	w
10	G	10	YDR198C	2008-05-10	2008-05-16	w	w
10	G	11	YDR326C
10	G	12	YDR428C
10	H	3	YOR297C	2008-05-10	2008-05-16	w	w
10	H	4	YDR407C
10	H	5	YEL005C	2008-05-10	2008-05-16	w	w
10	H	6	YDR259C	2008-05-10	2008-05-16	w	w
10	H	7	YBR210W	2008-05-10	2008-05-16	w	w
10	H	8	YCR090C	2008-05-10	2008-05-16	w	w
10	H	9	YDL176W	2008-05-10	2008-05-16	w	w
10	H	10	YDR222W	2008-05-10	2008-05-16	w	w
10	H	11	YDR332W	2008-05-10	2008-05-16	w	+	irc3	mitochondria	Putative protein of unknown function; null mutant displays increased levels of spontaneous Rad52p foci; green fluorescent protein (GFP)-fusion protein localizes to the mitochondrion
10	H	12	YDR428C	2008-05-10	2008-05-16	-	w
11	A	3	YOL118C	2008-05-10	2008-05-16	w	--			Dubious open reading frame, unlikely to encode a functional protein; based on available experimental and comparative sequence data
11	A	4	YPL279C	2008-05-10	2008-05-16	w	w
11	A	5	YNL177C
11	B	1	YDR098C	2008-05-10	2008-05-16	w	w
11	B	3	YMR316W	2008-05-10	2008-05-16	w	w
11	B	4	YIL010W	2008-05-10	2008-05-16	w	w
11	B	5	YGL001C	2008-05-10	2008-05-16	w	w
11	B	6	YDR130C	2008-05-10	2008-05-16	w	+	fin1	spindle	Spindle pole body-related intermediate filament protein, forms cell cycle-specific filaments between spindle pole bodies in mother and daughter cells, able to self-assemble, expression induced during S/G2, localization cell-cycle dependent
11	B	7	YLR013W	2008-05-10	2008-05-16	w	w
11	B	8	YER174C	2008-05-10	2008-05-16	w	w
11	B	9	YDL024C
11	B	10	YER044C	2008-05-10	2008-05-16	w	w
11	C	1	YNL075W	2008-05-10	2008-05-16	w	w
11	C	2	YPR017C	2008-05-10	2008-05-16	w	w
11	C	4	YBR247C
11	C	5	YAR002C-A	2008-05-10	2008-05-16	w	w
11	C	6	YGR267C	2008-05-10	2008-05-16	w	w
11	C	7	YMR113W	2008-05-10	2008-05-16	w	w
11	C	8	YHR059W
11	C	9	YOR032C	2008-05-10	2008-05-16	-	w
11	C	10	YBL001C	2008-05-10	2008-05-16	w	w
11	C	11	YML126C	2008-05-10	2008-05-16	w	-	erg13	metabolism	3-hydroxy-3-methylglutaryl-CoA (HMG-CoA) synthase, catalyzes the formation of HMG-CoA from acetyl-CoA and acetoacetyl-CoA; involved in the second step in mevalonate biosynthesis
11	D	1	YHR187W	2008-05-10	2008-05-16	w	w
11	D	2	YIL116W
11	D	3	YHR128W	2008-05-10	2008-05-16	w	w
11	D	4	YJL137C	2008-05-10	2008-05-16	w	w
11	D	5	YKR026C	2008-05-10	2008-05-16	w	w
11	D	6	YDR272W	2008-05-10	2008-05-16	w	w
11	D	7	YLR052W	2008-05-10	2008-05-16	w	w
11	D	8	YDR465C
11	D	9	YDL007W
11	D	10	YDL007W
11	D	11	YJR101W
11	D	12	YOR213C	2008-05-10	2008-05-16	w	w
11	E	1	YBL050W	2008-05-10	2008-05-16	--	w
11	E	2	YHR201C	2008-05-10	2008-05-16	w	w
11	E	3	YLL002W
11	E	4	YLR268W	2008-05-10	2008-05-16	w	w
11	E	6	YHR187W	2008-05-10	2008-05-16	w	w
11	E	7	YBR024W	2008-05-10	2008-05-16	--	w
11	E	8	YFL045C	2008-05-10	2008-05-16	w	w
11	E	9	YER012W	2008-05-10	2008-05-16	w	w
11	E	10	YLR052W	2008-05-10	2008-05-16	w	-	ies3	chromatin	Subunit of the INO80 chromatin remodeling complex
11	E	11	YLR026C
11	F	1	YOL094C	2008-05-10	2008-05-16	w	w
11	F	2	YCR027C
11	F	3	YPL235W	2008-05-10
11	F	5	YAR008W	2008-05-10	2008-05-16	w	w
11	F	6	YOR036W
11	F	7	YJL166W	2008-05-10	2008-05-16	w	w
11	F	8	YDR045C	2008-05-10	2008-05-16	w	w
11	F	9	YDR041W	2008-05-10	2008-05-16	w	w
11	F	10	YER081W	2008-05-10	2008-05-16	w	w
11	F	11	YPR110C
11	F	12	YDR447C
11	G	1	YPL218W
11	G	2	YBR077C	2008-05-10	2008-05-16	w	w
11	G	3	YGR152C
11	G	5	YIR008C
11	G	6	YOR101W	2008-05-10	2008-05-16	w	w
11	G	7	YJL140W
11	G	8	YDR175C
11	G	9	YAR070C	2008-05-10	2008-05-16	w	-			Dubious open reading frame unlikely to encode a protein, based on available experimental and comparative sequence data
11	G	10	YDL157C	2008-05-10	2008-05-16	-	-		mitochondria	Putative protein of unknown function; the authentic, non-tagged protein is detected in highly purified mitochondria in high-throughput studies
11	G	11	YEL030C-A	2008-05-10	2008-05-16	-	-			Identified by gene-trapping, microarray-based expression analysis, and genome-wide homology searching
11	H	1	YBR077C
11	H	2	YBR077C	2008-05-10	2008-05-16	w	+	slm4	trafficking	Component of the EGO complex, which is involved in the regulation of microautophagy, and of the GSE complex, which is required for proper sorting of amino acid permease Gap1p; gene exhibits synthetic genetic interaction with MSS4
11	H	3	YBR246W
11	H	4	YDL175C
11	H	5	YDR051C
11	H	6	YER085C
11	H	7	YGL004C
11	H	8	YGL079W	2008-05-10	2008-05-16	w	w
11	H	11	YDR262W
12	A	1	YLR121C	2008-04-23	2008-05-07	w	w
12	A	2	YMR029C	2008-04-23	2008-05-07	w	w
12	A	3	YMR188C	2008-04-23	2008-05-07	w	w
12	A	5	YNL311C	2008-04-23	2008-05-07	w	w
12	A	6	YOR019W	2008-04-23	2008-05-07	w	w
12	A	7	YOR177C	2008-04-23	2008-05-07	w	w
12	A	9	YPL257W	2008-04-23	2008-05-07	w	w
12	A	10	YLR262C	2008-04-23	2008-05-07	w	w
12	A	11	YLL042C	2008-04-23	2008-05-07	w	w
12	A	12	YPL051W	2008-04-23	2008-05-07	w	w
12	B	2	YMR097C	2008-04-23	2008-05-07
12	B	4	YNL105W
12	B	6	YOR044W	2008-04-23	2008-05-07	w	w
12	B	7	YOR206W	2008-04-23	2008-05-07	--	w
12	B	9	YPR027C	2008-04-23	2008-05-07	w	w
12	B	12	YPR200C	2008-04-23	2008-05-07	w	w
12	C	2	YMR098C	2008-04-23	2008-05-07	-	+	atp25	mitochondria	Mitochondrial protein required for the stability of Oli1p (Atp9p) mRNA and for the Oli1p ring formation; null mutant displays decreased frequency of mitochondrial genome loss (petite formation)
12	C	3	YMR254C	2008-04-23	2008-05-07	w	w
12	C	4	YNL110C	2008-04-23	2008-05-07	w	w
12	C	5	YNR066C	2008-04-23	2008-05-07	w	w
12	C	6	YOR105W
12	C	7	YOR238W	2008-04-23	2008-05-07	w	w
12	C	8	YPL012W	2008-04-23	2008-05-07	-	w
12	C	9	YPR045C
12	C	10	YCR096C	2008-04-23	2008-05-07	-	+	hmra2	tx factor	Silenced copy of a2 at HMR; similarity to Alpha2p; required along with a1p for inhibiting expression of the HO endonuclease in a/alpha HO/HO diploid cells with an active mating-type interconversion system
12	C	11	YDL149W
12	C	12	YPR201W	2008-04-23	2008-05-07	w	w
12	D	1	YLR424W	2008-04-23	2008-05-07	--	w
12	D	2	YMR119W	2008-04-23	2008-05-07	--	w
12	D	3	YMR258C
12	D	4	YNL162W-A	2008-04-23	2008-05-07	w	w
12	D	5	YOL015W	2008-04-23	2008-05-07	w	w
12	D	6	YOR111W
12	D	7	YOR275C	2008-04-23	2008-05-07	-	-	rim20	rim101	Protein involved in proteolytic activation of Rim101p in response to alkaline pH; PalA/AIP1/Alix family member; interaction with the ESCRT-III subunit Snf7p suggests a relationship between pH response and multivesicular body formation
12	D	8	YPL165C
12	D	10	YCR011C	2008-04-23	2008-05-07	-	w
12	D	11	YKL135C	2008-04-23	2008-05-07	-	w
12	D	12	YLR154W-E	2008-04-23	2008-05-07	w	w
12	E	1	YMR122C	2008-04-23	2008-05-07	w	w
12	E	2	YMR130W	2008-04-23	2008-05-07	w	w
12	E	3	YCR060W	2008-04-23	2008-05-07	w	w
12	E	4	YNL198C	2008-04-23	2008-05-07	w	w
12	E	5	YOL024W	2008-04-23	2008-05-07	w	w
12	E	6	YOR114W	2008-04-23
12	E	7	YOR296W	2008-04-23	2008-05-07	--	w
12	E	8	YPL168W	2008-04-23	2008-05-07	--	w
12	E	9	YPR105C	2008-04-23	2008-05-07	w	w
12	E	10	YMR282C	2008-04-23	2008-05-07	-	+	aep2	mitochondria	Mitochondrial protein, likely involved in translation of the mitochondrial OLI1 mRNA; exhibits genetic interaction with the OLI1 mRNA 5'-untranslated leader
12	E	11	YBL037W	2008-04-23	2008-05-07	-	w
12	E	12	YDL088C	2008-04-23	2008-05-07	w	w
12	F	1	YLR455W	2008-04-23	2008-05-07	--	w
12	F	2	YMR159C
12	F	4	YNL201C	2008-04-23	2008-05-07	w	w
12	F	5	YOL034W
12	F	6	YOR121C	2008-04-23	2008-05-07	w	w
12	F	7	YOR305W
12	F	8	YPL185W	2008-04-23	2008-05-07	w	w
12	F	9	YPR117W	2008-04-23	2008-05-07	-	w
12	F	10	YNL219C	2008-04-23	2008-05-07	-	+	alg9	glycosylation	Mannosyltransferase, involved in N-linked glycosylation; catalyzes the transfer of mannose from Dol-P-Man to lipid-linked oligosaccharides; mutation of the human ortholog causes type 1 congenital disorders of glycosylation
12	F	11	YGR261C	2008-04-23	2008-05-07	w	w
12	F	12	YOR377W	2008-04-23	2008-05-07	w	w
12	G	1	YML053C	2008-04-23	2008-05-07	w	w
12	G	2	YMR160W	2008-04-23	2008-05-07	-	+			Putative protein of unknown function; green fluorescent protein (GFP)-fusion protein localizes to the membrane of the vacuole; mutant has enhanced sensitivity to overexpression of mutant huntingtin; YMR160W is not an essential gene
12	G	3	YNL011C	2008-04-23	2008-05-07	w	w
12	G	4	YNL227C	2008-04-23	2008-05-07	w	w
12	G	8	YPL216W	2008-04-23	2008-05-07	w	w
12	G	10	YPR180W	2008-04-23	2008-05-07	w	w
12	G	12	YDR361C	2008-04-23	2008-05-07	w	w
12	H	1	YMR003W	2008-04-23	2008-05-07	--	w
12	H	2	YMR187C	2008-04-23	2008-05-07	w	w
12	H	3	YNL013C	2008-04-23	2008-05-07	w	w
12	H	4	YNL253W	2008-04-23	2008-05-07	w	w
12	H	5	YOL079W	2008-04-23	2008-05-07	w	w
12	H	6	YOR165W	2008-04-23	2008-05-07	w	w
12	H	7	YOR364W	2008-04-23	2008-05-07	w	w
12	H	8	YPL225W	2008-04-23	2008-05-07	w	w
12	H	9	YPR158W	2008-04-23	2008-05-07	w	w
12	H	10	YGL180W	2008-04-23	2008-05-07	--	w
12	H	12	YPL115C	2008-04-23	2008-05-07	--	w
13	A	1	YER092W	2008-06-19	2008-06-25	w	w
13	A	4	YBL059W	2008-06-19	2008-06-25	w	w
13	A	5	YBR278W	2008-06-19	2008-06-25	w	w
13	A	6	YCR082W	2008-06-19	2008-06-25	w	w
13	A	9	YGL020C	2008-06-19	2008-06-25	w	w
13	A	10	YGL020C	2008-06-19	2008-06-25	w	w
13	A	11	YGR174W-A	2008-06-19	2008-06-25	w	w
13	A	12	YPL087W	2008-06-19	2008-06-25	w	w
13	B	1	YDL241W	2008-06-19	2008-06-25	w	w
13	B	2	YBR025C	2008-06-19	2008-06-25	w	w
13	B	3	YBR025C	2008-06-19	2008-06-25	w	w
13	B	4	YBR224W	2008-06-19	2008-06-25	w	w
13	B	5	YDL242W	2008-06-19	2008-06-25	w	-			Dubious open reading frame unlikely to encode a protein, based on available experimental and comparative sequence data
13	B	7	YER066W	2008-06-19	2008-06-25	w	w
13	B	8	YGL128C	2008-06-19	2008-06-25	w	w
13	B	9	YDR008C	2008-06-19	2008-06-25	w	w
13	B	10	YER067W	2008-06-19	2008-06-25	w	w
13	B	12	YGL050W	2008-06-19	2008-06-25	w	w
13	C	1	YBR062C	2008-06-19	2008-06-25	w	w
13	C	2	YBR062C	2008-06-19	2008-06-25	w	w
13	C	3	YBR224W	2008-06-19	2008-06-25	w	w
13	C	5	YBR233W-A	2008-06-19	2008-06-25	w	w
13	C	6	YDR269C	2008-06-19	2008-06-25	w	-			Dubious open reading frame unlikely to encode a functional protein, based on available experimental and comparative sequence data
13	C	7	YBR194W	2008-06-19	2008-06-25	w	w
13	C	8	YBR194W	2008-06-19	2008-06-25	w	w
13	C	9	YBR194W	2008-06-19	2008-06-25	-	w
13	C	10	YER182W	2008-06-19	2008-06-25	w	w
13	C	11	YCL047C	2008-06-19	2008-06-25	w	w
13	C	12	YCL047C	2008-06-19	2008-06-25	w	w
13	D	1	YMR041C	2008-06-19	2008-06-25	w	w
13	D	2	YMR147W	2008-06-19	2008-06-25	w	w
13	D	3	YMR147W	2008-06-19	2008-06-25	w	w
13	D	4	YOR200W	2008-06-19	2008-06-25	w	+			Hypothetical protein
13	D	5	YOL134C	2008-06-19	2008-06-25	w	w
13	D	6	YOR131C	2008-06-19	2008-06-25	w	w
13	D	7	YML011C	2008-06-19	2008-06-25	w	w
13	D	8	YMR067C	2008-06-19	2008-06-25	-	w
13	D	10	YNL254C	2008-06-19	2008-06-25	w	+	rtc4		Hypothetical protein; null mutation suppresses cdc13-1 temperature sensitivity
13	D	11	YOR179C	2008-06-19	2008-06-25	w	w
13	D	12	YMR073C
13	E	1	YMR158W	2008-06-19	2008-06-25	w	w
13	E	2	YOL146W	2008-06-19	2008-06-25	w	w
13	E	3	YOR200W	2008-06-19	2008-06-25	w	w
13	E	4	YOR200W	2008-06-19	2008-06-25	w	w
13	E	5	YOR334W	2008-06-19	2008-06-25	-	w
13	E	6	YPR061C	2008-06-19	2008-06-25	w	w
13	E	7	YMR084W	2008-06-19	2008-06-25	w	w
13	E	8	YOR032W-A	2008-06-19	2008-06-25	w	+			Identified by gene-trapping, microarray-based expression analysis, and genome-wide homology searching
13	E	9	YOR032W-A	2008-06-19	2008-06-25	w	w
13	E	10	YML087C	2008-06-19	2008-06-25	w	w
13	E	12	YNL100W	2008-06-19	2008-06-25	w	w
13	F	1	YMR087W	2008-06-19	2008-06-25	w	w
13	F	2	YMR147W	2008-06-19	2008-06-25	w	w
13	F	3	YMR147W	2008-06-19	2008-06-25	w	w
13	F	4	YMR312W	2008-06-19	2008-06-25	w	w
13	F	5	YOL092W	2008-06-19	2008-06-25	w	w
13	F	6	YOR060C	2008-06-19	2008-06-25	w	w
13	F	7	YPR118W	2008-06-19	2008-06-25	w	w
13	F	9	YOR108C-A	2008-06-19	2008-06-25	w	w
13	F	10	YOR108W	2008-06-19	2008-06-25	w	w
13	F	11	YLR193C	2008-06-19	2008-06-25	w	+	ups1	mitochondria	Mitochondrial intermembrane space protein that regulates alternative processing and sorting of Mgm1p and other proteins; required for normal mitochondrial morphology; ortholog of human PRELI
13	F	12	YPL199C	2008-06-19	2008-06-25	w	w
13	G	1	YOR062C	2008-06-19	2008-06-25	w	w
13	G	2	YOR062C	2008-06-19	2008-06-25	w	w
13	G	3	YHR043C	2008-06-19	2008-06-25	w	w
13	G	4	YOR282W	2008-06-19	2008-06-25	w	+			Dubious open reading frame unlikely to encode a protein, based on available experimental and comparative sequence data; partially overlaps essential, verified gene PLP2/YOR281C
13	G	5	YDR284C	2008-06-19	2008-06-25	-	w
13	G	6	YDR284C	2008-06-19	2008-06-25	w	w
13	G	7	YOL056W	2008-06-19	2008-06-25	w	w
13	G	8	YOL056W	2008-06-19	2008-06-25	w	w
13	G	9	YOR108W	2008-06-19	2008-06-25	w	w
13	G	11	YEL030C-A	2008-06-19	2008-06-25	w	w
13	G	12	YEL030C-A	2008-06-19	2008-06-25	-	w
13	H	1	YHR104W	2008-06-19	2008-06-25	w	w
13	H	2	YHR104W	2008-06-19	2008-06-25	-	w
13	H	3	YKR035W-A	2008-06-19	2008-06-25	w	w
13	H	4	YML004C
13	H	6	YDR191W	2008-06-19	2008-06-25	w	w
13	H	7	YDR191W	2008-06-19	2008-06-25	w	w
13	H	8	YDR454C	2008-06-19	2008-06-25	w	w
13	H	9	YDR454C	2008-06-19	2008-06-25	w	w
13	H	10	YGL225W	2008-06-19	2008-06-25	w	w
13	H	11	YGL225W	2008-06-19	2008-06-25	w	w
14	A	1	YKL026C	2008-06-19	2008-06-25	w	w
14	A	3	YJL092W	2008-06-19	2008-06-25	-	w
14	A	6	YGL090W	2008-06-19	2008-06-25	w	w
14	A	7	YBR142W	2008-06-19	2008-06-25	w	w
14	A	10	YDR386W	2008-06-19	2008-06-25	w	w
14	A	11	YER023W	2008-06-19	2008-06-25	w	w
14	A	12	YJR062C	2008-06-19	2008-06-25	w	w
14	B	3	YOL013C	2008-06-19	2008-06-25	-	w
14	B	5	YPL269W	2008-06-19	2008-06-25	-	w
14	B	11	YKL040C	2008-06-19	2008-06-25	w	w
14	B	12	YBL079W	2008-06-19	2008-06-25	-	w
14	C	1	YDR108W	2008-06-19	2008-06-25	w	w
14	C	3	YOL068C	2008-06-19	2008-06-25	w	w
14	C	4	YPR067W	2008-06-19	2008-06-25	w	w
14	C	5	YNL290W	2008-06-19	2008-06-25	w	w
14	C	10	YOR326W
14	D	1	YOL049W	2008-06-19	2008-06-25	w	w
14	D	2	YOR038C	2008-06-19	2008-06-25	w	w
14	D	3	YPL117C	2008-06-19	2008-06-25	w	w
14	D	5	YPL053C	2008-06-19	2008-06-25	w	w
14	D	6	YPL060W	2008-06-19	2008-06-25	-	w
14	D	7	YJR135C	2008-06-19	2008-06-25	w	w
14	D	10	YAL029C
14	D	11	YJR132W	2008-06-19	2008-06-25	-	w
14	D	12	YPR043W	2008-06-19	2008-06-25	w	w
14	E	1	YGR163W	2008-06-19	2008-06-25	w	w
14	E	2	YDL061C	2008-06-19	2008-06-25	w	w
14	E	6	YAL024C	2008-06-19	2008-06-25	-	-	lte1	Ras	Putative GDP/GTP exchange factor required for mitotic exit at low temperatures; acts as a guanine nucleotide exchange factor (GEF) for Tem1p, which is a key regulator of mitotic exit; physically associates with Ras2p-GTP
14	E	8	YBR098W	2008-06-19	2008-06-25	w	-	mms4	DNA	Subunit of the structure-specific Mms4p-Mus81p endonuclease that cleaves branched DNA; involved in recombination and DNA repair
14	E	9	YHR120W	2008-06-19	2008-06-25	-	w
14	E	10	YPL126W	2008-06-19	2008-06-25	w	-	nan1	ribosome	U3 snoRNP protein, component of the small (ribosomal) subunit (SSU) processosome containing U3 snoRNA; required for the biogenesis of18S rRNA
14	E	11	YOL144W	2008-06-19	2008-06-25	w	w
14	E	12	YLR378C	2008-06-19	2008-06-25	w	w
14	F	1	YGL084C	2008-06-19	2008-06-25	w	w
14	F	2	YIL072W	2008-06-19	2008-06-25	w	+	hop1	DNA	Meiosis-specific DNA binding protein that displays Red1p dependent localization to the unsynapsed axial-lateral elements of the synaptonemal complex; required for homologous chromosome synapsis and chiasma formation
14	F	3	YJL106W	2008-06-19	2008-06-25	-	w
14	F	4	YBR245C	2008-06-19	2008-06-25	w	+	isw1	chromatin	Member of the imitation-switch (ISWI) class of ATP-dependent chromatin remodeling complexes; ATPase that forms a complex with Ioc2p and Ioc4p to regulate transcription elongation, and a complex with Ioc3p to repress transcription initiation
14	F	5	YOL025W
14	F	10	YPR131C	2008-06-19	2008-06-25	w	w
14	F	11	YEL062W	2008-06-19	2008-06-25	w	+	npr2	nitrogen	Protein with a possible role in regulating expression of nitrogen permeases; transcription is induced in response to proline and urea; contains two PEST sequences; null mutant is resistant to cisplatin and doxorubicin
14	F	12	YPR194C	2008-06-19	2008-06-25	w	w
14	G	1	YPL189W	2008-06-19	2008-06-25	w	w
14	G	2	YPR068C	2008-06-19	2008-06-25	w	w
14	G	3	YIL002C	2008-06-19	2008-06-25	w	w
14	G	4	YOR396C-A	2008-06-19	2008-06-25	w	w
14	G	6	YJL013C	2008-06-19	2008-06-25	w	w
14	G	7	YGR264C	2008-06-19	2008-06-25	w	w
14	G	8	YGL124C	2008-06-19	2008-06-25	w	w
14	G	11	YDR043C	2008-06-19	2008-06-25	w	w
14	G	12	YBR129C	2008-06-19	2008-06-25	w	w	opy1		Protein of unknown function, overproduction blocks cell cycle arrest in the presence of mating pheromone; the authentic, non-tagged protein is detected in highly purified mitochondria in high-throughput studies
14	H	1	YPR005C	2008-06-19	2008-06-25	w	+	hal1	salt	Cytoplasmic protein involved in halotolerance; decreases intracellular Na+ (via Ena1p) and increases intracellular K+ by decreasing efflux; expression repressed by Ssn6p-Tup1p and Sko1p and induced by NaCl, KCl, and sorbitol through Gcn4p
14	H	2	YBR215W	2008-06-19	2008-06-25	w	w
14	H	3	YOR382W	2008-06-19	2008-06-25	w	w
14	H	4	YJL073W	2008-06-19	2008-06-25	w	w
14	H	5	YKL073W	2008-06-19	2008-06-25	w	w
14	H	6	YKL021C	2008-06-19	2008-06-25	w	w
14	H	7	YDR253C	2008-06-19	2008-06-25	w	w
14	H	8	YOR288C	2008-06-19	2008-06-25	w	w
14	H	9	YDL044C	2008-06-19	2008-06-25	w	w
14	H	11	YDL167C	2008-06-19	2008-06-25	w	w
15	C	1	YJL189W
15	C	2	YOL129W	2008-06-19	2008-06-25	w	w
15	C	3	YER003C	2008-06-19	2008-06-25	w	w
15	C	4	YMR200W	2008-06-19	2008-06-25	w	w
15	C	5	YLR441C	2008-06-19	2008-06-25	w	+	rps1a	ribosome	Ribosomal protein 10 (rp10) of the small (40S) subunit; nearly identical to Rps1Bp and has similarity to rat S3a ribosomal protein
15	C	6	YER104W	2008-06-19	2008-06-25	w	-	rtt105	transposon	Protein with a role in regulation of Ty1 transposition
15	C	8	YNL090W	2008-06-19	2008-06-25	w	w
15	C	9	YIL021W	2008-06-19	2008-06-25	w	-	rpb3	RNA pol III	RNA polymerase II third largest subunit B44, part of central core; similar to prokaryotic alpha subunit
15	C	12	YDR080W
15	D	1	YNL113W	2008-06-19	2008-06-25	w	w
15	D	2	YJL189W	2008-06-19	2008-06-25	w	w
15	D	3	YOR268C
15	D	4	YNR003C	2008-06-19	2008-06-25	w	w
15	D	5	YDR113C	2008-06-19	2008-06-25	-	w
15	D	6	YDR113C	2008-06-19	2008-06-25	-	w
15	D	7	YOL142W	2008-06-19	2008-06-25	w	w
15	D	8	YOL142W	2008-06-19	2008-06-25	w	w
15	D	9	YIL118W	2008-06-19	2008-06-25	w	w
15	D	10	YGR169C	2008-06-19	2008-06-25	w	w
15	D	11	YGL196W	2008-06-19	2008-06-25	w	w
15	D	12	YEL074W	2008-06-19	2008-06-25	w	w
15	E	2	YDR401W	2008-06-19	2008-06-25	w	+			Dubious open reading frame unlikely to encode a functional protein, based on available experimental and comparative sequence data
15	E	3	YER121W	2008-06-19	2008-06-25	w	w
15	E	4	YGR270C-A	2008-06-19	2008-06-25	w	w
15	E	5	YDL187C	2008-06-19	2008-06-25	w	w
15	E	6	YER134C	2008-06-19	2008-06-25	w	-			Putative protein of unknown function; non-essential gene
15	E	7	YGL149W	2008-06-19	2008-06-25	w	-			Dubious open reading frame unlikely to encode a protein, based on available experimental and comparative sequence data; partially overlaps the verified ORF INO80/YGL150C
15	E	8	YOR032W-A	2008-06-19	2008-06-25	w	w
15	E	10	YNL097C-B	2008-06-19	2008-06-25	w	w
15	E	11	YDR448W	2008-06-19	2008-06-25	w	w
15	E	12	YPL095C	2008-06-19	2008-06-25	w	w
15	F	1	YOL129W	2008-06-19	2008-06-25	w	+	vps68	vacuole	Vacuolar membrane protein of unknown function involved in vacuolar protein sorting; also detected in the mitochondria
15	F	2	YPL144W	2008-06-19	2008-06-25	w	w
15	F	3	YNL144W-A	2008-06-19	2008-06-25	w	w
15	F	4	YML057W	2008-06-19	2008-06-25	w	w
15	F	6	YNR062C	2008-06-19	2008-06-25	w	w
15	F	7	YDL243C	2008-06-19	2008-06-25	w	w
15	F	8	YNR001W-A	2008-06-19	2008-06-25	w	w
15	F	9	YGL254W	2008-06-19	2008-06-25	-	w
15	F	10	YIL051C	2008-06-19	2008-06-25	w	w
15	F	11	YIR038C	2008-06-19	2008-06-25	-	+	gtt1	glutathione	ER associated glutathione S-transferase capable of homodimerization; expression induced during the diauxic shift and throughout stationary phase; functional overlap with Gtt2p, Grx1p, and Grx2p
15	F	12	YDL205C	2008-06-19	2008-06-25	w	w
15	G	1	YDL202W	2008-06-19	2008-06-25	w	w
15	G	2	YIL106W	2008-06-19	2008-06-25	w	w
15	G	3	YDR277C	2008-06-19	2008-06-25	w	w
15	G	4	YDR224C	2008-06-19	2008-06-25	w	w
15	G	6	YGL087C	2008-06-19	2008-06-25	w	w
15	G	7	YLR174W	2008-06-19	2008-06-25	w	w
15	G	8	YDR177W	2008-06-19	2008-06-25	w	w
15	G	9	YOR089C	2008-06-19	2008-06-25	w	w
15	G	10	YBR085C-A	2008-06-19	2008-06-25	w	w
15	G	11	YCL021W-A	2008-06-19	2008-06-25	w	w
15	G	12	YCL022C	2008-06-19	2008-06-25	w	w
15	H	1	YMR203W	2008-06-19	2008-06-25	w	+	tom40	mitochondria	Component of the TOM (translocase of outer membrane) complex responsible for recognition and initial import steps for all mitochondrially directed proteins; constitutes the core element of the protein conducting pore
15	H	2	YAR028W	2008-06-19	2008-06-25	w	w
15	H	3	YLR123C	2008-06-19	2008-06-25	w	w
15	H	4	YML057W	2008-06-19	2008-06-25	w	w
15	H	6	YNR048W	2008-06-19	2008-06-25	w	w
15	H	7	YOL046C	2008-06-19	2008-06-25	w	w
15	H	8	YLR257W	2008-06-19	2008-06-25	w	w
15	H	9	YNL043C	2008-06-19	2008-06-25	w	w
15	H	10	YLR169W	2008-06-19	2008-06-25	w	+			Dubious open reading frame unlikely to encode a functional protein, based on available experimental and comparative sequence data
15	H	11	YLR262C-A	2008-06-19	2008-06-25	w	w
15	H	12	YLR262C-A	2008-06-19	2008-06-25	w	w
16	A	1	YGL113W		2008-08-29	w	w
16	A	2	YOR308C		2008-08-29	w	w
16	A	3	YPL135W		2008-08-29	w	w
16	A	5	YKL178C		2008-08-29	w	w
16	A	6	YLR182W		2008-08-29	w	w
16	A	7	YPR056W		2008-08-29	w	w
16	A	8	YDR461W		2008-08-29	w	w
16	A	9	YDL122W		2008-08-29	-	w
16	A	10	YKL010C		2008-08-29	w	w
16	A	11	YLR447C		2008-08-29	w	w
16	A	12	YAL018C		2008-08-29	w	w
16	B	1	YGR271W		2008-08-29	w	w
16	B	2	YJL036W		2008-08-29	w	w
16	B	3	YDR523C		2008-08-29	w	+	sps1		Putative protein serine/threonine kinase expressed at the end of meiosis and localized to the prospore membrane, required for correct localization of enzymes involved in spore wall synthesis
16	B	4	YDL092W		2008-08-29	w	w
16	B	5	YDR103W		2008-08-29	-	w
16	B	6	YGL243W		2008-08-29	w	+	tad1	trna	tRNA-specific adenosine deaminase, deaminates adenosine-37 to inosine in tRNA-Ala
16	B	7	YAL001C		2008-08-29	w	w
16	B	8	YNL121C		2008-08-29	-	w
16	B	9	YJL197W		2008-08-29	-	-	ubp12	ubiquitin	Ubiquitin carboxyl-terminal hydrolase, ubiquitin-specific protease present in the nucleus and cytoplasm that cleaves ubiquitin from ubiquitinated proteins
16	B	10	YLR044C		2008-08-29	w	w
16	B	11	YAL032C		2008-08-29	w	w
16	B	12	YAL064W		2008-08-29	w	w
16	C	1	YBR156C		2008-08-29	-	w
16	C	2	YFL002C		2008-08-29	w	w
16	C	3	YGL207W		2008-08-29	w	w
16	C	4	YDR312W		2008-08-29	w	w
16	C	5	YKL209C		2008-08-29	w	w
16	C	6	YGR274C		2008-08-29	w	w
16	C	7	YGR047C		2008-08-29	w	w
16	C	8	YOL102C		2008-08-29	w	w
16	C	9	YMR182C		2008-08-29	w	+	rgm1	tx factor	Putative transcriptional repressor with proline-rich zinc fingers; overproduction impairs cell growth
16	C	10	YPL139C		2008-08-29	w	w
16	C	11	YJR102C		2008-08-29	w	++	vps25	trafficking	Component of the ESCRT-II complex, which is involved in ubiquitin-dependent sorting of proteins into the endosome
16	C	12	YHL009C		2008-08-29	w	w
16	D	1	YDR088C		2008-08-29	w	w
16	D	2	YJR010C-A		2008-08-29	w	w
16	D	3	YMR179W		2008-08-29	w	w
16	D	4	YNR031C		2008-08-29	-	w
16	D	5	YHL033C		2008-08-29	-	w
16	D	6	YGL112C		2008-08-29	w	w
16	D	7	YKL140W		2008-08-29	w	w
16	D	8	YOR115C		2008-08-29	w	+	trs33	trafficking	One of 10 subunits of the transport protein particle (TRAPP) complex of the cis-Golgi which mediates vesicle docking and fusion; involved in endoplasmic reticulum (ER) to Golgi membrane traffic
16	D	10	YCR052W		2008-08-29	w	w
16	D	11	YOR140W		2008-08-29	-	w
16	D	12	YML052W		2008-08-29	-	w
16	E	1	YLR135W		2008-08-29	w	w
16	E	2	YHL022C		2008-08-29	w	w
16	E	3	YGL212W		2008-08-29	w	w
16	E	4	YNL025C		2008-08-29	w	w
16	E	5	YDR082W		2008-08-29	w	w
16	E	6	YPR048W		2008-08-29	w	w
16	E	7	YMR260C		2008-08-29	w	w
16	E	8	YLR425W		2008-08-29	w	w
16	E	9	YMR304W		2008-08-29	w	-	ubp15	ubiquitin	Ubiquitin-specific protease that may play a role in ubiquitin precursor processing
16	E	10	YLR373C		2008-08-29	w	w
16	E	11	YJL154C		2008-08-29	w	w
16	E	12	YAR027W		2008-08-29	w	+	uip3	muclear membrane	Putative integral membrane protein of unknown function; interacts with Ulp1p at the nuclear periphery; member of DUP240 gene family
16	F	1	YLR086W		2008-08-29	w	w
16	F	2	YHR014W		2008-08-29	-	w
16	F	3	YEL025C		2008-08-29	w	w
16	F	4	YBR262C		2008-08-29	-	w
16	F	5	YJR007W		2008-08-29	w	w
16	F	6	YAR050W		2008-08-29	w	w
16	F	7	YJR135W-A		2008-08-29	w	w
16	F	8	YBR166C		2008-08-29	w	w
16	F	9	YFR010W		2008-08-29	w	w
16	F	10	YNL212W		2008-08-29	w	-	vid27	vacuole	Cytoplasmic protein of unknown function; possibly involved in vacuolar protein degradation; not essential for proteasome-dependent degradation of fructose-1,6-bisphosphatase (FBPase); null mutants exhibit normal growth
16	F	11	YOR069W		2008-08-29	w	w
16	F	12	YAR029W		2008-08-29	w	w
16	G	1	YKL079W		2008-08-29	w	w
16	G	2	YKR031C		2008-08-29	w	w
16	G	3	YDR292C		2008-08-29	w	w
16	G	4	YDR410C		2008-08-29	w	w
16	G	5	YPL057C		2008-08-29	-	-	sur1	fats	Probable catalytic subunit of a mannosylinositol phosphorylceramide (MIPC) synthase, forms a complex with probable regulatory subunit Csg2p; function in sphingolipid biosynthesis is overlapping with that of Csh1p
16	G	6	YMR028W		2008-08-29	w	w
16	G	7	YDR468C		2008-08-29	w	w
16	G	8	YDR390C		2008-08-29	w	w
16	G	9	YKL032C		2008-08-29	w	w
16	G	10	YIL017C		2008-08-29	w	w
16	G	11	YML097C		2008-08-29	w	+	vps9	trafficking	A guanine nucleotide exchange factor involved in vesicle-mediated vacuolar protein transport; specifically stimulates the intrinsic guanine nucleotide exchange activity of Vps21p/Rab5: similar to mammalian ras inhibitors; binds ubiquitin
16	G	12	YBL053W		2008-08-29	w	w
16	H	1	YPR007C		2008-08-29	w	w
16	H	2	YPR007C
16	H	3	YKL154W		2008-08-29	w	w
16	H	4	YFL026W		2008-08-29	w	w
16	H	5	YLR372W		2008-08-29	w	w
16	H	6	YDR311W		2008-08-29	w	+	tfb1	DNA	Subunit of TFIIH and nucleotide excision repair factor 3 complexes, required for nucleotide excision repair, target for transcriptional activators
16	H	7	YNL273W		2008-08-29	w	w
16	H	8	YLR306W		2008-08-29	w	w
16	H	9	YDL190C		2008-08-29	-	-	ufd2	ubiquitin	Ubiquitin chain assembly factor (E4) that cooperates with a ubiquitin-activating enzyme (E1), a ubiquitin-conjugating enzyme (E2), and a ubiquitin protein ligase (E3) to conjugate ubiquitin to substrates; also functions as an E3
16	H	10	YFL004W		2008-08-29	w	w
16	H	11	YGL227W		2008-08-29	w	-	vid30	metabolism	Protein involved in proteasome-dependent catabolite degradation of fructose-1,6-bisphosphatase (FBPase); binds FBPase; shifts the balance of nitrogen metabolism toward glutamate production; localizes to the nucleus and the cytoplasm
16	H	12	YBL059C-A		2008-08-29	w	+			Putative protein of unknown function; contains twin Cx9C motifs that can form coiled coil-helix-coiled-coil helix fold; green fluorescent protein (GFP)-fusion protein localizes to the cytoplasm and nucleus
17	A	1	YNL056W	2008-04-16	2008-04-23		w
17	A	2	YNL184C	2008-04-16	2008-04-23		w
17	A	3	YNR064C	2008-04-16	2008-04-23		w
17	A	4	YOR189W	2008-04-16	2008-04-23		w
17	A	5	YOR189W	2008-04-16	2008-04-23		w
17	A	6	YLR007W
17	A	8	YMR009W	2008-04-16	2008-04-23		w
17	A	9	YMR181C	2008-04-16	2008-04-23		w
17	A	10	YNL203C	2008-04-16	2008-04-23		w
17	A	11	YNR071C	2008-04-16	2008-04-23		w
17	A	12	YOL163W
17	B	1	YNL099C	2008-04-16	2008-04-23		w
17	B	2	YNL099C	2008-04-16	2008-04-23		w
17	B	3	YLR104W	2008-04-16	2008-04-23		w
17	B	4	YOR069W	2008-04-16	2008-04-23		w
17	B	5	YOR277C	2008-04-16	2008-04-23		w
17	B	6	YLR193C	2008-04-16	2008-04-23		w
17	B	7	YLR193C	2008-04-16	2008-04-23		w
17	B	8	YLR331C	2008-04-16	2008-04-23		w
17	B	9	YMR074C	2008-04-16	2008-04-23		w
17	B	10	YNL140C	2008-04-16	2008-04-23		w
17	B	11	YOR042W	2008-04-16	2008-04-23		+	cue5	ubiquitin	Protein containing a CUE domain that binds ubiquitin, which may facilitate intramolecular monoubiquitination; green fluorescent protein (GFP)-fusion protein localizes to the cytoplasm in a punctate pattern
17	B	12	YNL306W
17	C	1	YOR042W	2008-04-16	2008-04-23		w
17	C	2	YPL047W	2008-04-16	2008-04-23		w
17	C	3	YLR104W	2008-04-16	2008-04-23		w
17	C	4	YLR339C	2008-04-16	2008-04-23		w
17	C	5	YBR104W	2008-04-16	2008-04-23		w
17	C	6	YMR315W	2008-04-16	2008-04-23		w
17	C	7	YNL149C	2008-04-16	2008-04-23		w
17	C	8	YOR052C
17	C	9	YPL103C
17	C	10	YLR122C	2008-04-16	2008-04-23		w
17	C	11	YLR358C	2008-04-16	2008-04-23		w
17	C	12	YLR316C	2008-04-16	2008-04-23		w
17	D	1	YMR324C	2008-04-16	2008-04-23		w
17	D	2	YNL165W	2008-04-16	2008-04-23		w
17	D	3	YNR034W-A	2008-04-16	2008-04-23		w
17	D	4	YOR068C	2008-04-16	2008-04-23		w
17	D	5	YPL107W	2008-04-16	2008-04-23		+			Putative protein of unknown function; green fluorescent protein (GFP)-fusion protein localizes to mitochondria; YPL107W is not an essential gene
17	D	6	YML119W	2008-04-16	2008-04-23		w
17	D	7	YLL057C	2008-04-16	2008-04-23		w
17	D	8	YLR323C	2008-04-16	2008-04-23		w
17	D	9	YIL118W	2008-04-16	2008-04-23		w
17	D	10	YNL006W	2008-04-16	2008-04-23		w
17	D	11	YOR222W	2008-04-16	2008-04-23		w
17	D	12	YLR317W	2008-04-16	2008-04-23		w
17	E	1	YHR058C
17	E	2	YBR072W	2008-04-16	2008-04-23		w
17	E	4	YER127W	2008-04-16	2008-04-23		w
17	E	5	YMR286W	2008-04-16	2008-04-23		w
17	E	6	YMR286W	2008-04-16	2008-04-23		w
17	E	7	YDL182W	2008-04-16	2008-04-23		w
17	E	8	YLR011W	2008-04-16	2008-04-23		w
17	E	9	YDL131W	2008-04-16	2008-04-23		w
17	E	10	YDL232W	2008-04-16	2008-04-23		w
17	E	11	YDL232W	2008-04-16	2008-04-23		w
17	E	12	YPL154C	2008-04-16	2008-04-23		w
17	F	1	YCL011C	2008-04-16	2008-04-23		w
17	F	2	YNL030W	2008-04-16	2008-04-23		w
17	F	3	YLR011W	2008-04-16	2008-04-23		w
17	F	4	YLR011W	2008-04-16	2008-04-23		w
17	F	5	YMR286W
[truncated: 3,417 more rows]

## Sheet: Comparison
Table S4C. Comparative secretion profiling of Msb2p between the deletion and overexpression collections.
Deletion (Gene)	Deletion (Process)		Overexpression (Gene)	Overexpression (Process)
SWI6	Cell Cycle Transcription Factor		CDC16	Cell Cycle
SWI4	Cell Cycle Transcription Factor		CLB5	Cell Cycle			Overlapping Genes (7/513) = 1.35%
MAK3	Cell Surface		CLN1	Cell Cycle
GAS1	Cell Wall		MND2	Cell Cycle			Overlapping Process (451/513) = 87.9% of Known Genes
EGT2	Cell Wall		NIS1	Cell Cycle
LEO1	Chromatin Remodeling		KRE6	Cell Wall			Unique Processes
RSC1	Chromatin Remodeling		PIR1	Cell Wall			Cell Surface
VPS65/SFH1	Chromatin Remodeling		PST1	Cell Wall			Trafficking - Exosome
SDS3	Chromatin Remodeling		SRL1	Cell Wall			RNA Export
SGO1	Meiosis		SVS1	Cell Wall			DNA Replication
HOP2	Meiosis		TOS1	Cell Wall			Mating
MRPL8	Mitochondria		YGP1	Cell Wall			Metal
CSF1	Mitochondria		ARP9	Chromatin Remodeling			Peroxisome
MRPL36	Mitochondria		CBF1	Chromatin Remodeling			Protein Modification - GPI
AAC3	Mitochondria		CDC73	Chromatin Remodeling			Transport
YKL169C	Mitochondria		HAT2	Chromatin Remodeling			RNA Metabolism
COR1	Mitochondria		HDA1	Chromatin Remodeling			RNA Splicing
MDM1	Mitochondria		HHT2	Chromatin Remodeling
MRPL28	Mitochondria		HMO1	Chromatin Remodeling
ZWF1	Nutrition		IES3	Chromatin Remodeling
FAA3	Nutrition		IES6	Chromatin Remodeling
TPS2	Nutrition		ISW1	Chromatin Remodeling
GPM2	Nutrition		PHO23	Chromatin Remodeling
PHO88	Nutrition - Phosphate		RAD6	Chromatin Remodeling
TPS1	Nutrition - Ras		RSC2	Chromatin Remodeling
HNT1	Nutrition - Regulation		SET1	Chromatin Remodeling
HIS1	Nutrition - Ribose Maturation		SNF6	Chromatin Remodeling			Common Processes
RBK1	Nutrition - Ribose Maturation		DOT6	Chromatin Remodeling			Nutrition
CDC10	Polarity		CDC9	DNA Replication			Cell Wall
HSL7	Polarity		CTF13	DNA Replication			Chromatin Remodeling
TPM1	Polarity		DBP3	DNA Replication			Mitochondria
BNI1	Polarity		ECO1	DNA Replication			Polarity
LHS1	Protein Folding - ER		FOB1	DNA Replication			Protein Folding - ER
VAN1 (LDB13)	Protein Modification - Glycosylation		HIM1	DNA Replication			Protein Processing - UB
ALG6	Protein Modification - Glycosylation		HOP1	DNA Replication			Signaling
ALG8	Protein Modification - Glycosylation		IRC24	DNA Replication			Spindle/Meiosis/Repair
ALG5	Protein Modification - Glycosylation		MCM7	DNA Replication			Trafficking
CAX4	Protein Modification - Glycosylation		POL30	DNA Replication			Transcription
BUL1	Protein Processing - UB		RAD28	DNA Replication			Translation
PRE9	Protein Processing - UB		RAD52	DNA Replication			tRNA Modification
UMP1	Protein Processing - UB		REV3	DNA Replication			Stress Response- Oxidative
YPS1	Protein Processing - Yapsin for Msb2p		RFA3	DNA Replication			Cell Cycle
YIL079C	RNA Export		BAR1	Mating
NUP170	RNA Export		FUS2	Mating
PML39	RNA Export		MDG1	Mating
SAC3	RNA Export		PRR1	Mating
SSK1	Signaling		STE18	Mating
RIM15	Signaling		FKS3	Meiosis
GPA1	Signaling		MUM2	Meiosis
RGS2	Signaling		SPO9	Meiosis
BAG7	Signaling		SPS100	Meiosis
TOS2	Signaling		SSP1	Meiosis
STE11	Signaling - FG		ZIP2	Meiosis
STE50	Signaling - FG		SMA2	Meiosis - Sporulation
STE20	Signaling - FG		BSD2	Metal
STE7	Signaling - FG		CFD1	Metal
BUD14	Signaling -GLC7		COT1	Metal
PPM1	Signaling -PPH		CTR3	Metal
TPD3	Signaling -PPH		CUP1-2	Metal
STE5	Signaling -PRP		GEF1	Metal
SRV2	Signaling -RAS		FUM1	Mitchondria - TCA Cycle
IRA2	Signaling -RAS		MDM20	Mitochondria
SAC7	Signaling -RHO GAP		AEP2	Mitochondria
CSM3	Spindle/Meiosis/Repair		ARG2	Mitochondria
IXR1	Spindle/Meiosis/Repair		ARH1	Mitochondria
MEC3	Spindle/Meiosis/Repair		ATP16	Mitochondria
CIK1	Spindle/Meiosis/Repair		ATP3	Mitochondria
CTF8	Spindle/Meiosis/Repair+CTF+MCM		CBS2	Mitochondria
CTF3	Spindle/Meiosis/Repair+CTF+MCM		COX11	Mitochondria
MCM21	Spindle/Meiosis/Repair+CTF+MCM		COX4	Mitochondria
GRX4	Stress Response- Oxidative		COX4	Mitochondria
SWA2	Trafficking		IDH2	Mitochondria
VPS8	Trafficking		IMG2	Mitochondria
BMH1	Trafficking		IRC3	Mitochondria
HSV2	Trafficking		ISU2	Mitochondria
GTR1	Trafficking		MAM3	Mitochondria
KRE11	Trafficking - ER		MAS1	Mitochondria
ERD1	Trafficking - ER		MDM32	Mitochondria
CNE1	Trafficking - ER		MMM1	Mitochondria
VPS28	Trafficking - ESCRT		MRM1	Mitochondria
VPS20	Trafficking - ESCRT		MRM2	Mitochondria
VPS25	Trafficking - ESCRT		MRP110	Mitochondria
VPS36	Trafficking - ESCRT		MRP136	Mitochondria
SNF8	Trafficking - ESCRT		MRP7	Mitochondria
ARF1	Trafficking - Golgi		MRPL1	Mitochondria
INP51	Trafficking - PIP		MRPL16	Mitochondria
BST1	Trafficking - PIP		MRPL28	Mitochondria
VIP1	Trafficking - PIP		MTF1	Mitochondria
ISC1	Trafficking - PIP		NGR1	Mitochondria
YIL110W (MNI1)	Trafficking - Vacuole		OXA1	Mitochondria
NHX1	Trafficking - Vacuole		PET127	Mitochondria
ATG17	Trafficking - Vacuole		PIM1	Mitochondria
CBF1	Transcription		PKP1	Mitochondria
SPT21	Transcription		QCR9	Mitochondria
YJR018W/ESS1	Transcription		RIM1	Mitochondria
RPL13B	Translation		SOV1	Mitochondria
RPL24A	Translation		UPS1	Mitochondria
RPL35B	Translation		UPS1	Mitochondria
BFR1	Translation		UTH1	Mitochondria
RPS24A	Translation		YME2	Mitochondria
SRO9	Translation		YPR011C	Mitochondria
VPS69/SRP54	Translation		YDR115W	Mitochondria
RPP1A	Translation		ATP5	Mitochondria - ATP synthease
RPP2B	Translation		STF2	Mitochondria - ATP synthease
TRM1	tRNA Modification		ATP4	Mitochondria - ATP synthease
URM1	tRNA Modification		COX15	Mitochondria - Electron Transport
IKI3	tRNA Modification		HEM1	Mitochondria - Electron Transport
ELP2	tRNA Modification		HEM13	Mitochondria - Electron Transport
ELP4	tRNA Modification		HEM4	Mitochondria - Electron Transport
KTI12	tRNA Modification		CBR1	Mitochondria - Electron Transport
TRM9	tRNA Modification		COX17	Mitochondria - Electron Transport
ELP3	tRNA Modification		DID3	Mitochondria - Retrograde
YNL319W	Unknown		ECM10	Mitochondria - Stress
YFR012W	Unknown		GRX5	Mitochondria - Stress
YER139C	Unknown		LSC2	Mitochondria - TCA Cycle
YER121W	Unknown		MSM1	Mitochondrial tRNA Modification
NRP1	Unknown		ALT2	Nutrition - Amino Acids
YKL037W	Unknown		ARO7	Nutrition - Amino Acids
YGL131C (SNT2)	Unknown		ASN2	Nutrition - Amino Acids
YTA7	Unknown		ASP1	Nutrition - Amino Acids
LDB16	Unknown		AVT6	Nutrition - Amino Acids
LDB18	Unknown		CPA1	Nutrition - Amino Acids
YJR011C	Unknown		FCY21	Nutrition - Amino Acids
YCL056C	Unknown		HIP1	Nutrition - Amino Acids
YDR078c	Unknown		KRS1	Nutrition - Amino Acids
			MEU1	Nutrition - Amino Acids
			NPP1	Nutrition - Amino Acids
			SAM4	Nutrition - Amino Acids
			SER1	Nutrition - Amino Acids
			ERG1	Nutrition - Fatty Acids
			ERG24	Nutrition - Fatty Acids
			ERG29	Nutrition - Fatty Acids
			FEN1	Nutrition - Fatty Acids
			HMG1	Nutrition - Fatty Acids
			NPC2	Nutrition - Fatty Acids
			TGL3	Nutrition - Fatty Acids
			TGL4	Nutrition - Fatty Acids
			TSC13	Nutrition - Fatty Acids
			YEH2	Nutrition - Fatty Acids
			PAU2	Nutrition - Fermentation
			PGM1	Nutrition - Glucose Metabolism
			REG2	Nutrition - Glucose Metabolism
			GOR1	Nutrition - Glyoxylate
			CPT1	Nutrition - Inositol
			INM1	Nutrition - Inositol
			IPK1	Nutrition - Inositol
			SFH5	Nutrition - Inositol
			GLG1	Nutrition - Metabolism
			GUT1	Nutrition - Metabolism
			RKI1	Nutrition - Metabolism
			VID30	Nutrition - Metabolism
			NIT1	Nutrition - Nitrgoen
			NPR2	Nutrition - Nitrgoen
			PHO3	Nutrition - Phosphate
			PPT1	Nutrition - Phosphate
			PPT1	Nutrition - Phosphate
			RTS1	Nutrition - Phosphate
			NRG2	Nutrition - Transcription - Txn Factor
			OAF3	Nutrition - Transcription - Txn Factor
			RGT1	Nutrition - Transcription - Txn Factor
			PEX15	Peroxisome
			CDC12	Polarity
			ACT1	Polarity - Actin
			ARP2	Polarity - Actin
			BEM1	Polarity - Actin
			BUD19	Polarity - Actin
			BZZ1	Polarity - Actin
			CCT8	Polarity - Actin
			LSB3	Polarity - Actin
			SYP1	Polarity - Actin
			EXO70	Polarity - Exocytosis
			SEC15	Polarity - Exocytosis
			SEC3	Polarity - Exocytosis
			SEC3	Polarity - Exocytosis
			GTT1	Protein Folding
			CPR2	Protein Modification
			MAP2	Protein Modification
			NMT1	Protein Modification
			RAM2	Protein Modification
			GPI17	Protein Modification - ER
			BIG1	Protein Modification - Glycosylation
			GPL1	Protein Modification - Glycosylation
			OCH1	Protein Modification - Glycosylation
			DIE2	Protein Modification - GPI
			GPI1	Protein Modification - GPI
			GPI18	Protein Modification - GPI
			PMT3	Protein Modification - GPI
			PFA5	Protein Modification - Ras
			CST9	Protein Modification - Sumolyation
			IRC25	Protein Processing
			PRE7	Protein Processing
			WWM1	Protein Processing - Apoptosis
			CUE5	Protein Processing - Ub
			DMA1	Protein Processing - Ub
			DMA1	Protein Processing - Ub
			PIB1	Protein Processing - Ub
			ROG3	Protein Processing - Ub
			UBP12	Protein Processing - Ub
			UBP15	Protein Processing - Ub
			UBX5	Protein Processing - Ub
			UFD1	Protein Processing - Ub
			UFD2	Protein Processing - Ub
			YLR224W	Protein Processing - Ub
			MKC7	Protein Processing - Yapsin for Msb2
			ECM2	RNA Metabolism
			EDC2	RNA Metabolism
			FIR1	RNA Metabolism
			LSM13	RNA Metabolism
			LSM2	RNA Metabolism
			LSM7	RNA Metabolism
			LEA1	RNA Metabolism
			RIX1	RNA Splicing
			SMX2	RNA Splicing
			RIM20	Signal Transduction - Rim101
			KIN3	Signaling
			KIN82	Signaling
			GCA1	Signaling - HOG
			NBP2	Signaling - HOG
			AVO2	Signaling - Tor
			DIG1	Signaling -FG
			BMH1	Signaling -RAS
			GIS4	Signaling -RAS
			LTE1	Signaling -RAS
			SDC25	Signaling -RAS
			ABM1	Spindle
			KAR1	Spindle
			TUB4	Spindle
			CMK1	Stress Response
			DDR2	Stress Response
			ECM3	Stress Response
			GRE1	Stress Response
			MIG3	Stress Response
			PSR2	Stress Response
			SSZ1	Stress Response
			HAL9	Stress Response - Salt - Transcription - Txn Factor
			HAL1	Stress Response - Salt Tolerance
			MXR2	Stress Response- Oxidative
			SRX1	Stress Response- Oxidative
			ARF1	Trafficking
			ATG23	Trafficking
			DID4	Trafficking
			EAR1	Trafficking
			EDE1	Trafficking
			ENT2	Trafficking
			MRS6	Trafficking
			NYV1	Trafficking
			PAM17	Trafficking
			SEC72	Trafficking
			SFT1	Trafficking
			STP22	Trafficking
			SWA2	Trafficking
			TIP20	Trafficking
			TRS33	Trafficking
			TVP23	Trafficking
			VPS25	Trafficking
			VPS27	Trafficking
			VPS28	Trafficking
			VPS9	Trafficking
			YCL001W	Trafficking
			YPT35	Trafficking
			VID27	Trafficking
			VMA21	Trafficking
			GOS1	Trafficking
			BUD7	Trafficking - Exosome
			CHS5	Trafficking - Exosome
			SKI8	Trafficking - Exosome
			ASK10	Transcription - RNA Polymerase
			BUR2	Transcription - RNA Polymerase
			BUR2	Transcription - RNA Polymerase
			RPB5	Transcription - RNA Polymerase
			RPC37	Transcription - RNA Polymerase
			SIN4	Transcription - RNA Polymerase
			ARG81	Transcription - Txn Factor
			CIN5	Transcription - Txn Factor
			GZF3	Transcription - Txn Factor
			HMRA2	Transcription - Txn Factor
			STP4	Transcription - Txn Factor
			TOA1	Transcription - Txn Factor
			DYS1	Translation
			EAP1	Translation
			GCD11	Translation
			SUI3	Translation
			TPA1	Translation
			ERB1	Translation - Ribosome
			NAN1	Translation - Ribosome
			NHP2	Translation - Ribosome
			NOP9	Translation - Ribosome
			RIO2	Translation - Ribosome
			RKM1	Translation - Ribosome
			RKM1	Translation - Ribosome
			RKM3	Translation - Ribosome
			RPL36A	Translation - Ribosome
			RPL38	Translation - Ribosome
			RPL6B	Translation - Ribosome
			RPS1	Translation - Ribosome
			RPS26A	Translation - Ribosome
			TMA22	Translation - Ribosome
			UTP5	Translation - Ribosome
			BOR1	Transport
			PDR3	Transport
			THI7	Transport
			DEG1	tRNA Modification
			NCS2	tRNA Modification
			TAD1	tRNA Modification
			TAN1	tRNA Modification
			TRM5	tRNA Modification
			TRZ1	tRNA Modification
			TWY1	tRNA Modification
			CMC2	Unknown
			COS12	Unknown
			ECM27	Unknown
			GET4	Unknown
			IRC14	Unknown
			LUG1	Unknown
			MBB1	Unknown
			PHM6	Unknown
			SPS1	Unknown
			YBL100C	Unknown
			YBR027C	Unknown
			YBR090C	Unknown
			YBR206W	Unknown
			YCR001W	Unknown
			YCR016W	Unknown
			YCR038W-A	Unknown
			YCR049C	Unknown
			YDL114W-A	Unknown
			YDL129W	Unknown
			YDL162C	Unknown
			YDL172C	Unknown
			YDR114C	Unknown
			YDR354C-A	Unknown
			YDR521W	Unknown
			YEL008C-A	Unknown
			YEL068C	Unknown
			YFL012W	Unknown
			YFR057W	Unknown
			YGL138C	Unknown
			YGL258W-A	Unknown
			YGR039W	Unknown
			YGR042W	Unknown
			YGR111W	Unknown
			YGR117C	Unknown
			YGR122W	Unknown
			YGR122W	Unknown
			YGR151C	Unknown
			YGR164W	Unknown
			YGR237C	Unknown
			YHR131C	Unknown
			YJL107C	Unknown
			YJL127W-A	Unknown
			YJR128W	Unknown
			YKR033C	Unknown
			YLR004C	Unknown
			YLR124W	Unknown
			YLR235C	Unknown
			YLR252W	Unknown
			YLR282C	Unknown
			YML083C	Unknown
			YMR034C	Unknown
			YMR085W	Unknown
			YMR148W	Unknown
			YMR160W	Unknown
			YMR242W	Unknown
			YMR259C	Unknown
			YNL120C	Unknown
			YNL171C	Unknown
			YNL260C	Unknown
			YOL073C	Unknown
			YOL085C	Unknown
			YOL087C	Unknown
			YOL106W	Unknown
			YOL159C	Unknown
			YOL159C	Unknown
			YOL162W	Unknown
			YOR015W	Unknown
			YOR102W	Unknown
			YOR161W-A	Unknown
			YOR192C-A	Unknown
			YOR338W	Unknown
			YOR338W	Unknown
			YOR342C	Unknown
			YOR387C	Unknown
			YPL014W	Unknown
			YPL062W	Unknown
			YPL080C	Unknown
			YPL107W	Unknown
			YPR012W	Unknown
			YPR015C	Unknown
			YPR027C	Unknown
			YPR099C	Unknown

## Sheet: Pie Charts
Table S4D. Pie charts of genes involved in various cellular processes and functions that influence Msb2p secretion.
CATEGORIES	UNDERS	HYPERS	GENOME
GLYCOSYLATION	0	5	53
MEIOSIS	2	6	53
MITOCHONDRIA	2	6	87
NUTRITION	3	5	1000
PROTEIN PROCESSING	3	2	120
SIGNALING	6	5	83
TRAFFICKING	4	10	175
TRANSCRIPTION	1	4	200
TRNA MODIFICATION	6	0	40
TRANSLATION	4	7	295
UNKNOWN	7	19	3900
	38	69	6006
UNDERS
MEIOSIS
MEIOSIS		CELL CYCLE		CELL CYCLE
MITOCHONDRIA		CELL WALL		CELL WALL
MITOCHONDRIA		POLARITY		GLYCOSYLATION
NUTRITION		GLYCOSYLATION		MEIOSIS
NUTRITION		GLYCOSYLATION		MITOCHONDRIA
NUTRITION		GLYCOSYLATION		NUTRITION
POLARITY		GLYCOSYLATION		PERIXOSOME
POLARITY		GLYCOSYLATION		POLARITY
POLARITY		MEIOSIS		PROTEIN PROCESSING
PROTEIN PROCESSING		MEIOSIS		SIGNALING
PROTEIN PROCESSING		MEIOSIS		TRAFFICKING
PROTEIN PROCESSING		MEIOSIS		TRANSCRIPTION
SIGNALING		MEIOSIS		TRANSLATION
SIGNALING		MEIOSIS		TRNA MODIFICATION
SIGNALING		MITOCHONDRIA		UNKNOWN
SIGNALING		MITOCHONDRIA
SIGNALING		MITOCHONDRIA
SIGNALING		MITOCHONDRIA
TRAFFICKING		MITOCHONDRIA
TRAFFICKING		MITROCONDRIA
TRAFFICKING		NUTRITION
TRAFFICKING		NUTRITION
TRANSCRIPTION		NUTRITION
TRANSLATION		NUTRITION
TRANSLATION		NUTRITION
TRANSLATION		PERIXOSOME
TRANSLATION		PERIXOSOME
TRNA MODIFICATION		PROTEIN PROCESSING
TRNA MODIFICATION		PROTEIN PROCESSING
TRNA MODIFICATION		SIGNALING
TRNA MODIFICATION		SIGNALING
TRNA MODIFICATION		SIGNALING
TRNA MODIFICATION		SIGNALING
UNKNOWN		SIGNALING
UNKNOWN		TRAFFICKING
UNKNOWN		TRAFFICKING
UNKNOWN		TRAFFICKING
		TRAFFICKING
		TRAFFICKING
		TRAFFICKING
		TRAFFICKING
		TRAFFICKING
		TRAFFICKING
		TRAFFICKING
		TRANSCRIPTION
		TRANSCRIPTION
		TRANSCRIPTION
		TRANSCRIPTION
		TRANSLATION
		TRANSLATION
		TRANSLATION
		TRANSLATION
		TRANSLATION
		TRANSLATION
		TRANSLATION
		UNKNOWN
		UNKNOWN
		UNKNOWN
		UNKNOWN
		UNKNOWN
		UNKNOWN
		UNKNOWN
		UNKNOWN
		UNKNOWN
		UNKNOWN
		UNKNOWN
		UNKNOWN
		UNKNOWN
		UNKNOWN
		UNKNOWN
		UNKNOWN
