# Supplementary material for: Multiple Signals Converge on a Differentiation MAPK Pathway
Source: PLoS Genet. 2010 Mar 19;6(3):e1000883. doi: 10.1371/journal.pgen.1000883 (PMC2841618; doi:10.1371/journal.pgen.1000883)
Supplement: Table S5 — Secondary screens to evaluate Msb2p-HA secretion. (0.06 MB XLS) [file pgen.1000883.s013.xls]

## Sheet: Sheet1
Table S5. Secondary Screens to Evaluate Msb2p-HA Secretion.
CPY Secretiona	Phenotype	Retest	MSB2-lacZ	Secretion 24h	Secretion 48h	Localization	Morphology	ORF	Process	Function
N/A	N/A	N/A	48	23.5	29	WT	WT	Wild Type	N/A	N/A	N/A	N/A	N/A	N/A
CPY Secretion	Strong Undersecretion	Verified (Strong)	14.7	8.16	5.38	Diffuse	Elongated	VPS69/SRP54	Translation	Signal recognition particle (SRP) subunit (homolog of mammalian SRP54); contains the signal sequence-binding activity of SRP, interacts with the SRP RNA, and mediates binding of SRP to signal receptor; contains GTPase domain
	Undersecretion	Verified	16.4	12.24	9.61	Diffuse	Elongated	AAC3	Nutrition - Mitochondria - ATP Synthesis	Mitochondrial inner membrane ADP/ATP translocator, exchanges cytosolic ADP for mitochondrially synthesized ATP; expressed under anaerobic conditions; similar to Pet9p and Aac1p; has roles in maintenance of viability and in respiration
	Undersecretion	Verified	16.6	15.41	12.79	Diffuse	Elongated	SGO1	Meiosis	Component of the spindle checkpoint, involved in sensing lack of tension on mitotic chromosomes; protects centromeric Rec8p at meiosis I; required for accurate chromosomal segregation at meiosis II and for mitotic chromosome stability
	Undersecretion	Verified	18.6	10.35	8.74	Diffuse	Elongated	LDB16	Unknown	Protein of unknown function; null mutants have decreased net negative cell surface charge; GFP-fusion protein expression is induced in response to the DNA-damaging agent MMS; native protein is detected in purified mitochondria
	Undersecretion	Verified	19.7	26.86	32.85	Diffuse	Elongated	HSL7	Polarity	Protein arginine N-methyltransferase that exhibits septin and Hsl1p-dependent bud neck localization and periodic Hsl1p-dependent phosphorylation; required along with Hsl1p for bud neck recruitment, phosphorylation, and degradation of Swe1p
	Undersecretion	Verified	20.5	22.91	30.04	Diffuse	Elongated	YJR018W/ESS1	Transcription	Peptidylprolyl-cis/trans-isomerase (PPIase) specific for phosphorylated serine and threonine residues N-terminal to proline; regulates phosphorylation of the RNA polymerase II large subunit (Rpo21p) C-terminal domain
	Undersecretion	Verified	26.4	23.15	29.96	Diffuse	Elongated	SRV2	Signaling -RAS	CAP (cyclase-associated protein) subunit of adenylyl cyclase complex; N-terminus binds adenylyl cyclase and facilitates activation by RAS; C-terminus binds ADP-actin monomers, facilitating regulation of actin dynamics and cell morphogenesis
	Undersecretion weak	weak	30.2	16.46	19.78	Diffuse	Elongated	SDS3	Transcription	Component of the Rpd3p/Sin3p deacetylase complex required for its structural integrity and catalytic activity, involved in transcriptional silencing and required for sporulation; cells defective in SDS3 display pleiotropic phenotypes
	Undersecretion	Verified	32.1	29.4	20.17	Diffuse	Elongated	IKI3	tRNA Modification	Subunit of Elongator complex, which is required for modification of wobble nucleosides in tRNA; maintains structural integrity of Elongator; homolog of human IKAP, mutations in which cause familial dysautonomia (FD)
	Undersecretion	Verified	38.3	34.83	41.97	Diffuse	Elongated	SRO9	Translation	Cytoplasmic RNA-binding protein that associates with translating ribosomes; involved in heme regulation of Hap1p as a component of the HMC complex, also involved in the organization of actin filaments; contains a La motif
	Strong Undersecretion	Verified (Strong)	19.7	2.95	6.08	Diffuse	WT	HOP2	Meiosis	Meiosis-specific protein that localizes to chromosomes, preventing synapsis between nonhomologous chromosomes and ensuring synapsis between homologs; complexes with Mnd1p to promote homolog pairing and meiotic double-strand break repair
CPY Secretion	Strong Undersecretion	Verified (Strong)	20.2	17.78	19.9	Diffuse	WT	GPM2	Nutrition	Homolog of Gpm1p phosphoglycerate mutase which converts 3-phosphoglycerate to 2-phosphoglycerate in glycolysis; may be non-functional derivative of a gene duplication event
CPY Secretion	Strong Undersecretion	Verified (Strong)	20.3	20.3	29.17	Diffuse	WT	VPS65/SFH1	Chromatin	Component of the RSC chromatin remodeling complex; essential gene required for cell cycle progressionand maintenance of proper ploidy; phosphorylated in the G1 phase of the cell cycle; Snf5p paralog
	Undersecretion	Verified	21	15.89	14.7	Diffuse	WT	SWA2	Trafficking	Auxilin-like protein involved in vesicular transport; clathrin-binding protein required for uncoating of clathrin-coated vesicles
CPY Secretion	Undersecretion weak	weak	21.8	25.07	31.58	Vacuoles	WT	PHO88	Nutrition - Phosphate	Probable membrane protein, involved in phosphate transport; pho88 pho86 double null mutant exhibits enhanced synthesis of repressible acid phosphatase at high inorganic phosphate concentrations
CPY Secretion	Undersecretion	Verified	23.4	9.91	9.4	WT	WT	LDB18	Unknown	Protein of unknown function; null mutant shows a reduced affinity for the alcian blue dye suggesting a decreased net negative charge of the cell surface
	Undersecretion	Verified	24.5	15.06	21.26	Diffuse	WT	BFR1	Translation	Component of mRNP complexes associated with polyribosomes; implicated in secretion and nuclear segregation; multicopy suppressor of BFA (Brefeldin A) sensitivity
	Undersecretion weak	weak	24.9	28.68	34.19	Vacuoles	WT	IRA2	Signaling -RAS	GTPase-activating protein that negatively regulates RAS by converting it from the GTP- to the GDP-bound inactive form, required for reducing cAMP levels under nutrient limiting conditions, has similarity to Ira1p and human neurofibromin
	Undersecretion weak	weak	25.5	14.81	21.47	WT	WT	YDR078c	Unknown	Protein of unassigned function involved in mutation suppression, important for error-free repair of spontaneous and induced DNA lesions to protect the genome from mutation; associates with Shu1p, Psy3p, and Csm2p
CPY Secretion	Undersecretion	Verified	27.8	17.4	14.84	Diffuse	WT	FAA3	Nutrition - Fatty Acid	Long chain fatty acyl-CoA synthetase, has a preference for C16 and C18 fatty acids; green fluorescent protein (GFP)-fusion protein localizes to the cell periphery
	Hypersecretion weak	weak	27.9	37.88	(N/R) 22.9	WT	WT	ATG17	Trafficking - Vacuole	Lipase, required for intravacuolar lysis of autophagic bodies; located in the endoplasmic reticulum membrane and targeted to intravacuolar vesicles during autophagy via the multivesicular body (MVB) pathway
CPY Secretion	Undersecretion	Verified	30.5	15.65	26.49	Prevacuolar compartment	WT	VPS28	Trafficking - ESCRT	Component of the ESCRT-I complex, which is involved in ubiquitin-dependent sorting of proteins into the endosome; involved in transport of precursors for soluble vacuolar hydrolases from the late endosome to the vacuole
	Hypersecretion	Verified	30.5	42.96	47.93	Punctate pattern	WT	NHX1	Trafficking - Vacuole	Endosomal Na+/H+ exchanger, required for intracellular sequestration of Na+; required for osmotolerance to acute hypertonic shock
	Undersecretion	Verified	31.4	16.51	19.78	WT	WT	RPS24A	Translation	Protein component of the small (40S) ribosomal subunit; identical to Rps24Bp and has similarity to rat S24 ribosomal protein
	Undersecretion weak	weak	31.5	22.42	30.85	WT	WT	STE5	Signaling -PRP	Pheromone-response scaffold protein
	Strong Undersecretion	Verified (Strong)	32.8	20.82	19.64	Diffuse	WT	TRM9	tRNA Modification	tRNA methyltransferase, catalyzes the esterification of modified uridine nucleotides in tRNAs, creating 5-methylcarbonylmethyluridine in tRNA(Arg3) and 5-methylcarbonylmethyl-2-thiouridine in tRNA(Glu); may have a role in stress response
	Undersecretion	Verified	32.9	18.78	11.31	Brighter	WT	URM1	tRNA Modification	Ubiquitin-like protein with only weak sequence similarity to ubiquitin; depends on the E1-like activating enzyme Uba4p; molecular function of the Urm1p pathway is unknown, but it is required for normal growth, particularly at high temperature
	Undersecretion weak	weak	33.9	18.25	20.9	WT	WT	ELP3	tRNA Modification	Subunit of Elongator complex, which is required for modification of wobble nucleosides in tRNA; exhibits histone acetyltransferase activity that is directed to histones H3 and H4; disruption confers resistance to K. lactis zymotoxin
	Hypersecretion	Verified	34.6	34.15	47.6	WT	WT	RPL13B	Translation	Protein component of the large (60S) ribosomal subunit, nearly identical to Rpl13Ap; not essential for viability; has similarity to rat L13 ribosomal protein
	Undersecretion weak	weak	35.6	21.44	19.83	WT	WT	BMH1	Trafficking	14-3-3 protein, major isoform; controls proteome at post-transcriptional level, binds proteins and DNA, involved in regulation of many processes including exocytosis, vesicle transport, Ras/MAPK signaling, and rapamycin-sensitive signaling
	Undersecretion	Verified	37.2	20.99	13.54	Brighter	WT	ELP2	tRNA Modification	Subunit of Elongator complex, which is required for modification of wobble nucleosides in tRNA; target of Kluyveromyces lactis zymocin
	Undersecretion weak	weak	37.2	21.26	25.16	WT	WT	UMP1	Protein Processing - UB	Short-lived chaperone required for correct maturation of the 20S proteasome; may inhibit premature dimerization of proteasome half-mers; degraded by proteasome upon completion of its assembly
	Undersecretion weak	weak	37.9	24.2	29.65	WT	WT	STE50	Signaling - FG	Protein involved in mating response, invasive/filamentous growth, and osmotolerance, acts as an adaptor that links G protein-associated Cdc42p-Ste20p complex to the effector Ste11p to modulate signal transduction
CPY Secretion	Undersecretion	Verified	38.1	10.39	18.96	WT	WT	PRE9	Protein Processing - UB	20S proteasome beta-type subunit; the only nonessential 20S subunit
CPY Secretion	Strong Undersecretion	Verified (Strong)	38.3	4.26	8.66	Vacuoles	WT	VPS8	Trafficking	Membrane-associated protein that interacts with Vps21p to facilitate soluble vacuolar protein localization; component of the CORVET complex; required for localization and trafficking of the CPY sorting receptor; contains RING finger motif
	Undersecretion weak	weak	38.7	17.91	20.48	WT	WT	HSV2	Trafficking	Phosphatidylinositol 3,5-bisphosphate-binding protein, predicted to fold as a seven-bladed beta-propeller; displays punctate cytoplasmic localization
	Undersecretion	Verified	39.5	28.05	28.06	WT	WT	YJR011C	Unknown	Putative protein of unknown function; GFP-fusion protein expression is induced in response to the DNA-damaging agent MMS
	Hypersecretion	Verified	39.8	50.41	49.87	WT	WT	RPP1A	Translation	Ribosomal stalk protein P1 alpha, involved in the interaction between translational elongation factors and the ribosome; accumulation of P1 in the cytoplasm is regulated by phosphorylation and interaction with the P2 stalk component
	Undersecretion weak	weak	40	21.58	20.6	WT	WT	YIL079C	RNA Export	RING finger protein that interacts with the arginine methyltransferase Hmt1p to regulate methylation of Npl3p, which modulates Npl3p function in mRNA processing and export; has similarity to Air2p
	Undersecretion	Verified	40.4	23.96	18.95	Vacuoles	WT	TPM1	Polarity	Major isoform of tropomyosin; binds to and stabilizes actin cables and filaments, which direct polarized cell growth and the distribution of several organelles; acetylated by the NatB complex and acetylated form binds actin most efficiently
	Undersecretion	Verified	40.5	27.73	14.97	WT	WT	ELP4	tRNA Modification	Subunit of Elongator complex, which is required for modification of wobble nucleosides in tRNA; required for Elongator structural integrity
	Hypersecretion weak	weak	40.6	57.24	36.87	WT	WT	BUL1	Protein Processing - UB	Ubiquitin-binding component of the Rsp5p E3-ubiquitin ligase complex, functional homolog of Bul2p, disruption causes temperature-sensitive growth, overexpression causes missorting of amino acid permeases
	Undersecretion	Verified	41.3	24.73	29.78	WT	WT	RIM15	Signaling	Glucose-repressible protein kinase involved in signal transduction during cell proliferation in response to nutrients, specifically the establishment of stationary phase; identified as a regulator of IME2; substrate of Pho80p-Pho85p kinase
	Undersecretion	Verified	41.4	16.1	18.16	Diffuse	WT	GPA1	Signaling	GTP-binding alpha subunit of the heterotrimeric G protein that couples to pheromone receptors; negatively regulates the mating pathway by sequestering G(beta)gamma and by triggering an adaptive response; activates Vps34p at the endosome
	Hypersecretion weak	weak	41.5	47.41	55.27	N/A	WT	VIP1	Trafficking - PIP	Inositol hexakisphosphate (IP6) and inositol heptakisphosphate (IP7) kinase; generation of IP7 by Vip1p is important for phosphate signaling; likely involved in cortical actin cytoskeleton function, by analogy with S. pombe ortholog asp1
	Undersecretion	Verified	41.9	18.59	15.97	WT	WT	KTI12	tRNA Modification	Protein that plays a role, with Elongator complex, in modification of wobble nucleosides in tRNA; involved in sensitivity to G1 arrest induced by zymocin; interacts with chromatin throughout the genome; also interacts with Cdc19p
CPY Secretion	Undersecretion	Verified	41.9	18.54	21.62	Brighter	WT	BNI1	Polarity	Formin; component of polarisome complex
	Hypersecretion weak	weak	43	48.39	35.76	WT	WT	YIL110W (MNI1)	Trafficking - Vacuole	Putative S-adenosylmethionine-dependent methyltransferase of the seven beta-strand family; deletion mutant exhibits a weak vacuolar protein sorting defect, enhanced resistance to caspofungin, and is synthetically lethal with MEN mutants
	Undersecretion	Verified	43.2	30.19	20.17	WT	WT	STE11	Signaling - FG	Signal transducing MEK kinase involved in pheromone response and pseudohyphal/invasive growth pathways where it phosphorylates Ste7p, and the high osmolarity response pathway, via phosphorylation of Pbs2p; regulated by Ste20p and Ste50p
	Hypersecretion	Verified	44.1	68.78	46.01	WT	WT	LEO1	Chromatin Remodeling	Component of the Paf1 complex, which associates with RNA polymerase II and is involved in histone methylation (RNA ELONGATION)
	Hypersecretion weak	weak	44.7	67.48	34.21	WT	WT	IXR1	Spindle/Meiosis/Repair	Protein that binds DNA containing intrastrand cross-links formed by cisplatin, contains two HMG (high mobility group box) domains, which confer the ability to bend cisplatin-modified DNA; mediates aerobic transcriptional repression of COX5b
	Hypersecretion	Verified	44.7	56.75	40.43	WT	WT	YNL319W	Unknown	Dubious open reading frame unlikely to encode a protein; partially overlaps the verified gene HXT14
	Undersecretion weak	weak	45.1	21.18	22.73	WT	WT	COR1	Nutrition - Mitochondria - Electron Transport	Core subunit of the ubiquinol-cytochrome c reductase complex (bc1 complex), which is a component of the mitochondrial inner membrane electron transport chain
	Hypersecretion	weak	45.1	1.95	(N/R) 18.2	WT	WT	RPL24A	Translation	Ribosomal protein L30 of the large (60S) ribosomal subunit, nearly identical to Rpl24Bp and has similarity to rat L24 ribosomal protein; not essential for translation but may be required for normal translation rate
	Undersecretion	Verified	45.8	20.98	21.1	Diffuse	WT	YCL056C	Unknown	Unknown
	Undersecretion weak	weak	45.9	20.3	25.82	WT	WT	RGS2	Signaling	Negative regulator of glucose-induced cAMP signaling; directly activates the GTPase activity of the heterotrimeric G protein alpha subunit Gpa2p
	Hypersecretion	Verified	46.1	36.93	33.05	Vacuoles	WT	NUP170	RNA Export	Abundant subunit of the nuclear pore complex (NPC), required for proper localization of specific nucleoporins within the NPC, involved in nuclear envelope permeability and in chromosome segregation, has similarity to Nup157p
	Hypersecretion weak	weak	46.6	20.19	(N/R) 19.58	WT	WT	RBK1	Nutrition - Ribose Maturation	Putative ribokinase
CPY Secretion	Undersecretion	Verified	47.4	15.49	19.07	WT	WT	MAK3	Cell Surface	Catalytic subunit of N-terminal acetyltransferase of the NatC type; required for replication of dsRNA virus
	Hypersecretion weak	weak	47.7	50.72	45.62	N/A	WT	CNE1	Trafficking - ER	Calnexin; integral membrane ER chaperone involved in folding and quality control of glycoproteins; chaperone activity is inhibited by Mpd1p, with which Cne1p interacts; 24% identical to mammalian calnexin; Ca+ binding not yet shown in yeast
CPY Secretion	Hypersecretion	Verified	48.1	49.06	51.09	WT	WT	MRPL8	Nutrition - Mitochondria - Translation	Mitochondrial ribosomal protein of the large subunit
CPY Secretion	Strong Hypersecretion	Verified (Strong)	48.2	83.92	79.86	WT	WT	ALG6	Protein Modification - Glycosylation	Alpha 1,3 glucosyltransferase, involved in transfer of oligosaccharides from dolichyl pyrophosphate to asparagine residues of proteins during N-linked protein glycosylation; mutations in human ortholog are associated with disease
	Hypersecretion weak	weak	48.5	51.08	(N/R) 15.28	WT	WT	TRM1	tRNA Modification	tRNA methyltransferase, localizes to both the nucleus and mitochondrion to produce the modified base N2,N2-dimethylguanosine in tRNAs in both compartments
	Hypersecretion weak	weak	48.5	2.96	(N/R) 20.36	WT	WT	GTR1	Trafficking	Cytoplasmic GTP binding protein and negative regulator, with homolog Gtr2p, of the Ran/Tc4 GTPase cycle; component of GSE complex, which is required for sorting of Gap1p; involved in phosphate transport; has homology to human RagA and RagB
	Hypersecretion	Verified	49.8	44.15	37.83	WT	WT	INP51	Trafficking - PIP	Phosphatidylinositol 4,5-bisphosphate 5-phosphatase, synaptojanin-like protein with an N-terminal Sac1 domain, plays a role in phosphatidylinositol 4,5-bisphosphate homeostasis and in endocytosis; null mutation confers cold-tolerant growth
CPY Secretion	Hypersecretion weak	weak	49.8	60.45	43.02	Vacuoles	WT	PPM1	Signaling -PPH	Carboxyl methyl transferase, methylates the C terminus of the protein phosphatase 2A catalytic subunit (Pph21p or Pph22p), which is important for complex formation with regulatory subunits
CPY Secretion	Hypersecretion weak	weak	50.2	53.32	44.68	WT	WT	YER139C	Unknown	Putative protein of unknown function; YER139C has been shown to be required for growth at high temperatures; green fluorescent protein (GFP)-fusion protein localizes to the cytoplasm
	Undersecretion weak	weak	50.4	24.35	29.36	WT	WT	TOS2	Signaling	Protein involved in localization of Cdc24p to the site of bud growth; may act as a membrane anchor; localizes to the bud neck and bud tip; potentially phosphorylated by Cdc28p
	Strong Hypersecretion	Verified (Strong)	50.4	52.74	45.01	WT	WT	HIS1	Nutrition - Ribose Maturation	ATP phosphoribosyltransferase, a hexameric enzyme, catalyzes the first step in histidine biosynthesis; mutations cause histidine auxotrophy and sensitivity to Cu, Co, and Ni salts; transcription is regulated by general amino acid control
	Undersecretion	Verified	50.9	23.31	17.56	WT	WT	TPS2	Nutrition - Trehalose	Phosphatase subunit of the trehalose-6-phosphate synthase/phosphatase complex, which synthesizes the storage carbohydrate trehalose; expression is induced by stress conditions and repressed by the Ras-cAMP pathway
	Hypersecretion	Verified	51.2	40.98	54.51	WT	WT	RPP2B	Translation	Ribosomal protein P2 beta, a component of the ribosomal stalk, which is involved in the interaction between translational elongation factors and the ribosome; regulates the accumulation of P1 (Rpp1Ap and Rpp1Bp) in the cytoplasm
CPY Secretion	Hypersecretion weak	weak	52.9	49.41	40.63	WT	WT	RPL35B	Translation	Protein component of the large (60S) ribosomal subunit, identical to Rpl35Ap and has similarity to rat L35 ribosomal protein
	Hypersecretion weak	weak	53.3	46.37	37.82	WT	WT	SAC7	Signaling -RHO GAP	GTPase activating protein (GAP) for Rho1p, involved in signaling to the actin cytoskeleton, null mutations suppress tor2 mutations and temperature sensitive mutations in actin; potential Cdc28p substrate
	Hypersecretion weak	weak	54	36.78	44.35	WT	WT	YER121W	Unknown	Putative protein of unknown function; may be involved in phosphatase regulation and/or generation of precursor metabolites and energy
CPY Secretion	Hypersecretion weak	weak	54.1	2.22	28.22	WT	WT	ZWF1	Nutrition - Pentose Phosphate	Glucose-6-phosphate dehydrogenase (G6PD), catalyzes the first step of the pentose phosphate pathway; involved in adapting to oxidatve stress; homolog of the human G6PD which is deficient in patients with hemolytic anemia
	Hypersecretion weak	weak	54.2	2.47	42.27	WT	WT	TPS1	Nutrition - Ras	Synthase subunit of trehalose-6-phosphate synthase/phosphatase complex, which synthesizes the storage carbohydrate trehalose; also found in a monomeric form; expression is induced by the stress response and repressed by the Ras-cAMP pathway
	Strong Hypersecretion	Verified (Strong)	55.8	57.21	40.75	WT	WT	ALG8	Protein Modification - Glycosylation	Glucosyl transferase, involved in N-linked glycosylation; adds glucose to the dolichol-linked oligosaccharide precursor prior to transfer to protein during lipid-linked oligosaccharide biosynthesis; similar to Alg6p
	Hypersecretion weak	weak	56.9	57.32	49.05	WT	WT	SPT21	Transcription	Protein required for normal transcription at several loci including HTA2-HTB2 and HHF2-HHT2, but not required at the other histone loci; functionally related to Spt10p; involved in telomere maintenance
	Hypersecretion weak	weak	57.2	41.56	43.98	WT	WT	CSF1	Nutrition - Mitochondria	Protein required for fermentation at low temperature; the authentic, non-tagged protein is detected in highly purified mitochondria in high-throughput studies
	Strong Hypersecretion	Verified (Strong)	57.2	63.14	65.14	WT	WT	EGT2	Cell Wall	Glycosylphosphatidylinositol (GPI)-anchored cell wall endoglucanase required for proper cell separation after cytokinesis, expression is activated by Swi5p and tightly regulated in a cell cycle-dependent manner
	Strong Hypersecretion	Verified (Strong)	57.7	58.49	42.58	WT	WT	KRE11	Trafficking - ER	Protein involved in biosynthesis of cell wall beta-glucans; subunit of the TRAPP (transport protein particle) complex, which is involved in the late steps of endoplasmic reticulum to Golgi transport
	Undersecretion	Verified	57.8	45.43	26.7	WT	WT	CIK1	Spindle/Meiosis/Repair	Kinesin-associated protein required for both karyogamy and mitotic spindle organization, interacts stably and specifically with Kar3p and may function to target this kinesin to a specific cellular role; has similarity to Vik1p
	Hypersecretion	Verified	58.5	49.6	37.44	WT	WT	YFR012W	Unknown	Putative protein of unknown function
	Hypersecretion weak	weak	58.9	54.07	46.09	WT	WT	NRP1	Unknown	Protein of unknown function, rich in asparagine residues
CPY Secretion	Hypersecretion weak	weak	59.6	60.23	34.18	Punctate pattern	WT	GAS1	Cell Wall	Beta-1,3-glucanosyltransferase, required for cell wall assembly; localizes to the cell surface via a glycosylphosphatidylinositol (GPI) anchor
	Hypersecretion weak	weak	59.6	53.55	44.75	WT	WT	HNT1	Nutrition - Regulation	Adenosine 5'-monophosphoramidase; interacts physically and genetically with Kin28p, a CDK and TFIIK subunit, and genetically with CAK1; member of the histidine triad (HIT) superfamily of nucleotide-binding proteins and similar to Hint
	Undersecretion weak	weak	59.8	38.09	45.11	WT	WT	MDM1	Nutrition - Mitochondria - Inheritance	Intermediate filament protein, required for nuclear and mitochondrial transmission to daughter buds; contains a Phox homology (PX) domain and specifically binds phosphatidylinositol 3-phosphate (PtdIns-3-P)
	Hypersecretion weak	weak	59.8	5.83	(N/R) 20.41	Punctate pattern	WT	MCM21	Spindle/Meiosis/Repair+CTF+MCM	Protein involved in minichromosome maintenance; component of the COMA complex (Ctf19p, Okp1p, Mcm21p, Ame1p) that bridges kinetochore subunits that are in contact with centromeric DNA and the subunits bound to microtubules
	Hypersecretion weak	weak	59.9	57.23	44.95	WT	WT	YKL037W	Unknown	Unknown
	Hypersecretion weak	weak	61.3	41.93	46.54	N/A	WT	MRPL36	Nutrition - Mitochondria - Translation	Mitochondrial ribosomal protein of the large subunit; overproduction suppresses mutations in the COX2 leader peptide-encoding region
	Hypersecretion weak	weak	61.4	3.12	38.73	WT	WT	PML39	RNA Export	Protein required for nuclear retention of unspliced pre-mRNAs along with Mlp1p and Pml1p; anchored to nuclear pore complex via Mlp1p and Mlp2p; found with the subset of nuclear pores farthest from the nucleolus; may interact with ribosomes
	Hypersecretion weak	weak	61.7	38.85	49.8	WT	WT	MEC3	Spindle/Meiosis/Repair	DNA damage and meiotic pachytene checkpoint protein; subunit of a heterotrimeric complex (Rad17p-Mec3p-Ddc1p) that forms a sliding clamp, loaded onto partial duplex DNA by a clamp loader complex; homolog of human and S. pombe Hus1
	Hypersecretion	Verified	62.6	40.3	55.03	Cell surface, vacuoles	WT	CBF1	Transcription	Helix-loop-helix protein that binds the motif CACRTG, which is present at several sites including MET gene promoters and centromere DNA element I (CDEI); required for nucleosome positioning at this motif; targets Isw1p to DNA
	Hypersecretion weak	weak	62.7	44.97	54.41	N/A	WT	YGL131C (SNT2)	Unknown	DNA binding protein with similarity to the S. pombe Snt2 protein
	Hypersecretion weak	weak	63.1	50.36	43.17	WT	WT	LHS1	Protein Folding - ER	Molecular chaperone of the endoplasmic reticulum lumen, involved in polypeptide translocation and folding; member of the Hsp70 family; localizes to the lumen of the ER; regulated by the unfolded protein response pathway
	Strong Hypersecretion	Verified (Strong)	63.6	60.34	53.55	Cell surface	WT	CSM3	Spindle/Meiosis/Repair	Protein required for accurate chromosome segregation during meiosis
CPY Secretion	Hypersecretion	Verified	64.2	45.2	46.22	WT	WT	ARF1	Trafficking - Golgi	ADP-ribosylation factor, GTPase of the Ras superfamily involved in regulation of coated formation vesicles in intracellular trafficking within the Golgi; functionally interchangeable with Arf2p
	Hypersecretion weak	weak	68.7	36.01	31.17	WT	WT	BUD14	Signaling -GLC7	Protein involved in bud-site selection, Bud14p-Glc7p complex functions as a cortical regulator of dynein; diploid mutants display a random budding pattern instead of the wild-type bipolar pattern
	Hypersecretion weak	weak	70.4	32.71	38.05	WT	WT	SSK1	Signaling	Cytoplasmic response regulator, part of a two-component signal transducer that mediates osmosensing via a phosphorelay mechanism; dephosphorylated form is degraded by the ubiquitin-proteasome system; potential Cdc28p substrate
	Hypersecretion weak	weak	71.1	18.72	26.9	N/A	WT	ERD1	Trafficking - ER	Predicted membrane protein required for the retention of lumenal endoplasmic reticulum proteins; mutants secrete the endogenous ER protein, BiP (Kar2p)
	Hypersecretion weak	weak	71.6	41.53	50.93	N/A	WT	ISC1	Trafficking - PIP	Inositol phosphosphingolipid phospholipase C, hydrolyzes inositolphosphosphingolipids, activated by phosphatidylserine, cardiolipin, and phosphatidylglycerol, mediates Na+ and Li+ halotolerance, contains a P loop-like domain
	Undersecretion weak	weak	72.2	28.34	18.96	WT	WT	BAG7	Signaling	Rho GTPase activating protein (RhoGAP), stimulates the intrinsic GTPase activity of Rho1p, which plays a role in actin cytoskeleton organization and control of cell wall synthesis; structurally and functionally related to Sac7p
	Strong Undersecretion	Verified (Strong)	72.2	24.36	39.26	WT	WT	YKL169C	Nutrition - Mitochondria - Translation	Dubious open reading frame unlikely to encode a protein, based on available experimental and comparative sequence data; partially overlaps the verified gene MRPL38
	Hypersecretion weak	weak	78.8	28.2	44.21	WT	WT	CTF8	Spindle/Meiosis/Repair+CTF+MCM	Subunit of a complex with Ctf18p that shares some subunits with Replication Factor C and is required for sister chromatid cohesion
CPY Secretion	Hypersecretion weak	weak	78.9	40.22	37.12	WT	WT	YTA7	Unknown	Protein of unknown function, member of CDC48/PAS1/SEC18 family of ATPases, potentially phosphorylated by Cdc28p
CPY Secretion	Hypersecretion	Verified	81.3	49.82	51.93	Punctate pattern	WT	VAN1 (LDB13)	Protein Modification - Glycosylation	Component of the mannan polymerase I, which contains Van1p and Mnn9p and is involved in the first steps of mannan synthesis; mutants are vanadate-resistant
	Hypersecretion weak	weak	81.5	45.03	59.63	*Punctate pattern	WT	CAX4	Protein Modification - Glycosylation	Dolichyl pyrophosphate (Dol-P-P) phosphatase with a luminally oriented active site in the ER, cleaves the anhydride linkage in Dol-P-P, required for Dol-P-P-linked oligosaccharide intermediate synthesis and protein N-glycosylation
CPY Secretion	Hypersecretion	Verified	82	43	47.68	WT	WT	CTF3	Spindle/Meiosis/Repair+CTF+MCM	Outer kinetochore protein that forms a complex with Mcm16p and Mcm22p; may bind the kinetochore to spindle microtubules
CPY Secretion	Hypersecretion	Verified	83	34.39	32.58	WT	WT	BST1	Trafficking - PIP	GPI inositol deacylase of the ER that negatively regulates COPII vesicle formation, prevents production of vesicles with defective subunits, required for proper discrimination between resident ER proteins and Golgi-bound cargo molecules
	Strong Hypersecretion	Verified (Strong)	N/D	56.66	45.91	Brighter	WT	ALG5	Protein Modification - Glycosylation	UDP-glucose:dolichyl-phosphate glucosyltransferase, involved in asparagine-linked glycosylation in the endoplasmic reticulum
a. Data for this column was provided from Bonangelino et al. 2002 and Schluter et al. 2008.
