# Supplementary material for: Multiple Signals Converge on a Differentiation MAPK Pathway
Source: PLoS Genet. 2010 Mar 19;6(3):e1000883. doi: 10.1371/journal.pgen.1000883 (PMC2841618; doi:10.1371/journal.pgen.1000883)
Supplement: Table S6 — Expression profiling of cells containing an activated allele of MSB2 or overexpressing the MSB2 gene in combination with ras2 and ste12. (8.71 MB XLS) [file pgen.1000883.s014.xls]

## Sheet: Induced Targets
Table S6A. Expression profiling of cells containing an activated allele of MSB2 or overexpressing the MSB2 gene in combination with ras2 and ste12.
Msb2* vs WTa	Msb2* vs ras2	Msb2* vs ste12	ORF	Geneb	Processc	Function
3.198 e	NAd	-4.23555	YJR157W	YJR157W	Unknown	Dubious open reading frame unlikely to encode a functional protein, based on available experimental and comparative sequence data
2.38212	-3.75117	-3.70147	YGL045W	RIM8	Signal Transduction - pH	Protein of unknown function, involved in the proteolytic activation of Rim101p in response to alkaline pH; has similarity to A. nidulans PalF; essential for anaerobic growth
2.35268	NA	-7.45995	YLR042C	YLR042C	Mating	Unknown; known target of the FG Pathway
1.88315	-1.51837	-2.26512	YKR102W	FLO10	Cell Wall - Adhesion	Lectin-like protein with similarity to Flo1p, thought to be involved in flocculation
1.6601	-2.15207	-2.05017	YOR161C	PNS1	Unknown - pH	Protein of unknown function; has similarity to Torpedo californica tCTL1p, which is postulated to be a choline transporter, neither null mutation nor overexpression affects choline transport
1.6442	-2.51863	-2.58928	YLR053C	YLR053C	Unknown	Unknown
1.45312	-3.05147	-3.62453	YIL015W	BAR1	Mating	Secreted Aspartyl Protease
1.2	NA	-4.4942	YDR461W	MFA1	Mating	Mating pheromone a-factor, made by a cells; interacts with alpha cells to induce cell cycle arrest and other responses leading to mating; biogenesis involves C-terminal modification, N-terminal proteolysis, and export; also encoded by MFA2
1.2	2.2699	NA	YFL014W	HSP12	Cell Wall	Plasma membrane localized protein that protects membranes from desiccation; induced by heat shock, oxidative stress, osmostress, stationary phase entry, glucose depletion, oleate and alcohol; regulated by the HOG and Ras-Pka pathways
1.18138	-1.66673	-0.83135	YER067W	RGI1	Respiration	Respiratory Growth Induced
1.15835	-3.4289	-2.58798	YMR304C-A	(SCW10)	Cell Wall	Cell wall protein with similarity to glucanases
1.14035	NA	-1.17522	YGL052W	YGL052W	Unknown - trafficking	Dubious open reading frame unlikely to encode a protein, based on available experimental and comparative sequence data; partially overlaps the verified ORF MST27 member of DUP240 gene family; binds COPI and COPII vesicles
1.11872	-1.88563	-1.77757	YIL166C	YIL166C	Unknown	Putative protein with similarity to the allantoate permease (Dal5p) subfamily of the major facilitator superfamily; mRNA expression is elevated by sulfur limitation; YIL166C is a non-essential gene
1.1	NA	-1.2608	YGL032C	AGA2	Mating	Adhesion subunit of a-agglutinin of a-cells, C-terminal sequence acts as a ligand for alpha-agglutinin (Sag1p) during agglutination, modified with O-linked oligomannosyl chains, linked to anchorage subunit Aga1p via two disulfide bonds
1.1	NA	-1.28483	YBL034C	STU1	Cytoskeleton - Microtubules	Component of the mitotic spindle that binds to interpolar microtubules via its association with beta-tubulin (Tub2p); required for interpolar microtubules to provide an outward force on the spindle poles
1.08393	-1.5296	-1.17128	YLL009C	COX17	Respiration	Copper metallochaperone that transfers copper to Sco1p and Cox11p for eventual delivery to cytochrome c oxidase
1.07898	-2.00523	-1.28188	YJL189W	RPL39	Translation	Protein component of the large (60S) ribosomal subunit, has similarity to rat L39 ribosomal protein; required for ribosome biogenesis; loss of both Rpl31p and Rpl39p confers lethality; also exhibits genetic interactions with SIS1 and PAB1
1.03305	NA	-1.793	YER039C	HVG1	Unknown - trafficking	Protein of unknown function, has homology to Vrg4p
0.996275	-1.13403	-1.05282	YOR102W	YOR102W	Trafficking	Dubious open reading frame, unlikely to encode a functional protein; extensively overlaps essential OST2 gene encoding a subunit of the ER lumen oligosaccharyltransferase complex
0.974675	NA	NA	YDR534C	FIT1	Cell Wall - Iron	Mannoprotein that is incorporated into the cell wall via a glycosylphosphatidylinositol (GPI) anchor, involved in the retention of siderophore-iron in the cell wall
0.967425	-2.27607	-2.45388	YDR070C	FMP16	Unknown - Mitochondria	Putative protein of unknown function; proposed to be involved in responding to conditions of stress; the authentic, non-tagged protein is detected in highly purified mitochondria in high-throughput studies
0.956625	-1.51463	-1.52913	YPL225W	YPL225W	Unknown - Translation	Protein of unknown function that may interact with ribosomes, based on co-purification experiments; green fluorescent protein (GFP)-fusion protein localizes to the cytoplasm
0.93885	-1.9363	-1.5224	YCL067C	HMLALPHA2	Mating	Silenced copy of ALPHA2 at HML; homeobox-domain protein that associates with Mcm1p in haploid cells to repress a-specific gene expression and interacts with a1p in diploid cells to repress haploid-specific gene expression
0.9339	-1.96643	-1.64495	YER121W	YER121W	Unknown	Putative protein of unknown function; may be involved in phosphatase regulation and/or generation of precursor metabolites and energy
0.925725	-1.47483	-0.76195	YBR162W-A	YSY6	Trafficking	Protein whose expression suppresses a secretory pathway mutation in E. coli; has similarity to the mammalian RAMP4 protein involved in secretion
0.91245	-1.3248	-1.57672	YIL009C-A	EST3	Telomere Maintenance	Component of the telomerase holoenzyme, involved in telomere replication
0.903475	-1.76263	-1.43407	YLR408C	YLR408C	Unknown	Putative protein of unknown function; green fluorescent protein (GFP)-fusion protein localizes to the endosome; YLR408C is not an essential gene
0.900175	-1.1741	-1.14995	YGR230W	BNS1	Sportulation	Protein with some similarity to Spo12p; overexpression bypasses need for Spo12p, but not required for meiosis
0.9	NA	NA	YNR014W	YNR014W	Unknown	Putative protein of unknown function; expression is cell-cycle regulated, Azf1p-dependent, and heat-inducible
0.896075	-1.54417	-1.89695	YCL065W	(HMLALPHA)	Mating	Silenced copy of ALPHA2 at HML; homeobox-domain protein that associates with Mcm1p in haploid cells to repress a-specific gene expression and interacts with a1p in diploid cells to repress haploid-specific gene expression
0.893575	-1.4786	-1.19093	YPR101W	SNT309	RNA Processing	Component of NineTeen complex (NTC) containing Prp19p involved in mRNA splicing, interacts physically and genetically with Prp19p
0.893325	-1.66243	-1.17735	YGL080W	FMP37	Unknown - Mitochondria	Putative protein of unknown function; highly conserved across species and orthologous to human gene BRP44L; the authentic, non-tagged protein is detected in highly purified mitochondria in high-throughput studies
0.892575	-1.91057	-1.4992	YCR096C	HMRA2	Mating	Silenced copy of a2 at HMR; similarity to Alpha2p; required along with a1p for inhibiting expression of the HO endonuclease in a/alpha HO/HO diploid cells with an active mating-type interconversion system
0.884525	-1.59257	NA	YDR086C	SSS1	Trafficking - ER	Subunit of the Sec61p translocation complex (Sec61p-Sss1p-Sbh1p) that forms a channel for passage of secretory proteins through the endoplasmic reticulum membrane, and of the Ssh1p complex (Ssh1p-Sbh2p-Sss1p); interacts with Ost4p and Wbp1p
0.879475	-1.06273	-0.809025	YBR206W	YBR206W	Unknown - trafficking	Dubious open reading frame unlikely to encode a protein, based on available experimental and comparative sequence data; partially overlaps the verified gene KTR3 which is a putative alpha-1,2-mannosyltransferase involved in O- and N-linked protein glycosylation; member of the KRE2/MNT1 mannosyltransferase family
0.87725	-0.659767	-3.1117	YFL026W	STE2	Mating	Receptor for alpha-factor pheromone; seven transmembrane-domain GPCR that interacts with both pheromone and a heterotrimeric G protein to initiate the signaling response that leads to mating between haploid a and alpha cells
0.873575	-1.4604	-0.96855	YLR200W	YKE2	Protein Folding - Microtubules	Subunit of the heterohexameric Gim/prefoldin protein complex involved in the folding of alpha-tubulin, beta-tubulin, and actin; prefoldin
0.870125	-3.0543	-2.05837	YGL177W	YGL177W	Unknown - Mating	Dubious open reading frame unlikely to encode a functional protein, based on available experimental and comparative sequence data; overlaps MPT5 which plays a role in mating
0.866875	-1.19257	-0.83565	YJL096W	MRPL49	Respiration	Mitochondrial ribosomal protein of the large subunit
0.86535	-2.81777	-2.87405	YEL021W	URA3	Purine Biosynthesis	Orotidine-5'-phosphate (OMP) decarboxylase, catalyzes the sixth enzymatic step in the de novo biosynthesis of pyrimidines, converting OMP into uridine monophosphate (UMP);
0.86525	-2.031	-1.8276	YEL039C	CYC7	Respiration	Cytochrome c isoform 2, expressed under hypoxic conditions; electron carrier of the mitochondrial intermembrane space that transfers electrons from ubiquinone-cytochrome c oxidoreductase to cytochrome c oxidase during cellular respiration
0.862525	-1.87443	-1.56288	YCR039C	MATALPHA2	Transcription - Mating	Homeobox-domain protein that, with Mcm1p, represses a-specific genes in haploids; acts with A1p to repress transcription of haploid-specific genes in diploids; one of two genes encoded by the MATalpha mating type cassette
0.844025	-1.32457	NA	YBR167C	POP7	RNA Processing	Subunit of both RNase MRP, which cleaves pre-rRNA, and nuclear RNase P, which cleaves tRNA precursors to generate mature 5' ends
0.8357	-1.30937	-1.19982	YFR043C	IRC6	Unknown - Recombination	Putative protein of unknown function; null mutant displays increased levels of spontaneous Rad52p foci
0.83385	-1.28573	-1.1378	YNL147W	LSM7	RNA Processing	Lsm (Like Sm) protein; part of heteroheptameric complexes (Lsm2p-7p and either Lsm1p or 8p): cytoplasmic Lsm1p complex involved in mRNA decay; nuclear Lsm8p complex part of U6 snRNP and possibly involved in processing tRNA, snoRNA, and rRNA
0.833425	-0.995433	-0.626775	YHR059W	FYV4	Unknown	Protein of unknown function, required for survival upon exposure to K1 killer toxin
0.8323	-1.79747	-1.14668	YJL188C	(RPL39)	Translation	Dubious open reading frame, unlikely to encode a protein; not conserved in closely related Saccharomyces species; 88% of ORF overlaps the verified gene RPL39
0.8309	-0.114267	-0.25655	YBR090C-A	NHP6B	Transcription - chromatin	High-mobility group non-histone chromatin protein, functionally redundant with Nhp6Ap; homologous to mammalian high mobility group proteins 1 and 2; acts to recruit transcription factor Rcs1p to certain promoters
0.82785	-1.35463	-1.0882	YKL167C	MRP49	Respiration	Mitochondrial ribosomal protein of the large subunit, not essential for mitochondrial translation
0.82655	-1.1493	-1.03868	YKL003C	MRP17	Respiration	Mitochondrial ribosomal protein of the small subunit; MRP17 exhibits genetic interactions with PET122, encoding a COX3-specific translational activator
0.826375	-0.8157	-1.40405	YDR410C	STE14	Mating	Farnesyl cysteine-carboxyl methyltransferase, mediates the carboxyl methylation step during C-terminal CAAX motif processing of a-factor and RAS proteins in the endoplasmic reticulum, localizes to the ER membrane
0.82635	-1.468	-1.3016	YLR147C	SMD3	RNA Processing	Core Sm protein Sm D3; part of heteroheptameric complex (with Smb1p, Smd1p, Smd2p, Sme1p, Smx3p, and Smx2p) that is part of the spliceosomal U1, U2, U4, and U5 snRNPs; homolog of human Sm D3
0.825025	-1.1213	-0.92715	YPL148C	PPT2	Respiration	Phosphopantetheine:protein transferase (PPTase), activates mitochondrial acyl carrier protein (Acp1p) by phosphopantetheinylation
0.821225	-2.26057	-2.0389	YHR142W	CHS7	Cell Wall - Trafficking	Protein of unknown function, involved in chitin biosynthesis by regulating Chs3p export from the ER
0.82065	-0.5654	-0.557725	YER087C-A	SBH1	Trafficking - ER	Beta subunit of the Sec61p ER translocation complex (Sec61p-Sss1p-Sbh1p); involved in protein translocation into the endoplasmic reticulum; interacts with the exocyst complex and also with Rtn1p; homologous to Sbh2p
0.817025	-1.27937	-1.26747	YKR074W	AIM29	Unknown - Recombination	Putative protein of unknown function; epitope-tagged protein localizes to the cytoplasm; YKR074W is not an essential gene; null mutant displays elevated frequency of mitochondrial genome loss
0.8168	-0.3208	-0.50905	YDR154C	YDR154C	Unknown	Dubious open reading frame, null mutant exhibits synthetic phenotype with alpha-synuclein; overlaps CPR1
0.816725	-1.913	-1.2873	YLR104W	YLR104W	Cell Wall	Putative protein of unknown function; mutant is deficient in amounts of cell wall mannosylphosphate
0.8166	-1.48157	-1.0113	YMR158W	MRPS8	Respiration	Mitochondrial ribosomal rrotein, Small subunit
0.810875	-1.51343	-1.27452	YGR206W	MVB12	Trafficking - Golgi	ESCRT-I subunit required to stabilize oligomers of the ESCRT-I core complex (Stp22p, Vps28p, Srn2p), which is involved in ubiquitin-dependent sorting of proteins into the endosome; deletion mutant is sensitive to rapamycin and nystatin
0.8086	-1.24263	-0.96805	YNR022C	MRPL50	Respiration	Mitochondrial ribosomal protein of the large subunit, not essential for mitochondrial translation
0.808575	-1.389	-1.4491	YGR024C	THG1	RNA Processing	tRNAHis guanylyltransferase, adds a guanosine residue to the 5' end of tRNAHis after transcription and RNase P cleavage; couples nuclear division and migration to cell budding and cytokinesis; essential enzyme conserved among eukaryotes
0.80825	-1.86837	-1.99697	YOL048C	RRT8	Transcription - rDNA	Putative protein of unknown function; identified in a screen for mutants with increased levels of rDNA transcription; green fluorescent protein (GFP)-fusion protein localizes to lipid particles
0.806575	NA	-1.19105	YDR078C	SHU2	Recombination	Protein involved in a Rad51p-, Rad54p-dependent pathway for homologous recombination repair, important for error-free repair of spontaneous and induced DNA lesions to protect the genome from mutation; associates with Shu1p, Psy3p, and Csm2p
0.80405	-1.7806	-1.15015	YPL051W	ARL3	Trafficking - Golgi	GTPase of the Ras superfamily required to recruit Arl1p to the Golgi; similar to ADP-ribosylation factor
0.800575	2.05593	0.52955	YNR072W	HXT17	Glucose Metabolism	Hexose transporter, up-regulated in media containing raffinose and galactose at pH 7.7 versus pH 4.7, repressed by high levels of glucose
0.8	-1.0939	-1.38758	YEL028W	YEL028W	Unknown	Dubious open reading frame unlikely to encode a protein, based on available experimental and comparative sequence data
0.8	NA	NA	YMR175W	SIP18	Unknown	Protein of unknown function whose expression is induced by osmotic stress ; PL binding
0.8	NA	NA	YDL186W	YDL186W	Unknown	Putative protein of unknown function; YDL186W is not an essential gene
0.8	-1.31997	-1.43037	YGL198W	YIP4	Trafficking - Golgi	Protein that interacts with Rab GTPases, localized to late Golgi vesicles; computational analysis of large-scale protein-protein interaction data suggests a possible role in vesicle-mediated transport
0.8	NA	NA	YLR452C	SST2	Mating	GTPase-activating protein for Gpa1p, regulates desensitization to alpha factor pheromone; also required to prevent receptor-independent signaling of the mating pathway; member of the RGS (regulator of G-protein signaling) family
0.8	NA	-1.90932	YHL043W	ECM34	Cell Wall - Telomeric	Putative protein of unknown function; member of the DUP380 subfamily of conserved, often subtelomerically-encoded proteins
0.797175	-3.076	-2.15663	YDR085C	AFR1	Mating	Protein required for pheromone-induced projection (shmoo) formation; regulates septin architecture during mating; has an RVXF motif that mediates targeting of Glc7p to mating projections; interacts with Cdc12p
0.795375	NA	-1.4644	YBR258C	SHG1	Transcription - chromatin	Subunit of the COMPASS (Set1C) complex, which methylates histone H3 on lysine 4 and is required in transcriptional silencing near telomeres
0.7941	-1.13697	-0.954375	YNL122C	YNL122C	Unknown	Unknown; mitochondria-associated
0.793575	NA	-1.81105	YLR073C	YLR073C	Unknown	Unknown; FG decreased in mutant
0.793	-1.73247	-1.31048	YBR253W	SRB6	Transcription	Subunit of the RNA polymerase II mediator complex; associates with core polymerase subunits to form the RNA polymerase II holoenzyme; essential for transcriptional regulation
0.79245	-0.577767	-0.441975	YBL027W	RPL19B	Translation	Protein component of the large (60S) ribosomal subunit, nearly identical to Rpl19Ap and has similarity to rat L19 ribosomal protein; rpl19a and rpl19b single null mutations result in slow growth, while the double null mutation is lethal
0.791675	-1.44163	-1.0447	YIL098C	FMC1	Respiration	Mitochondrial matrix protein, required for assembly or stability at high temperature of the F1 sector of mitochondrial F1F0 ATP synthase; null mutant temperature sensitive growth on glycerol is suppressed by multicopy expression of Odc1p
0.790625	-0.868	-0.7055	YNL081C	SWS2	Respiration	Putative mitochondrial ribosomal protein of the small subunit, has similarity to E. coli S13 ribosomal protein; participates in controlling sporulation efficiency
0.788575	-1.12147	-1.0559	YHR121W	LSM12	RNA Processing	Protein of unknown function that may function in RNA processing; interacts with Pbp1p and Pbp4p and associates with ribosomes; contains an RNA-binding LSM domain and an AD domain; GFP-fusion protein is induced by the DNA-damaging agent MMS
0.781275	-1.24927	-1.00452	YNL213C	YNL213C	Respiration	Protein of unknown function; null mutant lacks mitochondrial DNA and cannot grow on glycerol; the authentic, non-tagged protein is detected in highly purified mitochondria in high-throughput studies
0.780675	-1.59183	-1.18732	YJR034W	PET191	Respiration	Protein required for assembly of cytochrome c oxidase; exists as an oligomer that is integral to the mitochondrial inner membrane and faces the intermembrane space; contains a twin Cx9C motif
0.7797	-1.43897	-1.22685	YAL015C	NTG1	Recombination	DNA N-glycosylase and apurinic/apyrimidinic (AP) lyase involved in base excision repair; distribution between nucleus and mitochondrion varies according to which compartment is under oxidative stress and is also sumoylation-dependent
0.7753	0.965567	-0.005125	YJR158W	HXT16	Glucose Metabolism	Protein of unknown function with similarity to hexose transporter family members, expression is repressed by high levels of glucose
0.774075	-1.80957	-1.22835	YMR112C	MED11	Transcription	Subunit of the RNA polymerase II mediator complex; associates with core polymerase subunits to form the RNA polymerase II holoenzyme; essential protein
0.77375	-0.6733	-0.67335	YLR254C	NDL1	Cytoskeleton - Microtubules	Homolog of nuclear distribution factor NudE, NUDEL; interacts with Pac1p and regulates dynein targeting to microtubule plus ends
0.7719	-0.4584	-0.14325	YJL190C	RPS22A	Translation	Protein component of the small (40S) ribosomal subunit; nearly identical to Rps22Bp and has similarity to E. coli S8 and rat S15a ribosomal proteins
0.771075	-1.45203	-1.1398	YBR062C	YBR062C	Unknown	Unknown
0.770125	-3.0262	-3.0094	YGR236C	SPG1	Stress Response	Protein required for survival at high temperature during stationary phase; not required for growth on nonfermentable carbon sources; the authentic, non-tagged protein is detected in highly purified mitochondria in high-throughput studies
0.768725	-1.6442	-1.2767	YBR120C	CBP6	Respiration	Mitochondrial translational activator of the COB mRNA; phosphorylated
0.76705	-1.2664	-1.29198	YPR146C	YPR146C	Unknown	Dubious open reading frame unlikely to encode a functional protein, based on available experimental and comparative sequence data
0.765625	-3.2792	-2.9577	YER138W-A	YER138W-A	Unknown	Unknown
0.7654	-3.76883	-3.65388	YLR040C	YLR040C	Cell Wall	Putative protein of unknown function; localizes to the cell wall; predicted to be a GPI-attached protein; upregulated by Mcm1p-Alpha1p transcription factor; partially overlaps the dubious ORF YLR041W; YLR040C is not essential
0.764	-0.4529	-0.758625	YJL210W	PEX2	Peroxisome	RING-finger peroxin, peroxisomal membrane protein with a C-terminal zinc-binding RING domain, forms translocation subcomplex with Pex10p and Pex12p which functions in peroxisomal matrix protein import
0.75875	-1.39643	-1.20172	YDR179C	CSN9	Protein Processing	Subunit of the Cop9 signalosome, which is required for deneddylation, or removal of the ubiquitin-like protein Rub1p from Cdc53p (cullin); involved in adaptation to pheromone signaling
0.758525	NA	-0.984125	YFL046W	FMP32	Respiration	Putative protein of unknown function; the authentic, non-tagged protein is detected in highly purified mitochondria in high-throughput studies
0.758475	-0.768033	-0.763625	YDR031W	MIC14	Respiration	Mitochondrial intermembrane space cysteine motif protein of 14 kDa
0.756375	-1.04873	-0.859275	YDR063W	AIM7	Unknown - Recombination	Putative protein of unknown function; green fluorescent protein (GFP)-fusion protein localizes to the cytoplasm and nucleus; null mutant is viable and displays elevated frequency of mitochondrial genome loss
0.755925	-0.988	-1.25457	YHR034C	PIH1	RNA Processing	Protein of unresolved function; may function in protein folding and/or rRNA processing, interacts with a chaperone (Hsp82p), two chromatin remodeling factors (Rvb1p, Rvb2p) and two rRNA processing factors (Rrp43p, Nop58p)
GAL-MSB2	GAL-MSB2 vs ras2	GAL-MSB2 VS ste12	ORF	Gene	Process	Function
2.76083	-0.676833	0.401367	YGR014W	MSB2	Signal Transduction	Signaling Mucin in the Cdc42p MAPK Filamentous Growth Pathway
1.5104	NA	NA	YPL276W	FDH2	Metabloism - Formate	NAD(+)-dependent formate dehydrogenase, may protect cells from exogenous formate;
1.19637	NA	NA	YPL275W	FDH2	Metabloism - Formate	NAD(+)-dependent formate dehydrogenase, may protect cells from exogenous formate;
1.12687	-0.8533	-1.50967	YMR305C	SCW10	Cell Wall	Cell wall protein with similarity to glucanases
1.10007	-0.842833	-1.19777	YOR388C	FDH1	Metabloism - Formate	NAD(+)-dependent formate dehydrogenase, may protect cells from exogenous formate;
1.06623	-0.6115	-0.279	YMR011W	HXT2	Metabloism - Glucose	High-affinity glucose transporter of the major facilitator superfamily, expression is induced by low levels of glucose and repressed by high levels of glucose
1.0305	-2.08753	-2.116	YPR002W	PDH1	Respiration	Mitochondrial protein that participates in respiration, induced by diauxic shift; homologous to E. coli PrpD, may take part in the conversion of 2-methylcitrate to 2-methylisocitrate
0.910267	-1.6623	-1.64407	YGL205W	POX1	Metabolism - Fatty Acid	Fatty-acyl coenzyme A oxidase, involved in the fatty acid beta-oxidation pathway; localized to the peroxisomal matrix
0.906767	NA	-0.381867	YPL061W	ALD6	Metabolism	Cytosolic aldehyde dehydrogenase, activated by Mg2+ and utilizes NADP+ as the preferred coenzyme; required for conversion of acetaldehyde to acetate; constitutively expressed; locates to the mitochondrial outer surface upon oxidative stress
0.9062	0.0703333	NA	YCR098C	GIT1	Metabolism - GPI	Plasma membrane permease, mediates uptake of glycerophosphoinositol and glycerophosphocholine as sources of the nutrients inositol and phosphate; expression and transport rate are regulated by phosphate and inositol availability
0.9042	-1.4917	0.697333	YJL153C	INO1	Metabolism - Inositol	Inositol 1-phosphate synthase, involved in synthesis of inositol phosphates and inositol-containing phospholipids; transcription is coregulated with other phospholipid biosynthetic genes by Ino2p and Ino4p, which bind the UASINO DNA element
0.871433	-1.82257	-2.87837	YIL015W	BAR1	Protein Processing	Aspartyl protease secreted into the periplasmic space of mating type a cells, helps cells find mating partners, cleaves and inactivates alpha factor allowing cells to recover from alpha-factor-induced cell cycle arrest
0.8656	-1.08317	-1.3499	YNL208W	YNL208W	Unknown	Protein of unknown function; may interact with ribosomes, based on co-purification experiments; authentic, non-tagged protein is detected in purified mitochondria in high-throughput studies; potential orthologs found in other fungi
0.839667	0.113767	-1.79373	YKR013W	PRY2	Unknown	Unknown
0.837867	NA	-1.88403	YDR461W	MFA1	Mating	Mating pheromone a-factor, made by a cells; interacts with alpha cells to induce cell cycle arrest and other responses leading to mating; biogenesis involves C-terminal modification, N-terminal proteolysis, and export; also encoded by MFA2
0.825	-0.6196	-0.9092	YJR020W	YJR020W	Unknown	Unknown
0.794533	NA	NA	YOR391C	HSP33	Heat Shock Protease	Possible chaperone and cysteine protease with similarity to E. coli Hsp31 and S. cerevisiae Hsp31p, Hsp32p, and Sno4p; member of the DJ-1/ThiJ/PfpI superfamily, which includes human DJ-1 involved in Parkinson's disease
0.7917	-1.4236	-0.8611	YEL060C	PRB1	Protein Processing	Vacuolar proteinase B (yscB), a serine protease of the subtilisin family; involved in protein degradation in the vacuole and required for full protein degradation during sporulation
0.787633	-0.360933	-1.15507	YMR304C-A	(SCW10)	Cell Wall	Cell wall protein with similarity to glucanases
0.786233	-1.1099	-2.89243	YPL163C	SVS1	Cell Wall	Cell Wall; transcriptional target of the Filamentous Growth Pathway
0.7842	-0.596933	-0.6932	YJR061W	YJR061W	Unknown - Glycosylation	Putative protein of unknown function; non-essential gene with similarity to Mnn4, a putative membrane protein involved in glycosylation; transcription repressed by Rm101p
0.780767	NA	NA	YMR322C	SNO4	Heat Shock Protease	Possible chaperone and cysteine protease, similar to bacterial Hsp31 and yeast Hsp31p, Hsp32p, and Hsp33p; DJ-1/ThiJ/PfpI superfamily member; predicted involvement in pyridoxine metabolism; induced by mild heat stress and copper deprivation
0.7789	-1.60017	-3.064	YIL117C	PRM5	Mating	Pheromone-regulated protein, predicted to have 1 transmembrane segment; induced during cell integrity signaling
0.7604	-0.9401	-1.0597	YPR005C	HAL1	Stress Response	Cytoplasmic protein involved in halotolerance; decreases intracellular Na+ (via Ena1p) and increases intracellular K+ by decreasing efflux; expression repressed by Ssn6p-Tup1p and Sko1p and induced by NaCl, KCl, and sorbitol through Gcn4p
0.7	NA	NA	YPL278C	YPL278C	Unknown	Putative protein of unknown function; gene expression regulated by copper levels
a. Msb2* refers to the MSB2D100-818 allele. The strains used for DNA microarray analysis are described in the Materials and Methods section of the paper.
b. Genes in parantheses refer to ORFs that overlap with induced targets. For example, YMR304C-A partially overlaps with YMR305C, which encodes for SCW10, and might appear as an induced target due to YMR305C induction.
c. Process and functional categories were obtained through public databases, primarily Saccharomyce genome database (http://www.yeastgenome.org/).
d. N/A referes to the fact that in one of the three independent comparisons, sopt data was not available. In this case, an average of two independent comparisons was made. See other sheets in this EXCELL table for details.
e. Values are expressed in log2 ratios.

## Sheet: Induced and Repressed Targets
Table S6B. Additional analysis of expression profile data.
Genes induced by activated MSB2 and their dependency on STE12 and RAS2.
ORF	Gene	MSB2* vs WT Average	Msb2* vs ste12 Average	Msb2* vs ras2 Average	Process	Function	Component	ArrayID
YJR157W		3.198	-4.23555	-4.8792	biological_process unknown	molecular_function unknown	not yet annotated	YJR157W
YGL045W	RIM8	2.38212	-3.70147	-3.75117	biological_process unknown	molecular_function unknown	not yet annotated	YGL045W
YLR042C		2.35268	-7.45995	-8.0359	biological_process unknown	molecular_function unknown	not yet annotated	YLR042C
YKR102W	FLO10	1.88315	-2.26512	-1.51837	biological_process unknown	molecular_function unknown	not yet annotated	YKR102W
YBL034C	STU1	1.7	-1.28483	-1.435	microtubule nucleation	structural constituent of cytoskeleton	spindle pole body	YBL034C
YOR161C	PNS1	1.6601	-2.05017	-2.15207	biological_process unknown	molecular_function unknown	not yet annotated	YOR161C
YLR053C		1.6442	-2.58928	-2.51863	biological_process unknown	molecular_function unknown	not yet annotated	YLR053C
YFL014W	HSP12	1.5	NA	2.2699	oxidative stress response*	heat shock protein	cellular_component unknown	YFL014W
YDR461W	MFA1	1.5	-4.4942	-5.2064	signal transduction of mating signal (sensu Saccharomyces)	pheromone	extracellular	YDR461W
YIL015W	BAR1	1.45312	-3.62453	-3.05147	pheromone degradation	aspartic-type endopeptidase	periplasmic space (sensu Fungi)	YIL015W
YEL028W		1.3	-1.38758	-1.0939	biological_process unknown	molecular_function unknown	not yet annotated	YEL028W
YER067W		1.18138	-0.83135	-1.66673	biological_process unknown	molecular_function unknown	not yet annotated	YER067W
YMR304C-A		1.15835	-2.58798	-3.4289	biological_process unknown	molecular_function unknown	not yet annotated	YMR304C-A
YGL052W		1.14035	-1.17522	-1.57705	biological_process unknown	molecular_function unknown	not yet annotated	YGL052W
YIL166C		1.11872	-1.77757	-1.88563	biological_process unknown	molecular_function unknown	not yet annotated	YIL166C
YLL009C	COX17	1.08393	-1.17128	-1.5296	cytochrome c oxidase biogenesis*	intracellular copper delivery	cytosol*	YLL009C
YJL189W	RPL39	1.07898	-1.28188	-2.00523	protein biosynthesis	structural constituent of ribosome	cytosolic large ribosomal subunit (sensu Eukarya)	YJL189W
YER039C	HVG1	1.03305	-1.793	-1.7137	not yet annotated	not yet annotated	not yet annotated	YER039C
YOR202W	HIS3	1	NA	-1.8999	histidine biosynthesis	imidazoleglycerol-phosphate dehydratase	cytosol	YOR202W
YOR102W		0.996275	-1.05282	-1.13403	biological_process unknown	molecular_function unknown	not yet annotated	YOR102W
YDR534C		0.974675	NA	-0.6888	biological_process unknown	molecular_function unknown	not yet annotated	YDR534C
YDR070C		0.967425	-2.45388	-2.27607	biological_process unknown	molecular_function unknown	not yet annotated	YDR070C
YPL225W		0.956625	-1.52913	-1.51463	biological_process unknown	molecular_function unknown	cytoplasm	YPL225W
YCL067C	HMLALPHA2	0.93885	-1.5224	-1.9363	transcription regulation, from Pol II promoter*	transcription co-repressor	nucleus	YCL067C
YER121W		0.9339	-1.64495	-1.96643	biological_process unknown	molecular_function unknown	not yet annotated	YER121W
YBR162W-A	YSY6	0.925725	-0.76195	-1.47483	not yet annotated	molecular_function unknown	not yet annotated	YBR162W-A
YIL009C-A	EST3	0.91245	-1.57672	-1.3248	not yet annotated	molecular_function unknown	not yet annotated	YIL009C-A
YLR408C		0.903475	-1.43407	-1.76263	biological_process unknown	molecular_function unknown	not yet annotated	YLR408C
YGR230W	BNS1	0.900175	-1.14995	-1.1741	biological_process unknown	molecular_function unknown	not yet annotated	YGR230W
YCL065W		0.896075	-1.89695	-1.54417	biological_process unknown	molecular_function unknown	not yet annotated	YCL065W
YPR101W	SNT309	0.893575	-1.19093	-1.4786	mRNA splicing	not yet annotated	not yet annotated	YPR101W
YGL080W		0.893325	-1.17735	-1.66243	biological_process unknown	molecular_function unknown	not yet annotated	YGL080W
YCR096C	A2	0.892575	-1.4992	-1.91057	mating-type specific transcriptional control	molecular_function unknown	cellular_component unknown	YCR096C
YDR086C	SSS1	0.884525	NA	-1.59257	co-translational membrane targeting	protein transporter	translocon	YDR086C
YBR206W		0.879475	-0.809025	-1.06273	biological_process unknown	molecular_function unknown	not yet annotated	YBR206W
YFL026W	STE2	0.87725	-3.1117	-0.659767	pheromone response (sensu Saccharomyces)	mating-type alpha-factor pheromone receptor	integral plasma membrane protein	YFL026W
YLR200W	YKE2	0.873575	-0.96855	-1.4604	not yet annotated	not yet annotated	not yet annotated	YLR200W
YGL177W		0.870125	-2.05837	-3.0543	biological_process unknown	molecular_function unknown	not yet annotated	YGL177W
YJL096W	MRPL49	0.866875	-0.83565	-1.19257	protein biosynthesis	structural constituent of ribosome	mitochondrial large ribosomal subunit	YJL096W
YEL021W	URA3	0.86535	-2.87405	-2.81777	pyrimidine biosynthesis	orotidine-5'-phosphate decarboxylase	not yet annotated	YEL021W
YEL039C	CYC7	0.86525	-1.8276	-2.031	respiration	not yet annotated	not yet annotated	YEL039C
YCR039C	MATALPHA2	0.862525	-1.56288	-1.87443	transcription regulation, from Pol II promoter*	transcription co-repressor	nucleus	YCR039C
YBR167C	POP7	0.844025	NA	-1.32457	rRNA processing*	ribonuclease P*	ribonuclease mitochondrial RNA processing complex*	YBR167C
YFR043C		0.8357	-1.19982	-1.30937	biological_process unknown	molecular_function unknown	not yet annotated	YFR043C
YNL147W	LSM7	0.83385	-1.1378	-1.28573	not yet annotated	not yet annotated	not yet annotated	YNL147W
YHR059W		0.833425	-0.626775	-0.995433	biological_process unknown	molecular_function unknown	cellular_component unknown	YHR059W
YJL188C		0.8323	-1.14668	-1.79747	biological_process unknown	molecular_function unknown	not yet annotated	YJL188C
YBR090C-A		0.8309	-0.25655	-0.114267				YBR090C-A
YKL167C	MRP49	0.82785	-1.0882	-1.35463	protein biosynthesis	structural constituent of ribosome	mitochondrial large ribosomal subunit	YKL167C
YKL003C	MRP17	0.82655	-1.03868	-1.1493	protein biosynthesis	structural constituent of ribosome	mitochondrial small ribosomal subunit	YKL003C
YDR410C	STE14	0.826375	-1.40405	-0.8157	not yet annotated	protein-S-isoprenylcysteine O-methyltransferase	not yet annotated	YDR410C
YLR147C	SMD3	0.82635	-1.3016	-1.468	mRNA splicing	not yet annotated	not yet annotated	YLR147C
YPL148C	PPT2	0.825025	-0.92715	-1.1213	lipid transport	not yet annotated	not yet annotated	YPL148C
YHR142W	CHS7	0.821225	-2.0389	-2.26057	not yet annotated	not yet annotated	not yet annotated	YHR142W
YER087C-A	SBH1	0.82065	-0.557725	-0.5654	secretion	ER protein translocation complex subunit		YER087C-A
YKR074W		0.817025	-1.26747	-1.27937	biological_process unknown	molecular_function unknown	cytoplasm	YKR074W
YDR154C		0.8168	-0.50905	-0.3208	biological_process unknown	molecular_function unknown	not yet annotated	YDR154C
YLR104W		0.816725	-1.2873	-1.913	biological_process unknown	molecular_function unknown	not yet annotated	YLR104W
YMR158W		0.8166	-1.0113	-1.48157	biological_process unknown	molecular_function unknown	not yet annotated	YMR158W
YGR206W		0.810875	-1.27452	-1.51343	biological_process unknown	molecular_function unknown	not yet annotated	YGR206W
YNR022C		0.8086	-0.96805	-1.24263	biological_process unknown	molecular_function unknown	not yet annotated	YNR022C
YGR024C		0.808575	-1.4491	-1.389	biological_process unknown	molecular_function unknown	not yet annotated	YGR024C
YOL048C		0.80825	-1.99697	-1.86837	biological_process unknown	molecular_function unknown	not yet annotated	YOL048C
YDR078C	PUN1	0.806575	-1.19105	-1.27195	biological_process unknown	molecular_function unknown	not yet annotated	YDR078C
YPL051W	ARL3	0.80405	-1.15015	-1.7806	biological_process unknown	molecular_function unknown	not yet annotated	YPL051W
Genes induced by MSB2 overexpression and their dependency on Ste12 and Ras2.
ORF	Gene	538-GM Average	GMS-GM Average	GM-GMR Average	Process	Function	Component	ArrayID
YPR002W		1.0305	-2.116	-2.116	propionate metabolism	molecular_function unknown	cellular_component unknown	YPR002W
YPL061W	ALD6	0.906767	-0.381867	-2.08753	carbohydrate metabolism*	aldehyde dehydrogenase	cytoplasm	YPL061W
YOR374W	ALD4	0.703233	-1.31473	-1.91227	ethanol metabolism	aldehyde dehydrogenase (NAD+)	mitochondrion	YOR374W
YIL015W	BAR1	0.871433	-2.87837	-1.82257	pheromone degradation	aspartic-type endopeptidase	periplasmic space (sensu Fungi)	YIL015W
YKR009C	FOX2	0.85	-1.57637	-1.6927	fatty acid beta-oxidation	3-hydroxyacyl-CoA dehydrogenase*	peroxisomal matrix	YKR009C
YGL205W	POX1	0.910267	-1.64407	-1.6623	fatty acid beta-oxidation	acyl-CoA oxidase	peroxisomal matrix	YGL205W
YIL117C		0.7789	-3.064	-1.60017	mating (sensu Saccharomyces)	molecular_function unknown	integral membrane protein	YIL117C
YPL276W		1.5104	-2.4921	-1.5589	biological_process unknown	molecular_function unknown	not yet annotated	YPL276W
YJL153C	INO1	0.9042	0.697333	-1.4917	not yet annotated	inositol-3-phosphate synthase	not yet annotated	YJL153C
YEL060C	PRB1	0.7917	-0.8611	-1.4236	vacuolar protein degradation*	endopeptidase*	vacuole	YEL060C
YGR189C	CRH1	0.7138	-0.467767	-1.22103	biological_process unknown	molecular_function unknown	cell wall	YGR189C
YPL163C	SVS1	0.786233	-2.89243	-1.1099	not yet annotated	molecular_function unknown	not yet annotated	YPL163C
YPL275W	FDH2	1.19637	-1.1099	-1.1099	biological_process unknown	molecular_function unknown	not yet annotated	YPL275W
YNL208W		0.8656	-1.3499	-1.08317	biological_process unknown	molecular_function unknown	not yet annotated	YNL208W
YOR389W		0.7015	-1.3004	-1.0625	biological_process unknown	molecular_function unknown	not yet annotated	YOR389W
YPR005C	HAL1	0.7604	-1.0597	-0.9401	not yet annotated	molecular_function unknown	not yet annotated	YPR005C
YMR305C	SCW10	1.12687	-1.50967	-0.8533	mating (sensu Saccharomyces)	glucosidase	cytoplasm*	YMR305C
YOR388C	FDH1	1.10007	-1.19777	-0.842833	biological_process unknown	molecular_function unknown	not yet annotated	YOR388C
YGR014W	MSB2	2.76083	0.401367	-0.676833	establishment of cell polarity (sensu Saccharomyces)	molecular_function unknown	integral plasma membrane protein	YGR014W
YJR020W		0.825	-0.9092	-0.6196	biological_process unknown	molecular_function unknown	not yet annotated	YJR020W
YMR011W	HXT2	1.06623	-0.279	-0.6115	hexose transport	glucose transporter*	not yet annotated	YMR011W
YJR061W		0.7842	-0.6932	-0.596933	biological_process unknown	molecular_function unknown	not yet annotated	YJR061W
YMR304C-A		0.787633	-1.15507	-0.360933	biological_process unknown	molecular_function unknown	not yet annotated	YMR304C-A
YPL280W		0.731367	-0.8276	-0.2987	biological_process unknown	molecular_function unknown	not yet annotated	YPL280W
YMR322C		0.780767	-1.1999	-0.235	biological_process unknown	molecular_function unknown	not yet annotated	YMR322C
YBL081W		1.075	0.127867	0.0187	biological_process unknown	molecular_function unknown	not yet annotated	YBL081W
YLR042C		0.727967	-4.8262	0.0473333	biological_process unknown	molecular_function unknown	not yet annotated	YLR042C
YCR098C	GIT1	0.9062	0.8	0.0703333	biological_process unknown	molecular_function unknown	not yet annotated	YCR098C
YKR013W	PRY2	0.839667	-1.79373	0.113767	biological_process unknown	molecular_function unknown	not yet annotated	YKR013W
YNL043C		0.7043	-0.3139	0.186267	biological_process unknown	molecular_function unknown	not yet annotated	YNL043C
YOR391C		0.794533	-1.428	0.6	biological_process unknown	molecular_function unknown	not yet annotated	YOR391C
YDR461W	MFA1	0.837867	-1.88403	1.2	signal transduction of mating signal (sensu Saccharomyces)	pheromone	extracellular	YDR461W
YKL164C	PIR1	0.8476	0.6	3.5	cell wall organization and biogenesis	structural constituent of cell wall	cell wall	YKL164C
Genes with reduced expression in cells overexpressing MSB2 and their dependency on STE12 or RAS2.
ORF	Gene	538-GM Average	GMS-GM Average	GM-GMR Average	Process	Function	Component	ArrayID
YHR053C	CUP1-1	-1.4924	0.730733	1.0257	not yet annotated	not yet annotated	not yet annotated	YHR053C
YHR055C	CUP1-2	-1.4162	0.498167	0.689367	not yet annotated	not yet annotated	not yet annotated	YHR055C
YOL014W		-1.1575	2.1841	0.711967	biological_process unknown	molecular_function unknown	not yet annotated	YOL014W
YPR157W		-1.13817	0.480767	NA	biological_process unknown	molecular_function unknown	not yet annotated	YPR157W
YLR411W	CTR3	-1.03147	0.377667	-0.0482667	transport	not yet annotated	not yet annotated	YLR411W
YNL065W		-1.02343	0.3643	1.77067	biological_process unknown	molecular_function unknown	cellular_component unknown	YNL065W
YBR054W	YRO2	-1.0011	0.228867	0.211433	biological_process unknown	not yet annotated	not yet annotated	YBR054W
Genes with reduced expression in cells containing hyperactive MSB2 and their dependency on STE12 or RAS2.
ORF	Gene	MSB2* vs WT Average	Msb2* vs ste12 Average	Msb2* vs ras2 Average	Process	Function	Component	ArrayID
YCL064C	CHA1	-1.1018	-0.13935	-2.32553	not yet annotated	threonine dehydratase	not yet annotated	YCL064C
YJL153C	INO1	-1.27495	1.11662	-1.79163	not yet annotated	inositol-3-phosphate synthase	not yet annotated	YJL153C
YGR014W	MSB2	-1.54608	-1.08323	-0.9366	establishment of cell polarity (sensu Saccharomyces)	molecular_function unknown	integral plasma membrane protein	YGR014W
YML040W		-1.3599	-0.831225	-0.770867	unknown	unknown		YML040W
YJR028W		-1.37815	-0.94075	-0.685167	transcription	TFIIE 66 kD subunit		YJR028W
YMR051C		-1.35068	-0.97285	-0.657	unknown	unknown		YMR051C
YGL253W	HXK2	-1.23245	0.604025	-0.612733	glycolysis*	hexokinase	cytosol	YGL253W
YBR012W-A		-1.45487	-0.79555	-0.603267	unknown	unknown		YBR012W-A
YLL053C		-2.60363	1.9516	-0.602133	biological_process unknown	molecular_function unknown	not yet annotated	YLL053C
YMR046C		-1.42477	-0.98805	-0.565333	unknown	unknown		YMR046C
YAR010C		-1.35583	-0.713575	-0.5088	unknown	unknown		YAR010C
YBL005W-A		-1.35462	-0.92845	-0.435167	unknown	unknown		YBL005W-A
YJR026W		-1.57185	-0.781575	-0.348167	unknown	unknown		YJR026W
YLR121C	YPS4	-1.03355	0.882575	-0.211733	protein metabolism and modification	aspartic-type endopeptidase	plasma membrane	YLR121C
YPL265W	DIP5	-1.06987	0.92965	0.0691333	transport	not yet annotated	not yet annotated	YPL265W
YEL040W	UTR2	-1.3052	0.98165	0.179233	biological_process unknown	molecular_function unknown	not yet annotated	YEL040W
YNL173C	MDG1	-1.60845	0.296925	0.234867	signal transduction of mating signal (sensu Saccharomyces)	molecular_function unknown	plasma membrane	YNL173C
YPL067C		-1.12732	1.01405	0.295267	biological_process unknown	molecular_function unknown	not yet annotated	YPL067C
YGL126W	SCS3	-1.33848	0.60775	0.346733	phospholipid metabolism	not yet annotated	not yet annotated	YGL126W
YIL155C	GUT2	-1.44023	0.18205	0.4337	carbohydrate metabolism	glycerol-3-phosphate dehydrogenase	mitochondrion	YIL155C
YLR422W		-1.21063	0.325375	0.4462	biological_process unknown	molecular_function unknown	not yet annotated	YLR422W
YOL011W	PLB3	-1.21625	0.9878	0.498767	not yet annotated	lysophospholipase	not yet annotated	YOL011W
YPL238C		-1.00513	0.827	0.524733	biological_process unknown	molecular_function unknown	not yet annotated	YPL238C
YIR039C	YPS6	-1.09617	0.95915	0.567033	not yet annotated	aspartic-type endopeptidase	not yet annotated	YIR039C
YCL025C	AGP1	-1.26765	0.76225	0.627067	transport	amino acid permease	not yet annotated	YCL025C
YGR136W		-1.0642	0.960375	0.720767	biological_process unknown	molecular_function unknown	cellular_component unknown*	YGR136W
YOR247W	SRL1	-1.35245	0.821225	0.7351	nucleobase, nucleoside, nucleotide and nucleic acid metabolism	molecular_function unknown	cellular_component unknown	YOR247W
YLR248W	RCK2	-1.2187	0.61895	0.785167	biological_process unknown	not yet annotated	not yet annotated	YLR248W
YPL221W	BOP1	-1.1489	0.92465	0.785733	biological_process unknown	molecular_function unknown	not yet annotated	YPL221W
YNL307C	MCK1	-1.1545	0.702325	0.787967	protein amino acid phosphorylation*	protein threonine/tyrosine kinase	soluble fraction	YNL307C
YAL036C	FUN11	-1.04422	1.53068	0.8031	biological_process unknown	molecular_function unknown	cellular_component unknown	YAL036C
YML075C	HMG1	-1.36328	0.56545	0.814333	ergosterol biosynthesis	hydroxymethylglutaryl-CoA reductase (NADPH)	mitochondrial matrix*	YML075C
YKR043C		-1.0425	0.970175	0.822133	biological_process unknown	molecular_function unknown	not yet annotated	YKR043C
YJL012C		-1.1341	1.06498	0.908067	not yet annotated	not yet annotated	not yet annotated	YJL012C
YIR044C		-1.2159	0.607575	0.9168	biological_process unknown	molecular_function unknown	not yet annotated	YIR044C
YCR021C	HSP30	-1.10475	0.5813	0.923833	stress response*	heat shock protein	plasma membrane	YCR021C
YER091C	MET6	-1.0286	1.5301	0.9786	methionine metabolism	5-methyltetrahydropteroyltriglutamate-homocysteine S-methyltransferase	cytosol	YER091C
YFL066C		-1.67857	1.3872	0.991967	biological_process unknown	molecular_function unknown	not yet annotated	YFL066C
YBL112C		-1.54995	1.76228	1.0266	biological_process unknown	molecular_function unknown	not yet annotated	YBL112C
YHR183W	GND1	-1.31248	0.919125	1.0415	not yet annotated	phosphogluconate dehydrogenase (decarboxylating)	cytoplasm	YHR183W
YJR120W		-1.92382	1.78975	1.0626	biological_process unknown	molecular_function unknown	not yet annotated	YJR120W
YHR218W		-1.84515	1.66015	1.07317	biological_process unknown	molecular_function unknown	not yet annotated	YHR218W
YKR048C	NAP1	-1.43893	0.966575	1.0898	nucleosome assembly*	protein binding	not yet annotated	YKR048C
YKL212W	SAC1	-1.05143	1.16993	1.11567	not yet annotated	not yet annotated	not yet annotated	YKL212W
YJR092W	BUD4	-1.00733	0.9179	1.1397	axial budding*	molecular_function unknown	contractile ring (sensu Saccharomyces)	YJR092W
YOR178C	GAC1	-1.2018	1.01683	1.14673	meiosis*	protein phosphatase type 1	protein phosphatase type 1	YOR178C
YJR091C	JSN1	-1.13827	1.07585	1.1485	not yet annotated	molecular_function unknown	not yet annotated	YJR091C
YDL160C	DHH1	-1.19312	1.22022	1.1491	transcription	RNA helicase	not yet annotated	YDL160C
YEL060C	PRB1	-1.695	NA	1.19493	vacuolar protein degradation*	endopeptidase*	vacuole	YEL060C
YNL074C	MLF3	-1.11815	1.60078	1.19577	biological_process unknown	molecular_function unknown	not yet annotated	YNL074C
YDR055W	PST1	-1.40795	1.08205	1.20093	biological_process unknown	molecular_function unknown	not yet annotated	YDR055W
YLR378C	SEC61	-1.02475	0.883725	1.2098	SRP-dependent, co-translational membrane targeting, translocation	transporter	translocon	YLR378C
YBR015C	MNN2	-1.00362	0.96955	1.2168	protein amino acid glycosylation	not yet annotated	not yet annotated	YBR015C
YOR120W	GCY1	-1.32912	0.947	1.23003	biological_process unknown	molecular_function unknown	not yet annotated	YOR120W
YJL172W	CPS1	-1.31333	0.804625	1.2306	proteolysis and peptidolysis*	gly-X carboxypeptidase	vacuole	YJL172W
YLR190W		-1.3284	0.9996	1.2448	biological_process unknown	molecular_function unknown	not yet annotated	YLR190W
YLR347C	KAP95	-1.1333	0.9124	1.26343	not yet annotated	not yet annotated	not yet annotated	YLR347C
YLR194C		-1.25133	1.57692	1.27153	biological_process unknown	molecular_function unknown	not yet annotated	YLR194C
YDR062W	LCB2	-1.41187	1.32567	1.28403	not yet annotated	serine C-palmitoyltransferase	not yet annotated	YDR062W
YML110C	COQ5	-1.00067	0.81825	1.29867	ubiquinone metabolism	not yet annotated	mitochondrion	YML110C
YDR497C	ITR1	-1.30725	0.490625	1.31073	transport	not yet annotated	not yet annotated	YDR497C
YNL239W	LAP3	-1.22657	0.955025	1.31393	not yet annotated	not yet annotated	cytoplasm	YNL239W
YLR304C	ACO1	-1.11015	1.39175	1.3149	tricarboxylic acid cycle*	aconitate hydratase	cytosol*	YLR304C
YGR285C	ZUO1	-1.0921	1.356	1.31657	protein folding	chaperone	cytoplasm*	YGR285C
YGL167C	PMR1	-1.34038	1.2351	1.34093	transport	not yet annotated	not yet annotated	YGL167C
YFL032W		-1.7717	1.4527	1.35543	biological_process unknown	molecular_function unknown	not yet annotated	YFL032W
YLR342W	FKS1	-1.21877	1.12443	1.3659	cell wall organization and biogenesis*	1,3-beta-glucan synthase	actin cap (sensu Saccharomyces)*	YLR342W
YMR015C	ERG5	-1.23325	1.06793	1.38953	ergosterol biosynthesis	C-22 sterol desaturase	endoplasmic reticulum	YMR015C
YOR065W	CYT1	-1.90223	1.3591	1.3971	complex III (ubiquinone to cytochrome c)*	electron transporter, transferring electrons within CoQH2-cytochrome c reductase complex	mitochondrial inner membrane*	YOR065W
YOR008C	SLG1	-1.1403	0.683975	1.39843	establishment of cell polarity (sensu Saccharomyces)*	molecular_function unknown	actin cap (sensu Saccharomyces)*	YOR008C
YKL185W	ASH1	-1.04022	0.9148	1.44183	pseudohyphal growth*	specific transcriptional repressor	nucleus	YKL185W
YMR079W	SEC14	-1.38595	1.0357	1.44713	not yet annotated	not yet annotated	not yet annotated	YMR079W
YOL123W	HRP1	-1.22483	1.28822	1.4786	mRNA polyadenylation*	cleavage/polyadenylation specificity factor	nucleus*	YOL123W
YBL007C	SLA1	-1.2673	1.38148	1.4825	cell wall organization and biogenesis*	cytoskeletal protein binding	actin cortical patch (sensu Saccharomyces)	YBL007C
YLR023C		-1.26405	0.7553	1.4932	biological_process unknown	molecular_function unknown	not yet annotated	YLR023C
YBR295W	PCA1	-1.01225	0.9779	1.49893	not yet annotated	hydrogen/potassium-exchanging ATPase	not yet annotated	YBR295W
YGR191W	HIP1	-1.01117	1.09195	1.51467	transport	not yet annotated	not yet annotated	YGR191W
YHR007C	ERG11	-1.21205	1.10298	1.5225	ergosterol biosynthesis	lanosterol 14-alpha-demethylase	endoplasmic reticulum	YHR007C
YGR175C	ERG1	-1.12738	1.16082	1.53883	ergosterol biosynthesis	squalene monooxygenase	endoplasmic reticulum*	YGR175C
YLR187W		-1.24965	1.4433	1.539	biological_process unknown	molecular_function unknown	not yet annotated	YLR187W
YOR323C	PRO2	-1.00808	1.13555	1.5503	not yet annotated	glutamate-5-semialdehyde dehydrogenase	cytoplasm	YOR323C
YGL215W	CLG1	-1.3949	1.3162	1.5613	cell cycle	cyclin-dependent protein kinase, regulator	cyclin-dependent protein kinase holoenzyme	YGL215W
YOR140W	SFL1	-1.43263	1.51792	1.574	not yet annotated	transcription factor	not yet annotated	YOR140W
YKL152C	GPM1	-1.56042	1.17732	1.58007	glycolysis*	phosphoglycerate mutase	cytosol	YKL152C
YDL066W	IDP1	-1.22637	1.30147	1.59273	glutamate biosynthesis*	isocitrate dehydrogenase (NADP+)	mitochondrion	YDL066W
YDR033W		-2.08785	1.38082	1.59593	biological_process unknown	molecular_function unknown	plasma membrane	YDR033W
YCL043C	PDI1	-1.66355	1.47428	1.66347	not yet annotated	protein disulfide isomerase	not yet annotated	YCL043C
YMR241W	YHM2	-1.22402	1.68942	1.69597	biological_process unknown	not yet annotated	not yet annotated	YMR241W
YJL008C	CCT8	-1.2897	1.42588	1.6964	protein folding*	chaperone	cytoplasm*	YJL008C
YMR008C	PLB1	-1.5572	1.54323	1.7108	not yet annotated	lysophospholipase	not yet annotated	YMR008C
YKR042W	UTH1	-1.60613	1.19895	1.72343	not yet annotated	molecular_function unknown	not yet annotated	YKR042W
YBR263W	SHM1	-1.06035	1.54317	1.72483	not yet annotated	glycine hydroxymethyltransferase	not yet annotated	YBR263W
YPR024W	YME1	-1.18378	1.59445	1.74927	mitochondrion organization and biogenesis	ATP-dependent peptidase	mitochondrion*	YPR024W
YNL016W	PUB1	-1.36515	1.44707	1.75507	mRNA processing	not yet annotated	not yet annotated	YNL016W
YDL055C	PSA1	-1.05635	1.48002	1.789	not yet annotated	mannose-1-phosphate guanylyltransferase	cytoplasm	YDL055C
YBR238C		-1.21755	1.8031	1.80837	biological_process unknown	molecular_function unknown	not yet annotated	YBR238C
YGR060W	ERG25	-1.1592	1.44877	1.81033	ergosterol biosynthesis	C-4 methyl sterol oxidase	plasma membrane*	YGR060W
YKL148C	SDH1	-1.11078	1.7396	1.81643	tricarboxylic acid cycle*	succinate dehydrogenase	mitochondrial matrix*	YKL148C
YEL024W	RIP1	-1.51218	1.28868	1.82457	not yet annotated	ubiquinol-cytochrome c reductase	not yet annotated	YEL024W
YCL009C	ILV6	-1.10993	1.43	1.82543	branched chain family amino acid biosynthesis	acetolactate synthase	mitochondrion	YCL009C
YPL145C	KES1	-1.26768	1.2565	1.84027	steroid biosynthesis	molecular_function unknown	not yet annotated	YPL145C
YLL041C	SDH2	-1.19722	1.54925	1.8465	tricarboxylic acid cycle*	succinate dehydrogenase	mitochondrial matrix*	YLL041C
YLL044W		-1.34803	1.57783	1.88957	biological_process unknown	molecular_function unknown	not yet annotated	YLL044W
YGL008C	PMA1	-1.3525	1.68055	1.90073	not yet annotated	not yet annotated	plasma membrane*	YGL008C
YBL100C		-1.6298	1.58953	1.90453	biological_process unknown	molecular_function unknown	not yet annotated	YBL100C
YPL032C	SVL3	-1.05103	1.74235	1.91257	endocytosis	molecular_function unknown	cellular_component unknown	YPL032C
YPR041W	TIF5	-1.04983	1.48745	1.9159	translational regulation, initiation*	translation initiation factor*	not yet annotated	YPR041W
YCL028W		-1.52228	1.77125	1.92323	biological_process unknown	molecular_function unknown	not yet annotated	YCL028W
YKR093W	PTR2	-1.97493	2.57147	1.94087	transport	not yet annotated	not yet annotated	YKR093W
YLR186W		-1.01178	1.39993	1.9938	biological_process unknown	molecular_function unknown	cytoplasm	YLR186W
YMR272C	SCS7	-1.0302	1.29327	2.0352	fatty acid metabolism	not yet annotated	not yet annotated	YMR272C
YOR310C	NOP58	-1.1084	1.80235	2.03737	rRNA modification*	not yet annotated	small nuclear ribonucleoprotein complex	YOR310C
YPL231W	FAS2	-1.21297	1.78725	2.042	fatty acid biosynthesis	3-oxoacyl-[acyl-carrier protein] synthase*	fatty-acid synthase complex	YPL231W
YBR054W	YRO2	-2.45562	1.2241	2.04203	biological_process unknown	not yet annotated	not yet annotated	YBR054W
YKL109W	HAP4	-1.4964	1.475	2.07717	transcription	not yet annotated	not yet annotated	YKL109W
YLL024C	SSA2	-1.19968	1.97732	2.08777	protein folding*	chaperone*	cytoplasm*	YLL024C
YCR012W	PGK1	-2.25855	1.52137	2.096	glycolysis*	phosphoglycerate kinase	cytoplasm*	YCR012W
YPL154C	PEP4	-1.3568	1.60405	2.14707	vacuolar protein degradation*	endopeptidase*	vacuole	YPL154C
YOR204W	DED1	-1.78513	1.34058	2.15117	RNA processing	not yet annotated	not yet annotated	YOR204W
YHR018C	ARG4	-1.08832	0.59245	2.2046	arginine biosynthesis	argininosuccinate lyase	cytosol	YHR018C
YDR232W	HEM1	-1.32845	1.55325	2.2254	not yet annotated	5-aminolevulinate synthase	not yet annotated	YDR232W
YJR016C	ILV3	-1.5321	1.49185	2.2495	not yet annotated	dihydroxy-acid dehydratase	not yet annotated	YJR016C
YLR197W	SIK1	-1.59197	1.5584	2.25107	rRNA modification*	not yet annotated	nucleus*	YLR197W
YPL250C		-1.0301	0.922175	2.25627	not yet annotated	molecular_function unknown	not yet annotated	YPL250C
YDL096C		-1.5176	1.33468	2.29227	biological_process unknown	molecular_function unknown	not yet annotated	YDL096C
YLR355C	ILV5	-1.17465	1.91575	2.29287	not yet annotated	ketol-acid reductoisomerase	not yet annotated	YLR355C
YER073W	ALD5	-1.54458	1.41762	2.30573	metabolism	aldehyde dehydrogenase	mitochondrion	YER073W
YDR077W	SED1	-1.40938	1.86395	2.3558	cell wall organization and biogenesis	structural constituent of cell wall	cell wall (sensu Fungi)	YDR077W
YPL036W	PMA2	-2.34032	1.74935	2.35797	not yet annotated	not yet annotated	not yet annotated	YPL036W
YDR148C	KGD2	-1.569	1.79265	2.36217	tricarboxylic acid cycle*	dihydrolipoamide S-succinyltransferase	mitochondrial matrix	YDR148C
YNL190W		-2.41988	1.48988	2.40493	biological_process unknown	molecular_function unknown	not yet annotated	YNL190W
YNL160W	YGP1	-1.85108	2.1438	2.41573	stress response*	molecular_function unknown	cellular_component unknown	YNL160W
YLR249W	YEF3	-1.7195	1.79872	2.54463	protein synthesis elongation	translation elongation factor	ribosome	YLR249W
YJR121W	ATP2	-1.42165	2.0046	2.60193	ATP synthesis coupled proton transport	hydrogen-transporting two-sector ATPase	hydrogen-transporting ATP synthase, catalytic core (sensu Eukarya)	YJR121W
YGR180C	RNR4	-1.84322	2.05675	2.65337	DNA replication	ribonucleoside-diphosphate reductase	nucleus	YGR180C
YFL031W	HAC1	-3.54325	2.68622	2.7329	transcription regulation, from Pol II promoter*	specific RNA polymerase II transcription factor	nucleus	YFL031W
YNL327W	EGT2	-1.43392	1.91532	2.80907	cell cycle	molecular_function unknown	not yet annotated	YNL327W
YGR160W		-1.29845	2.1665	3.01203	biological_process unknown	molecular_function unknown	cellular_component unknown	YGR160W
YNL066W	SUN4	-1.05385	2.2536	3.15017	not yet annotated	molecular_function unknown	not yet annotated	YNL066W
YOL058W	ARG1	-1.36255	1.38575	3.3356	arginine biosynthesis*	argininosuccinate synthase	cytosol	YOL058W
YGL055W	OLE1	-2.22027	2.75747	3.4447	mitochondrion inheritance*	stearoyl-CoA desaturase	endoplasmic reticulum membrane	YGL055W
YNR067C		-1.71942	3.54628	3.98467	biological_process unknown	molecular_function unknown	not yet annotated	YNR067C
YKL029C	MAE1	-1.35502	3.13725	4.3447	amino acid metabolism*	malate dehydrogenase (oxaloacetate decarboxylating)	mitochondrion	YKL029C
YBR132C	AGP2	-1.03052	0.5826	NA	fatty acid metabolism	hydrogen:amino acid symporter	endoplasmic reticulum membrane*	YBR132C
YGL206C	CHC1	-1.02578	1.26155	NA	not yet annotated	not yet annotated	not yet annotated	YGL206C
YBL111C		-1.7894	1.44873	NA	biological_process unknown	molecular_function unknown	not yet annotated	YBL111C
YPL179W	PPQ1	-1.08885	1.9355	NA	translational regulation	protein phosphatase	not yet annotated	YPL179W
YAR073W		-1.00755	2.00318	NA	not yet annotated	IMP dehydrogenase	not yet annotated	YAR073W
Genes not strongly induced by activated MSB2 whose expression is dependent on STE12 or RAS2.
ORF	Gene	MSB2* vs WT Average	Msb2* vs ste12 Average	Msb2* vs ras2 Average	Process	Function	Component	ArrayID
YNL098C	RAS2	-0.199525	0.054325	-5.1797	pseudohyphal growth*	RAS small monomeric GTPase	plasma membrane	YNL098C
YIR019C	MUC1	-0.558625	-2.25865	-3.90523	pseudohyphal growth*	not yet annotated	plasma membrane	YIR019C
YKL216W	URA1	-0.217575	-3.43138	-3.31833	pyrimidine biosynthesis	dihydroorotate dehydrogenase	cytoplasm	YKL216W
YDR085C	AFR1	0.797175	-2.15663	-3.076	signal transduction of mating signal (sensu Saccharomyces)*	receptor signaling protein	shmoo	YDR085C
YKR091W	SRL3	NA	-1.02547	-2.65157	nucleobase, nucleoside, nucleotide and nucleic acid metabolism	molecular_function unknown	cellular_component unknown*	YKR091W
YOL143C	RIB4	-0.166375	-2.92397	-2.63697	not yet annotated	not yet annotated	not yet annotated	YOL143C
YGL263W	COS12	0.588175	-1.21002	-2.54187	biological_process unknown	molecular_function unknown	not yet annotated	YGL263W
YIL162W	SUC2	-0.4415	0.1678	-2.53737	sucrose catabolism	beta-fructofuranosidase	not yet annotated	YIL162W
YDR536W	STL1	0.741825	-0.935225	-2.42847	transport	not yet annotated	not yet annotated	YDR536W
YEL012W	UBC8	0.679925	-1.37997	-2.29297	polyubiquitylation*	ubiquitin conjugating enzyme	cellular_component unknown	YEL012W
YMR305C	SCW10	0.12445	-1.42122	-2.2753	mating (sensu Saccharomyces)	glucosidase	cytoplasm*	YMR305C
YLR250W	SSP120	0.4334	-1.5773	-2.23303	not yet annotated	molecular_function unknown	not yet annotated	YLR250W
YOL126C	MDH2	-0.20715	-2.32802	-2.178	gluconeogenesis*	malic enzyme	cytoplasm*	YOL126C
YKL217W	JEN1	-0.4323	-0.7077	-2.12473	transport	lactate transporter	not yet annotated	YKL217W
YBR083W	TEC1	0.259575	NA	-2.09647	pseudohyphal growth	specific RNA polymerase II transcription factor	nucleus	YBR083W
YIL160C	POT1	NA	-1.05915	-2.00467	fatty acid beta-oxidation	acetyl-CoA C-acyltransferase	peroxisomal matrix	YIL160C
YMR256C	COX7	NA	-1.27135	-1.97747	not yet annotated	cytochrome c oxidase	not yet annotated	YMR256C
YML129C	COX14	NA	NA	-1.9196	respiration*	molecular_function unknown	mitochondrial membrane	YML129C
YCR097W	A1	0.40855	-1.2364	-1.916	mating-type specific transcriptional control	transcription co-repressor	nucleus	YCR097W
YJR022W	LSM8	0.74165	-1.45425	-1.9141	mRNA splicing	not yet annotated	not yet annotated	YJR022W
YER058W	PET117	0.6354	-1.0697	-1.90127	cytochrome c oxidase biogenesis	molecular_function unknown	mitochondrial inner membrane	YER058W
YDL169C	UGX2	0.37525	-1.28957	-1.8152	biological_process unknown	molecular_function unknown	not yet annotated	YDL169C
YMR112C	MED11	0.774075	-1.22835	-1.80957	transcription, from Pol II promoter	RNA polymerase II transcription mediator	mediator complex	YMR112C
YNL036W	NCE103	0.5422	-1.15898	-1.804	not yet annotated	molecular_function unknown	cytoplasm	YNL036W
YML054C	CYB2	0.474225	-2.0368	-1.79477	not yet annotated	L-lactate dehydrogenase (cytochrome)	not yet annotated	YML054C
YPL163C	SVS1	0.19255	-1.68063	-1.742	not yet annotated	molecular_function unknown	not yet annotated	YPL163C
YBR253W	SRB6	0.793	-1.31048	-1.73247	transcription, from Pol II promoter	RNA polymerase II transcription mediator	mediator complex	YBR253W
YDR256C	CTA1	0.114525	-1.87052	-1.70557	oxygen and radical metabolism	catalase	peroxisomal matrix	YDR256C
YLR256W	HAP1	0.584025	-1.39235	-1.6802	transcription	not yet annotated	not yet annotated	YLR256W
YLR174W	IDP2	-0.2543	-0.819225	-1.67467	glutamate biosynthesis*	isocitrate dehydrogenase (NADP+)	cytosol	YLR174W
YIL099W	SGA1	0.44225	-1.6348	-1.6536	sporulation (sensu Saccharomyces)	glucan 1,4-alpha-glucosidase	vacuole	YIL099W
YDR513W	TTR1	0.4276	-0.99005	-1.65127	oxidative stress response*	thiol-disulfide exchange intermediate	cellular_component unknown	YDR513W
YBR120C	CBP6	0.768725	-1.2767	-1.6442	protein biosynthesis	molecular_function unknown	mitochondrion	YBR120C
YEL003W	GIM4	NA	-0.9139	-1.626	protein folding	not yet annotated	not yet annotated	YEL003W
YMR286W	MRPL33	0.69835	-0.738525	-1.61233	protein biosynthesis	structural constituent of ribosome	mitochondrial large ribosomal subunit	YMR286W
YCR097W-A	A1	0.189725	-1.00358	-1.59787	biological_process unknown	molecular_function unknown	cellular_component unknown	YCR097W-A
YJR034W	PET191	0.780675	-1.18732	-1.59183	cytochrome c oxidase biogenesis	molecular_function unknown	mitochondrial inner membrane	YJR034W
YBL078C	AUT7	0.17565	-0.682775	-1.59053	autophagy*	microtubule binding	microtubule associated protein	YBL078C
YHR005C-A	MRS11	0.7119	-0.755575	-1.5871	mitochondrial translocation	protein transporter	mitochondrial intermembrane space	YHR005C-A
YDR503C	LPP1	0.6606	NA	-1.58647	phospholipid metabolism	not yet annotated	not yet annotated	YDR503C
YNR028W	CPR8	0.0343	-1.31092	-1.5764	biological_process unknown	peptidylprolyl cis-trans isomerase	cellular_component unknown	YNR028W
YGR008C	STF2	0.713425	-0.9655	-1.57463	ATP synthesis coupled proton transport	molecular_function unknown	proton-transporting ATP synthase complex (sensu Eukarya)	YGR008C
YKL065C	YET1	0.41775	-1.12615	-1.56383	biological_process unknown	not yet annotated	not yet annotated	YKL065C
YBR091C	MRS5	NA	NA	-1.5569	mitochondrial translocation	protein transporter	mitochondrial intermembrane space	YBR091C
YKL073W	LHS1	0.316	-0.6737	-1.54947	not yet annotated	not yet annotated	not yet annotated	YKL073W
YDL133C-A	RPL41B	0.22825	-0.949375	-1.54773	protein biosynthesis	structural constituent of ribosome	cytosolic large ribosomal subunit (sensu Eukarya)	YDL133C-A
YJL179W	PFD1	0.466175	-1.17505	-1.54037	protein folding	not yet annotated	not yet annotated	YJL179W
YML055W	SPC2	0.040575	-0.937325	-1.52857	signal peptide processing	protein binding	signal peptidase complex	YML055W
YOR288C	MPD1	0.38765	-0.99985	-1.49437	not yet annotated	protein disulfide isomerase	not yet annotated	YOR288C
YJR086W	STE18	0.744975	-1.44602	-1.48413	signal transduction of mating signal (sensu Saccharomyces)	heterotrimeric G-protein GTPase, gamma-subunit	cytoplasm*	YJR086W
YDL135C	RDI1	0.633875	-1.03493	-1.47237	small GTPase mediated signal transduction	signal transducer*	cytosol	YDL135C
YJR067C	YAE1	0.57645	-0.8184	-1.46227	biological_process unknown	molecular_function unknown	not yet annotated	YJR067C
YDL184C	RPL41A	0.22825	-1.20742	-1.46203	protein biosynthesis	structural constituent of ribosome	cytosolic large ribosomal subunit (sensu Eukarya)	YDL184C
YDR363W-A	SEM1	0.733425	-1.2049	-1.45993	not yet annotated	molecular_function unknown	not yet annotated	YDR363W-A
YDL021W	GPM2	0.638825	-1.21392	-1.45547	glycolysis*	phosphoglycerate mutase	cytoplasm*	YDL021W
YFR032C-A	RPL29	NA	-0.86835	-1.44663	protein biosynthesis	structural constituent of ribosome	cytosolic large ribosomal subunit (sensu Eukarya)	YFR032C-A
YDR022C	CIS1	NA	-1.15375	-1.4418	not yet annotated	not yet annotated	not yet annotated	YDR022C
YIL098C	FMC1	0.791675	-1.0447	-1.44163	not yet annotated	not yet annotated	not yet annotated	YIL098C
YAL015C	NTG1	0.7797	-1.22685	-1.43897	DNA repair*	pyrimidine-specific oxidized base lesion DNA N-glycosylase*	nucleus*	YAL015C
YML058W	SML1	0.5788	-1.3719	-1.4367	mitochondrion organization and biogenesis*	molecular_function unknown	cell	YML058W
YOR212W	STE4	0.627825	-1.49453	-1.40617	signal transduction of mating signal (sensu Saccharomyces)	heterotrimeric G-protein GTPase, beta-subunit	plasma membrane*	YOR212W
YOL108C	INO4	0.27965	-0.929175	-1.40297	phospholipid biosynthesis	transcription factor	not yet annotated	YOL108C
YBL001C	ECM15	0.6943	NA	-1.39987	not yet annotated	molecular_function unknown	not yet annotated	YBL001C
YDL136W	RPL35B	0.654825	-0.636025	-1.3971	protein biosynthesis	structural constituent of ribosome	cytosolic large ribosomal subunit (sensu Eukarya)	YDL136W
YPR075C	OPY2	-0.50635	0.3147	-1.39293	not yet annotated	not yet annotated	cytoplasm	YPR075C
YKL138C	MRPL31	0.494725	-1.1227	-1.3927	protein biosynthesis	structural constituent of ribosome	mitochondrial large ribosomal subunit	YKL138C
YJR099W	YUH1	NA	-1.15958	-1.38013	deubiquitylation	ubiquitin-specific protease	cytoplasm	YJR099W
YKR009C	FOX2	NA	-1.4867	-1.3691	fatty acid beta-oxidation	3-hydroxyacyl-CoA dehydrogenase*	peroxisomal matrix	YKR009C
YLR167W	RPS31	0.446325	-0.76985	-1.36497	protein biosynthesis*	structural constituent of ribosome	cytoplasm*	YLR167W
YPR026W	ATH1	0.229375	-1.50907	-1.35927	stress response*	alpha,alpha-trehalase	vacuole	YPR026W
YKL007W	CAP1	0.345	-0.944675	-1.35887	cell wall organization and biogenesis*	F-actin capping	actin cortical patch (sensu Saccharomyces)*	YKL007W
YOR127W	RGA1	0.296525	-0.8955	-1.35827	establishment of cell polarity (sensu Saccharomyces)*	signal transducer*	intracellular	YOR127W
YIL076W	SEC28	0.57665	-1.10215	-1.3579	non-selective vesicle coating	not yet annotated	not yet annotated	YIL076W
YOR182C	RPS30B	0.7457	-1.01345	-1.35263	protein biosynthesis	structural constituent of ribosome	cytosolic small ribosomal subunit (sensu Eukarya)	YOR182C
YGR239C	PEX21	0.45995	-1.328	-1.34677	protein-peroxisome targeting	protein binding	cytosol*	YGR239C
YJR135C	MCM22	0.629125	-1.30387	-1.33873	not yet annotated	molecular_function unknown	not yet annotated	YJR135C
YLR078C	BOS1	0.6065	-1.09143	-1.33663	ER to Golgi transport	v-SNARE	endoplasmic reticulum membrane	YLR078C
YKL016C	ATP7	0.33745	-0.890975	-1.32963	ATP synthesis coupled proton transport	hydrogen-transporting two-sector ATPase	hydrogen-transporting ATP synthase, stator stalk (sensu Eukarya)	YKL016C
YGL061C	DUO1	NA	-0.88675	-1.32237	mitosis	molecular_function unknown	cellular_component unknown	YGL061C
YNL009W	IDP3	0.322425	-1.12353	-1.32017	fatty acid beta-oxidation*	isocitrate dehydrogenase (NADP+)	cytoplasm*	YNL009W
YMR294W	JNM1	-0.082325	-0.4555	-1.31893	mitotic anaphase B	structural constituent of cytoskeleton	dynactin complex	YMR294W
YEL011W	GLC3	0.504	-0.90765	-1.31193	not yet annotated	1,4-alpha-glucan branching enzyme	not yet annotated	YEL011W
YAL054C	ACS1	0.53055	-1.2351	-1.3088	not yet annotated	acetate-CoA ligase	not yet annotated	YAL054C
YDR272W	GLO2	0.239975	-0.8569	-1.3084	carbohydrate metabolism	hydroxyacylglutathione hydrolase	cytoplasm	YDR272W
YBL050W	SEC17	0.26965	-0.935475	-1.30647	not yet annotated	not yet annotated	not yet annotated	YBL050W
YJL140W	RPB4	0.631225	-1.16613	-1.29837	transcription, from Pol II promoter	DNA-directed RNA polymerase II	DNA-directed RNA polymerase II, core	YJL140W
YML009C	MRPL39	0.67755	-0.9317	-1.2981	protein biosynthesis	structural constituent of ribosome	mitochondrial large ribosomal subunit	YML009C
YNL084C	END3	0.519025	-1.14053	-1.29433	cytokinesis*	cytoskeletal adaptor	actin cortical patch (sensu Saccharomyces)	YNL084C
YBR201W	DER1	0.44935	-0.74685	-1.28713	ER-associated protein degradation	molecular_function unknown	endoplasmic reticulum membrane	YBR201W
YHR043C	DOG2	0.2585	-0.521425	-1.26343	not yet annotated	2-deoxyglucose-6-phosphatase	cytoplasm	YHR043C
YLR038C	COX12	0.31995	-1.04375	-1.25807	not yet annotated	cytochrome c oxidase	not yet annotated	YLR038C
YPR025C	CCL1	0.539425	-1.05123	-1.25737	transcription initiation, from Pol II promoter*	general RNA polymerase II transcription factor*	transcription factor TFIIH	YPR025C
YDR168W	CDC37	0.44015	-0.772	-1.24823	cell cycle control*	chaperone	cellular_component unknown	YDR168W
YLR119W	SRN2	0.205775	-0.70895	-1.2419	not yet annotated	molecular_function unknown	not yet annotated	YLR119W
YLL061W	MMP1	0.539725	-1.062	-1.23067	sulfur amino acid transport	S-methylmethionine transporter	cellular_component unknown	YLL061W
YDL107W	MSS2	0.49995	-0.7827	-1.2299	not yet annotated	molecular_function unknown	not yet annotated	YDL107W
YPR166C	MRP2	0.46145	-0.77405	-1.22537	protein biosynthesis	structural constituent of ribosome	mitochondrial small ribosomal subunit	YPR166C
YDL061C	RPS29B	0.5538	-0.902425	-1.21867	protein biosynthesis	structural constituent of ribosome	cytosolic small ribosomal subunit (sensu Eukarya)	YDL061C
YBR282W	MRPL27	0.644575	-0.733525	-1.2179	protein biosynthesis	structural constituent of ribosome	mitochondrial large ribosomal subunit	YBR282W
YKL188C	PXA2	-0.036825	-0.497175	-1.21357	transport	not yet annotated	not yet annotated	YKL188C
YNL015W	PBI2	0.71045	-0.74045	-1.2123	vacuole fusion (non-autophagic)*	endopeptidase inhibitor	cytoplasm*	YNL015W
YMR197C	VTI1	0.32075	-0.835175	-1.21023	intra-Golgi transport*	v-SNARE	not yet annotated	YMR197C
YIL140W	SRO4	-0.09055	-0.6839	-1.209	axial budding*	molecular_function unknown	integral plasma membrane protein*	YIL140W
YOR075W	UFE1	0.546775	-0.83485	-1.201	non-selective vesicle fusion*	t-SNARE	endoplasmic reticulum membrane	YOR075W
YER054C	GIP2	0.458675	-1.4305	-1.2001	biological_process unknown	protein phosphatase regulator	protein phosphatase type 1	YER054C
YER056C-A	RPL34A	NA	-0.34065	-1.19547	protein biosynthesis	structural constituent of ribosome	cytosolic large ribosomal subunit (sensu Eukarya)	YER056C-A
YOR036W	PEP12	NA	-0.636275	-1.1944	Golgi to vacuole transport	t-SNARE	vacuole*	YOR036W
YJR094W-A	RPL43B	0.550025	-0.41885	-1.1857	protein biosynthesis	structural constituent of ribosome	cytosolic large ribosomal subunit (sensu Eukarya)	YJR094W-A
YBL090W	MRP21	0.588525	-0.804325	-1.17513	protein biosynthesis*	structural constituent of ribosome	mitochondrial small ribosomal subunit	YBL090W
YDR519W	FKB2	0.147075	-0.425075	-1.17417	biological_process unknown	peptidylprolyl cis-trans isomerase	endoplasmic reticulum membrane	YDR519W
YMR180C	CTL1	0.14805	-0.57765	-1.17117	biological_process unknown	not yet annotated	not yet annotated	YMR180C
YOR265W	RBL2	0.5853	-1.2123	-1.16833	post-chaperonine tubulin folding pathway*	cochaperone	cytoplasm	YOR265W
YBL018C	POP8	0.54045	-0.97215	-1.16397	rRNA processing*	ribonuclease P*	ribonuclease mitochondrial RNA processing complex*	YBL018C
YNL286W	CUS2	0.32085	-0.85495	-1.16183	not yet annotated	molecular_function unknown	not yet annotated	YNL286W
YOR293W	RPS10A	0.631225	-0.626575	-1.15947	protein biosynthesis	structural constituent of ribosome	cytosolic small ribosomal subunit (sensu Eukarya)	YOR293W
YDR379W	RGA2	0.44385	-0.781825	-1.15513	establishment of cell polarity (sensu Saccharomyces)*	signal transducer*	intracellular	YDR379W
YPR073C	LTP1	0.4186	-0.884325	-1.1453	not yet annotated	acid phosphatase	not yet annotated	YPR073C
YLR066W	SPC3	0.140525	-0.633025	-1.1408	signal peptide processing	signal peptidase	signal peptidase complex	YLR066W
YPL161C	BEM4	0.602975	-1.08213	-1.1391	establishment of cell polarity (sensu Saccharomyces)*	molecular_function unknown	cellular_component unknown	YPL161C
YNR010W	CSE2	0.229575	-0.828425	-1.1331	transcription, from Pol II promoter*	RNA polymerase II transcription mediator	mediator complex	YNR010W
YGR040W	KSS1	0.6605	-1.58432	-1.13103	protein amino acid phosphorylation*	MAP kinase	nucleus	YGR040W
YMR059W	SEN15	0.597525	-0.83485	-1.12893	tRNA splicing	tRNA-intron endonuclease	nuclear inner membrane*	YMR059W
YML130C	ERO1	-0.434375	-0.413725	-1.125	protein folding	not yet annotated	not yet annotated	YML130C
YER019C-A	SBH2	0.602925	-0.7486	-1.12327	co-translational membrane targeting	protein transporter	translocon	YER019C-A
YHR191C	CTF8	0.596475	-0.748075	-1.12277	not yet annotated	not yet annotated	not yet annotated	YHR191C
YGR144W	THI4	-0.222925	NA	-1.12043	DNA repair*	molecular_function unknown	mitochondrion	YGR144W
YKL041W	VPS24	0.650275	-0.83595	-1.11097	not yet annotated	not yet annotated	not yet annotated	YKL041W
YBR268W	MRPL37	0.6728	-0.72995	-1.11003	protein biosynthesis	structural constituent of ribosome	mitochondrial large ribosomal subunit	YBR268W
YBR076W	ECM8	0.2026	-0.75235	-1.10443	not yet annotated	molecular_function unknown	not yet annotated	YBR076W
YHR060W	VMA22	0.344975	-0.70565	-1.10173	vacuolar acidification*	molecular_function unknown	not yet annotated	YHR060W
YGR028W	MSP1	0.2543	-0.569425	-1.09923	mitochondrial translocation	adenosinetriphosphatase	mitochondrial outer membrane	YGR028W
YML042W	CAT2	NA	-0.938225	-1.0968	amino acid metabolism*	carnitine O-acetyltransferase	mitochondrion*	YML042W
YMR150C	IMP1	0.556025	-0.9486	-1.09207	mitochondrial processing	peptidase	mitochondrial membrane	YMR150C
YFL029C	CAK1	0.398125	-0.95155	-1.09137	cell cycle	protein kinase	not yet annotated	YFL029C
YMR165C	SMP2	0.570075	NA	-1.09023	not yet annotated	molecular_function unknown	not yet annotated	YMR165C
YOR321W	PMT3	0.348175	-0.685125	-1.08957	O-linked glycosylation	dolichyl-phosphate-mannose-protein mannosyltransferase	endoplasmic reticulum	YOR321W
YLR275W	SMD2	0.6892	-0.94535	-1.0858	mRNA splicing	not yet annotated	not yet annotated	YLR275W
YPR082C	DIB1	0.5556	-1.0245	-1.08517	biological_process unknown	molecular_function unknown	not yet annotated	YPR082C
YIL045W	PIG2	-0.221625	-0.407975	-1.08293	biological_process unknown	protein phosphatase regulator	cellular_component unknown	YIL045W
YJR057W	CDC8	0.49615	-0.654025	-1.07873	DNA repair*	thymidylate kinase	cytoplasm*	YJR057W
YBR264C	YPT10	0.43585	-0.6828	-1.0745	biological_process unknown	molecular_function unknown	not yet annotated	YBR264C
YJL166W	QCR8	0.544625	-0.8331	-1.06503	not yet annotated	ubiquinol-cytochrome c reductase	not yet annotated	YJL166W
YIL010W	DOT5	0.29195	-0.690575	-1.0631	regulation of redox homeostasis	thioredoxin peroxidase	nucleus	YIL010W
YMR284W	YKU70	0.408725	-0.922175	-1.0617	DNA repair	not yet annotated	not yet annotated	YMR284W
YPL120W	VPS30	NA	-0.836475	-1.05793	autophagy*	molecular_function unknown	cellular_component unknown	YPL120W
YDR378C	LSM6	0.677325	-0.75545	-1.05307	not yet annotated	molecular_function unknown	not yet annotated	YDR378C
YCR071C	IMG2	0.583125	-0.49985	-1.05253	not yet annotated	molecular_function unknown	not yet annotated	YCR071C
YJR058C	APS2	0.624075	-0.861425	-1.05193	not yet annotated	not yet annotated	not yet annotated	YJR058C
YDL098C	SNU23	0.720975	-1.10825	-1.05027	not yet annotated	not yet annotated	not yet annotated	YDL098C
YPL271W	ATP15	0.609525	-0.8277	-1.04553	ATP synthesis coupled proton transport	hydrogen-transporting two-sector ATPase	hydrogen-transporting ATP synthase, central stalk (sensu Eukarya)	YPL271W
YJL023C	PET130	0.59275	-1.0413	-1.03807	biological_process unknown	molecular_function unknown	cellular_component unknown	YJL023C
YLR388W	RPS29A	0.58625	-0.811675	-1.03657	protein biosynthesis	structural constituent of ribosome	cytosolic small ribosomal subunit (sensu Eukarya)	YLR388W
YER179W	DMC1	0.4105	-1.33387	-1.0365	meiosis*	double-stranded DNA binding*	nucleus	YER179W
YDL018C	ERP3	0.6708	-0.7392	-1.0321	not yet annotated	molecular_function unknown	not yet annotated	YDL018C
YGL106W	MLC1	0.6464	-0.91625	-1.031	establishment of cell polarity (sensu Saccharomyces)*	microfilament motor	actin cap (sensu Saccharomyces)	YGL106W
YKL049C	CSE4	0.69555	-1.1437	-1.02807	not yet annotated	not yet annotated	not yet annotated	YKL049C
YBR128C	APG14	0.568125	-1.09845	-1.0271	autophagy	molecular_function unknown	membrane fraction	YBR128C
YOL127W	RPL25	0.14825	-0.15235	-1.02667	protein biosynthesis*	structural constituent of ribosome*	cytosolic large ribosomal subunit (sensu Eukarya)	YOL127W
YDL128W	VCX1	0.361375	-1.11288	-1.02523	calcium ion homeostasis*	calcium ion transporter*	vacuole*	YDL128W
YLR420W	URA4	-0.624025	-1.13217	-1.02123	not yet annotated	dihydroorotase	not yet annotated	YLR420W
YER015W	FAA2	0.0828	-0.9574	-1.02	not yet annotated	long-chain-fatty-acid-CoA-ligase	not yet annotated	YER015W
YBL016W	FUS3	0.5166	-1.21443	-1.0171	protein amino acid phosphorylation*	MAP kinase	cytoplasm*	YBL016W
YMR199W	CLN1	0.645975	-0.556975	-1.01467	G1/S transition of mitotic cell cycle*	cyclin-dependent protein kinase, regulator	cellular_component unknown	YMR199W
YDL191W	RPL35A	0.6441	-0.6445	-1.01363	protein biosynthesis	structural constituent of ribosome	cytosolic large ribosomal subunit (sensu Eukarya)	YDL191W
YHR141C	RPL42B	0.407425	-0.379775	-1.01113	protein biosynthesis	structural constituent of ribosome	cytosolic large ribosomal subunit (sensu Eukarya)	YHR141C
YLR204W	QRI5	0.4375	-0.924525	-1.00847	biological_process unknown	molecular_function unknown	not yet annotated	YLR204W
YLR185W	RPL37A	0.565175	-0.582225	-1.008	protein biosynthesis	structural constituent of ribosome	cytosolic large ribosomal subunit (sensu Eukarya)	YLR185W
YLR242C	ARV1	0.339075	-0.819325	-1.0023	biological_process unknown	molecular_function unknown	not yet annotated	YLR242C
YLR287C-A	RPS30A	0.5706	-0.717975	-1.0019	protein biosynthesis	structural constituent of ribosome	cytosolic small ribosomal subunit (sensu Eukarya)	YLR287C-A
YOR254C	SEC63	0.4419	-0.8334	-1.00187	SRP-dependent, co-translational membrane targeting, translocation*	signal recognition particle receptor	signal recognition particle receptor	YOR254C
YFL062W	COS4	0.037975	-0.64965	-1.00023	biological_process unknown	molecular_function unknown	not yet annotated	YFL062W
YBR257W	POP4	0.454875	-1.05865	-0.991333	rRNA processing*	ribonuclease P*	ribonuclease mitochondrial RNA processing complex*	YBR257W
YPR121W	THI22	NA	-1.08312	-0.990467	vitamin B1 biosynthesis	phosphomethylpyrimidine kinase	cellular_component unknown	YPR121W
YGR248W	SOL4	0.407375	-1.43738	-0.944933	biological_process unknown	molecular_function unknown	not yet annotated	YGR248W
YGL142C	GPI10	0.5252	-1.0024	-0.929667	phospholipid metabolism	not yet annotated	not yet annotated	YGL142C
YJR122W	CAF17	0.715625	-1.0521	-0.919767	biological_process unknown	molecular_function unknown	cellular_component unknown	YJR122W
YHR005C	GPA1	0.452075	-1.01945	-0.887867	signal transduction of mating signal (sensu Saccharomyces)	heterotrimeric G-protein GTPase, alpha-subunit	plasma membrane*	YHR005C
YGL154C	LYS5	0.618225	-1.19728	-0.8723	amino acid biosynthesis	aminoadipate-semialdehyde dehydrogenase	cytoplasm	YGL154C
YIL119C	RPI1	NA	-1.1938	-0.780533	vitamin B1 biosynthesis*	small GTPase regulatory/interacting protein	cellular_component unknown	YIL119C
YBR067C	TIP1	NA	-1.37577	-0.752767	not yet annotated	not yet annotated	not yet annotated	YBR067C
YOR381W	FRE3	NA	-1.27988	-0.673333	iron homeostasis*	ferric-chelate reductase	plasma membrane*	YOR381W
YMR198W	CIK1	NA	-1.03675	-0.603433	meiosis*	microtubule motor	spindle pole body*	YMR198W
YKL209C	STE6	0.093225	-1.0257	-0.131367	a-factor export	ATP-binding cassette (ABC) transporter	integral plasma membrane protein	YKL209C
YDR461W	MFA1	NA	-4.4942	NA	signal transduction of mating signal (sensu Saccharomyces)	pheromone	extracellular	YDR461W
YOL104C	NDJ1	0.1211	-3.96805	NA	synapsis	molecular_function unknown	telomere	YOL104C
YHL043W	ECM34	NA	-1.90932	NA	not yet annotated	molecular_function unknown	not yet annotated	YHL043W
YBR294W	SUL1	NA	-1.48568	NA	transport	not yet annotated	not yet annotated	YBR294W
YGL033W	HOP2	0.558425	-1.4584	NA	not yet annotated	molecular_function unknown	not yet annotated	YGL033W
YKR061W	KTR2	0.268675	-1.34458	NA	N-linked glycosylation*	mannosyltransferase	Golgi apparatus	YKR061W
YBL034C	STU1	NA	-1.28483	NA	microtubule nucleation	structural constituent of cytoskeleton	spindle pole body	YBL034C
YGL032C	AGA2	NA	-1.2608	NA	agglutination (sensu Saccharomyces)	cell adhesion receptor	cell wall	YGL032C
YPL171C	OYE3	0.35335	-1.25753	NA	not yet annotated	NADPH dehydrogenase	not yet annotated	YPL171C
YBR164C	ARL1	NA	-1.04957	NA	not yet annotated	not yet annotated	not yet annotated	YBR164C
YIR017C	MET28	0.3191	-1.0386	NA	transcription regulation, from Pol II promoter*	specific RNA polymerase II transcription factor	nucleus	YIR017C
YLR040C		0.7654	-3.65388	-3.76883	biological_process unknown	molecular_function unknown	not yet annotated	YLR040C
YLR040C		0.7654	-3.65388	-3.76883	biological_process unknown	molecular_function unknown	not yet annotated	YLR040C
YGR236C		0.765625	-2.9577	-3.2792	biological_process unknown	molecular_function unknown	not yet annotated	YER138W-A
YGR236C		0.765625	-2.9577	-3.2792	biological_process unknown	molecular_function unknown	not yet annotated	YER138W-A
YER138W-A		0.770125	-3.0094	-3.0262	not yet annotated	molecular_function unknown	not yet annotated	YGR236C
YER138W-A		0.770125	-3.0094	-3.0262	not yet annotated	molecular_function unknown	not yet annotated	YGR236C
YPR002C-A		0.470575	-2.89798	-2.99793	biological_process unknown	molecular_function unknown	not yet annotated	YPR002C-A
YPR002C-A		0.470575	-2.89798	-2.99793	biological_process unknown	molecular_function unknown	not yet annotated	YPR002C-A
YMR107W		0.274825	-2.57382	-2.89253	biological_process unknown	molecular_function unknown	not yet annotated	YPR150W
YOL106W		0.274825	-2.57382	-2.89253	biological_process unknown	molecular_function unknown	not yet annotated	YPR150W
YOL106W		NA	NA	-2.7675	biological_process unknown	molecular_function unknown	not yet annotated	YER181C
YDR034C-A		0.5868	-2.71575	-2.67547	biological_process unknown	molecular_function unknown	not yet annotated	YDR034C-A
YDR034C-A		0.5868	-2.71575	-2.67547	biological_process unknown	molecular_function unknown	not yet annotated	YDR034C-A
YBL107W-A		0.723975	-1.49473	-2.66907	biological_process unknown	molecular_function unknown	not yet annotated	YMR040W
YBL107W-A		0.723975	-1.49473	-2.66907	biological_process unknown	molecular_function unknown	not yet annotated	YMR040W
YIL015C-A		NA	-2.76215	-2.5525	biological_process unknown	molecular_function unknown	cellular_component unknown	YOL106W
YPR150W		NA	-2.76215	-2.5525	biological_process unknown	molecular_function unknown	cellular_component unknown	YOL106W
YPR150W		0.517225	-2.3677	-2.52467	biological_process unknown	molecular_function unknown	not yet annotated	YMR158C-B
YMR046W-A		0.517225	-2.3677	-2.52467	biological_process unknown	molecular_function unknown	not yet annotated	YMR158C-B
YMR046W-A		0.572375	-2.64827	-2.51827	biological_process unknown	molecular_function unknown	not yet annotated	YBL107W-A
YLR334C		0.572375	-2.64827	-2.51827	biological_process unknown	molecular_function unknown	not yet annotated	YBL107W-A
YLR334C		0.6453	-2.47035	-2.51237	unknown	unknown		YMR046W-A
YMR158C-B		0.6453	-2.47035	-2.51237	unknown	unknown		YMR046W-A
YMR158C-B		0.720875	-1.459	-2.40483	tRNA processing	not yet annotated	not yet annotated	YJL035C
YBL048W		0.720875	-1.459	-2.40483	tRNA processing	not yet annotated	not yet annotated	YJL035C
YBL048W		0.323725	-2.3766	-2.27687	biological_process unknown	molecular_function unknown	not yet annotated	YLR334C
YML045W		0.323725	-2.3766	-2.27687	biological_process unknown	molecular_function unknown	not yet annotated	YLR334C
YML045W		0.5808	-2.35193	-2.23467	biological_process unknown	molecular_function unknown	not yet annotated	YBL048W
YGR122C-A		0.5808	-2.35193	-2.23467	biological_process unknown	molecular_function unknown	not yet annotated	YBL048W
YGR122C-A		0.32255	-1.7417	-2.19003	unknown	unknown		YBL101W-A
YFR026C		0.32255	-1.7417	-2.19003	unknown	unknown		YBL101W-A
YFR026C		0.714125	-1.97545	-2.1761	biological_process unknown	molecular_function unknown	not yet annotated	YGR122C-A
YLR035C-A		0.714125	-1.97545	-2.1761	biological_process unknown	molecular_function unknown	not yet annotated	YGR122C-A
YLR035C-A		0.207975	-1.3486	-2.1391	unknown	unknown		YCL020W
YIL060W		0.207975	-1.3486	-2.1391	unknown	unknown		YCL020W
YIL060W		0.682875	-1.48527	-2.13003	biological_process unknown	molecular_function unknown	not yet annotated	YGL088W
YNL285W		0.682875	-1.48527	-2.13003	biological_process unknown	molecular_function unknown	not yet annotated	YGL088W
YLR073C		0.712125	-1.77585	-2.1223	biological_process unknown	molecular_function unknown	cellular_component unknown	YNL133C
YBR012W-B		0.712125	-1.77585	-2.1223	biological_process unknown	molecular_function unknown	cellular_component unknown	YNL133C
YBR012W-B		0.455775	-1.87098	-2.11673	biological_process unknown	molecular_function unknown	not yet annotated	YIL060W
YNL133C		0.455775	-1.87098	-2.11673	biological_process unknown	molecular_function unknown	not yet annotated	YIL060W
YNL133C		0.260475	-1.095	-1.95097	biological_process unknown	molecular_function unknown	not yet annotated	YEL057C
YBL005W-B		0.260475	-1.095	-1.95097	biological_process unknown	molecular_function unknown	not yet annotated	YEL057C
YBL005W-B		NA	NA	-1.89523	biological_process unknown	molecular_function unknown	not yet annotated	YGR243W
YBL101W-A		NA	-1.23885	-1.889	biological_process unknown	molecular_function unknown	not yet annotated	YLR262C-A
YBL101W-A		NA	-1.23885	-1.889	biological_process unknown	molecular_function unknown	not yet annotated	YLR262C-A
YMR050C		0.70865	-1.96875	-1.86497	biological_process unknown	molecular_function unknown	not yet annotated	YFR026C
YJR029W		0.70865	-1.96875	-1.86497	biological_process unknown	molecular_function unknown	not yet annotated	YFR026C
YJR029W		0.708825	NA	-1.83917	biological_process unknown	molecular_function unknown	not yet annotated	YGR153W
YHR214C-B		0.65345	-1.37915	-1.82883	biological_process unknown	molecular_function unknown	not yet annotated	YLR456W
YHR214C-B		0.65345	-1.37915	-1.82883	biological_process unknown	molecular_function unknown	not yet annotated	YLR456W
YMR045C		0.7107	-1.33613	-1.8247	biological_process unknown	molecular_function unknown	not yet annotated	YJR115W
YMR045C		0.7107	-1.33613	-1.8247	biological_process unknown	molecular_function unknown	not yet annotated	YJR115W
YPR002W		0.26325	-1.07692	-1.8039	biological_process unknown	molecular_function unknown	not yet annotated	YPR094W
YBL049W		0.26325	-1.07692	-1.8039	biological_process unknown	molecular_function unknown	not yet annotated	YPR094W
YBL049W		-0.1232	-1.87165	-1.78507	unknown	unknown		YLR035C-A
YML108W		-0.1232	-1.87165	-1.78507	unknown	unknown		YLR035C-A
YOR193W		0.36375	-1.0542	-1.75677	biological_process unknown	molecular_function unknown	not yet annotated	YOR215C
YOR193W		0.36375	-1.0542	-1.75677	biological_process unknown	molecular_function unknown	not yet annotated	YOR215C
YKL026C		0.4584	-1.17732	-1.7539	biological_process unknown	molecular_function unknown	not yet annotated	YBR014C
YKL026C		0.4584	-1.17732	-1.7539	biological_process unknown	molecular_function unknown	not yet annotated	YBR014C
YFL002W-A		NA	-1.30882	-1.74483	biological_process unknown	molecular_function unknown	not yet annotated	YDR286C
YFL002W-A		NA	-1.30882	-1.74483	biological_process unknown	molecular_function unknown	not yet annotated	YDR286C
YGL230C		0.7496	-1.44417	-1.70987	vacuole fusion (non-autophagic)*	molecular_function unknown	not yet annotated	YHR138C
YMR040W		0.7496	-1.44417	-1.70987	vacuole fusion (non-autophagic)*	molecular_function unknown	not yet annotated	YHR138C
YMR040W		0.40355	-1.13417	-1.6888	proteolysis and peptidolysis	molecular_function unknown	19S proteasome regulatory particle	YLR421C
YJL199C		0.40355	-1.13417	-1.6888	proteolysis and peptidolysis	molecular_function unknown	19S proteasome regulatory particle	YLR421C
YJL199C		0.723175	-1.2196	-1.6875	biological_process unknown	molecular_function unknown	not yet annotated	YFR042W
YGL088W		0.723175	-1.2196	-1.6875	biological_process unknown	molecular_function unknown	not yet annotated	YFR042W
YGL088W		0.70645	-1.22355	-1.68427	biological_process unknown	molecular_function unknown	not yet annotated	YKL137W
YGL117W		0.70645	-1.22355	-1.68427	biological_process unknown	molecular_function unknown	not yet annotated	YKL137W
YBR258C		NA	-1.33395	-1.67567	biological_process unknown	molecular_function unknown	not yet annotated	YDR512C
YGR043C		NA	-1.33395	-1.67567	biological_process unknown	molecular_function unknown	not yet annotated	YDR512C
YJL035C		0.6842	-1.0634	-1.6714	biological_process unknown	molecular_function unknown	not yet annotated	YGL047W
YJL035C		0.6842	-1.0634	-1.6714	biological_process unknown	molecular_function unknown	not yet annotated	YGL047W
YHR138C		0.394075	-0.9747	-1.6696	biological_process unknown	molecular_function unknown	not yet annotated	YHR156C
YHR138C		-0.172525	-2.22348	-1.64263	unknown	unknown		YML045W
YIL027C		-0.172525	-2.22348	-1.64263	unknown	unknown		YML045W
YIL027C		0.687425	-1.13617	-1.6363	biological_process unknown	molecular_function unknown	not yet annotated	YDR071C
YGL109W		0.687425	-1.13617	-1.6363	biological_process unknown	molecular_function unknown	not yet annotated	YDR071C
YGL109W		0.669625	NA	-1.6233	biological_process unknown	molecular_function unknown	not yet annotated	YGR151C
YGL198W		0.305575	-1.2379	-1.61937	biological_process unknown	molecular_function unknown	not yet annotated	YFR041C
YGL198W		0.305575	-1.2379	-1.61937	biological_process unknown	molecular_function unknown	not yet annotated	YFR041C
YER038C		0.70495	-1.07018	-1.59187	biological_process unknown	molecular_function unknown	not yet annotated	YGR182C
YER038C		0.70495	-1.07018	-1.59187	biological_process unknown	molecular_function unknown	not yet annotated	YGR182C
YEL028W		0.657425	-1.2658	-1.5867	biological_process unknown	molecular_function unknown	not yet annotated	YGL188C
YEL028W		0.657425	-1.2658	-1.5867	biological_process unknown	molecular_function unknown	not yet annotated	YGL188C
YLR456W		0.6279	-0.9958	-1.57867	biological_process unknown	molecular_function unknown	not yet annotated	YLR271W
YLR456W		-0.37385	-1.792	-1.57717	unknown	unknown		YBR012W-B
YKL133C		-0.37385	-1.792	-1.57717	unknown	unknown		YBR012W-B
YKL133C		0.69135	-1.56242	-1.57453	biological_process unknown	molecular_function unknown	not yet annotated	YOR193W
YEL016C		0.69135	-1.56242	-1.57453	biological_process unknown	molecular_function unknown	not yet annotated	YOR193W
YEL016C		0.5337	-1.43382	-1.5711	biological_process unknown	molecular_function unknown	not yet annotated	YIL027C
YGR051C		0.5337	-1.43382	-1.5711	biological_process unknown	molecular_function unknown	not yet annotated	YIL027C
YDR525W-A		NA	NA	-1.55203	biological_process unknown	molecular_function unknown	not yet annotated	YGR069W
YCL020W		0.160475	-0.843825	-1.5511	autophagy	kinase activator	cellular_component unknown	YLR423C
YCL020W		0.749125	-1.14878	-1.54307	biological_process unknown	molecular_function unknown	not yet annotated	YKL061W
YIL059C		0.749125	-1.14878	-1.54307	biological_process unknown	molecular_function unknown	not yet annotated	YKL061W
YIL059C		0.105375	-0.926925	-1.54043	biological_process unknown	molecular_function unknown	not yet annotated	YPL201C
YDR357C		0.188325	-1.69798	-1.5304	unknown	unknown		YJR029W
YDR357C		0.188325	-1.69798	-1.5304	unknown	unknown		YJR029W
YCR041W		0.5102	-0.898175	-1.5232	biological_process unknown	molecular_function unknown	not yet annotated	YKL160W
YJR115W		0.337575	-1.1059	-1.52293	SRP-dependent, co-translational membrane targeting, translocation*	molecular_function unknown	endoplasmic reticulum	YOL031C
YJR115W		0.337575	-1.1059	-1.52293	SRP-dependent, co-translational membrane targeting, translocation*	molecular_function unknown	endoplasmic reticulum	YOL031C
YDR512C		0.16355	NA	-1.52067	biological_process unknown	molecular_function unknown	not yet annotated	YJL037W
YDR512C		0.07275	-0.580275	-1.5161	biological_process unknown	molecular_function unknown	not yet annotated	YMR184W
YDR540C		0.525075	-1.14	-1.50967	biological_process unknown	molecular_function unknown	cytoplasm	YBR194W
YDR540C		0.525075	-1.14	-1.50967	biological_process unknown	molecular_function unknown	cytoplasm	YBR194W
YDR286C		NA	-1.34137	-1.50493	biological_process unknown	molecular_function unknown	not yet annotated	YDR357C
YDR286C		NA	-1.34137	-1.50493	biological_process unknown	molecular_function unknown	not yet annotated	YDR357C
YFL030W		0.5126	-1.5284	-1.4937	not yet annotated	glutathione peroxidase	not yet annotated	YKL026C
YFL030W		0.5126	-1.5284	-1.4937	not yet annotated	glutathione peroxidase	not yet annotated	YKL026C
YPR146C		0.19615	NA	-1.48507	biological_process unknown	molecular_function unknown	not yet annotated	YLR311C
YPR146C		0.096575	-1.01533	-1.48197	biological_process unknown	molecular_function unknown	not yet annotated	YBR012C
YGR164W		0.096575	-1.01533	-1.48197	biological_process unknown	molecular_function unknown	not yet annotated	YBR012C
YGL188C		0.456025	-1.13407	-1.47677	biological_process unknown	molecular_function unknown	not yet annotated	YKL053C-A
YGL188C		0.456025	-1.13407	-1.47677	biological_process unknown	molecular_function unknown	not yet annotated	YKL053C-A
YOR285W		0.628525	-0.846675	-1.4745	biological_process unknown	molecular_function unknown	not yet annotated	YLR218C
YHR097C		0.412225	-1.08908	-1.469	biological_process unknown	molecular_function unknown	not yet annotated	YDL113C
YHR097C		0.412225	-1.08908	-1.469	biological_process unknown	molecular_function unknown	not yet annotated	YDL113C
YHR034C		NA	-0.864125	-1.46817	biological_process unknown	molecular_function unknown	not yet annotated	YMR132C
YOL118C		0.393175	-0.76875	-1.45827	oligopeptide transport	oligopeptide transporter	cellular_component unknown	YPR194C
YGR016W		0.771075	-1.1398	-1.45203	biological_process unknown	molecular_function unknown	not yet annotated	YBR062C
YGR016W		0.771075	-1.1398	-1.45203	biological_process unknown	molecular_function unknown	not yet annotated	YBR062C
YOR296W		0.534475	-1.32005	-1.43843	biological_process unknown	molecular_function unknown	not yet annotated	YDR540C
YIL086C		0.534475	-1.32005	-1.43843	biological_process unknown	molecular_function unknown	not yet annotated	YDR540C
YLR262C-A		NA	-1.1501	-1.42913	biological_process unknown	molecular_function unknown	not yet annotated	YMR074C
YLR262C-A		NA	-1.1501	-1.42913	biological_process unknown	molecular_function unknown	not yet annotated	YMR074C
YFR041C		NA	-1.01592	-1.42857	biological_process unknown	molecular_function unknown	not yet annotated	YKR022C
YFR041C		NA	-1.01592	-1.42857	biological_process unknown	molecular_function unknown	not yet annotated	YKR022C
YMR025W		-0.0267	-1.6533	-1.41843	unknown	unknown		YMR045C
YKL137W		-0.0267	-1.6533	-1.41843	unknown	unknown		YMR045C
YKL137W		0.615875	-0.843175	-1.4168				YHR039C-B
YPL257W		0.313925	-1.0961	-1.40407	biological_process unknown	molecular_function unknown	not yet annotated	YLR011W
YFR042W		0.313925	-1.0961	-1.40407	biological_process unknown	molecular_function unknown	not yet annotated	YLR011W
YFR042W		0.0337	-1.74487	-1.39917	unknown	unknown		YBL005W-B
YMR221C		0.0337	-1.74487	-1.39917	unknown	unknown		YBL005W-B
YMR265C		0.75875	-1.20172	-1.39643	biological_process unknown	molecular_function unknown	not yet annotated	YDR179C
YDR179C		0.75875	-1.20172	-1.39643	biological_process unknown	molecular_function unknown	not yet annotated	YDR179C
YDR179C		0.6127	-1.431	-1.39633	biological_process unknown	molecular_function unknown	not yet annotated	YGL109W
YLL017W		0.6127	-1.431	-1.39633	biological_process unknown	molecular_function unknown	not yet annotated	YGL109W
YBR014C		-0.183075	-0.2278	-1.3793	mating (sensu Saccharomyces)	molecular_function unknown	integral membrane protein	YJL108C
YBR014C		0.433375	-1.0954	-1.37507	biological_process unknown	molecular_function unknown	not yet annotated	YNL143C
YFL047W		0.433375	-1.0954	-1.37507	biological_process unknown	molecular_function unknown	not yet annotated	YNL143C
YLR154C		0.491325	-0.7965	-1.37353	biological_process unknown	molecular_function unknown	not yet annotated	YDL110C
YLR154C		0.74615	-1.1552	-1.34887	biological_process unknown	molecular_function unknown	not yet annotated	YLR154C
YIL165C		0.74615	-1.1552	-1.34887	biological_process unknown	molecular_function unknown	not yet annotated	YLR154C
YNL276C		0.292025	-1.0454	-1.34843	biological_process unknown	molecular_function unknown	cellular_component unknown	YIR005W
YMR074C		0.292025	-1.0454	-1.34843	biological_process unknown	molecular_function unknown	cellular_component unknown	YIR005W
YMR074C		NA	-1.14797	-1.34607	biological_process unknown	molecular_function unknown	not yet annotated	YPL071C
YKL061W		NA	-1.14797	-1.34607	biological_process unknown	molecular_function unknown	not yet annotated	YPL071C
YKL061W		0.2719	-1.6033	-1.34417	biological_process unknown	molecular_function unknown	not yet annotated	YBL049W
YPL071C		0.2719	-1.6033	-1.34417	biological_process unknown	molecular_function unknown	not yet annotated	YBL049W
YPL071C		0.359575	-1.10165	-1.3354	biological_process unknown	molecular_function unknown	not yet annotated	YOL162W
YPL216W		0.359575	-1.10165	-1.3354	biological_process unknown	molecular_function unknown	not yet annotated	YOL162W
YBR194W		NA	-1.43037	-1.31997	biological_process unknown	molecular_function unknown	not yet annotated	YGL198W
YBR194W		NA	-1.43037	-1.31997	biological_process unknown	molecular_function unknown	not yet annotated	YGL198W
YBR062C		0.541175	-0.75705	-1.30173	biological_process unknown	molecular_function unknown	not yet annotated	YHR087W
YBR062C		0.517	-1.10872	-1.2856	biological_process unknown	molecular_function unknown	not yet annotated	YMR226C
YOR064C		0.517	-1.10872	-1.2856	biological_process unknown	molecular_function unknown	not yet annotated	YMR226C
YCR082W		0.69775	-1.13567	-1.27313	not yet annotated	not yet annotated	not yet annotated	YOR163W
YCR082W		0.69775	-1.13567	-1.27313	not yet annotated	not yet annotated	not yet annotated	YOR163W
YDR071C		0.76705	-1.29198	-1.2664	biological_process unknown	molecular_function unknown	not yet annotated	YPR146C
YDR071C		0.76705	-1.29198	-1.2664	biological_process unknown	molecular_function unknown	not yet annotated	YPR146C
YOR163W		0.707725	-1.03523	-1.25547	biological_process unknown	molecular_function unknown	not yet annotated	YMR071C
YOR163W		0.707725	-1.03523	-1.25547	biological_process unknown	molecular_function unknown	not yet annotated	YMR071C
YLR421C		0.600375	-0.91795	-1.25033	biological_process unknown	molecular_function unknown	not yet annotated	YBR022W
YLR421C		0.781275	-1.00452	-1.24927	biological_process unknown	molecular_function unknown	not yet annotated	YNL213C
YKL053C-A		0.781275	-1.00452	-1.24927	biological_process unknown	molecular_function unknown	not yet annotated	YNL213C
YKL053C-A		0.126075	-1.35675	-1.24757	biological_process unknown	molecular_function unknown	not yet annotated	YEL016C
YEL059W		0.126075	-1.35675	-1.24757	biological_process unknown	molecular_function unknown	not yet annotated	YEL016C
YNL086W		0.690225	-1.13698	-1.2462	biological_process unknown	molecular_function unknown	not yet annotated	YCR082W
YNL086W		0.690225	-1.13698	-1.2462	biological_process unknown	molecular_function unknown	not yet annotated	YCR082W
YER160C		0.156875	NA	-1.2377	not yet annotated	molecular_function unknown	not yet annotated	YJL077C
YOL114C		NA	-1.48537	-1.23723	biological_process unknown	molecular_function unknown	not yet annotated	YJL199C
YKR049C		NA	-1.48537	-1.23723	biological_process unknown	molecular_function unknown	not yet annotated	YJL199C
YKR049C		0.01525	-0.962025	-1.23673	biological_process unknown	molecular_function unknown	not yet annotated	YOR292C
YLR165C		0.138925	-1.10953	-1.2312	biological_process unknown	molecular_function unknown	not yet annotated	YKR049C
YMR226C		0.138925	-1.10953	-1.2312	biological_process unknown	molecular_function unknown	not yet annotated	YKR049C
YMR226C		0.13945	-1.081	-1.22853	biological_process unknown	molecular_function unknown	not yet annotated	YJL145W
YLR164W		0.13945	-1.081	-1.22853	biological_process unknown	molecular_function unknown	not yet annotated	YJL145W
YLR164W		0.3709	-0.917125	-1.2264	biological_process unknown	molecular_function unknown	not yet annotated	YOL159C
YOL031C		-0.059975	-1.51455	-1.22417	unknown	unknown		YFL002W-A
YOL031C		-0.059975	-1.51455	-1.22417	unknown	unknown		YFL002W-A
YKL107W		0.436425	-0.986325	-1.22347	biological_process unknown	molecular_function unknown	not yet annotated	YAR023C
YOL162W		0.31035	-1.10775	-1.21933	biological_process unknown	molecular_function unknown	not yet annotated	YLR164W
YOL162W		0.31035	-1.10775	-1.21933	biological_process unknown	molecular_function unknown	not yet annotated	YLR164W
YJL100W		0.433675	-1.02252	-1.21897	biological_process unknown	molecular_function unknown	not yet annotated	YJR012C
YJL100W		0.433675	-1.02252	-1.21897	biological_process unknown	molecular_function unknown	not yet annotated	YJR012C
YOL117W		0.2855	-0.705875	-1.21853	biological_process unknown	molecular_function unknown	cytoplasm	YLR257W
YOL117W		0.324025	-1.40827	-1.2142	biological_process unknown	molecular_function unknown	not yet annotated	YER038C
YLR011W		0.324025	-1.40827	-1.2142	biological_process unknown	molecular_function unknown	not yet annotated	YER038C
YLR011W		0.193675	-0.978825	-1.2127	biological_process unknown	molecular_function unknown	not yet annotated	YGL185C
YNL143C		-0.1422	-1.66627	-1.21237	unknown	unknown		YHR214C-B
YNL143C		-0.1422	-1.66627	-1.21237	unknown	unknown		YHR214C-B
YEL057C		0.6006	NA	-1.20167	biological_process unknown	molecular_function unknown	not yet annotated	YDL016C
YEL057C		0.3714	-0.90115	-1.19433	not yet annotated	molecular_function unknown	not yet annotated	YGR284C
YAR003W		0.38655	-1.01085	-1.19373	biological_process unknown	molecular_function unknown	not yet annotated	YOR279C
YAR003W		0.38655	-1.01085	-1.19373	biological_process unknown	molecular_function unknown	not yet annotated	YOR279C
YDL113C		0.315275	-0.644775	-1.18693	biological_process unknown	molecular_function unknown	not yet annotated	YGL242C
YDL113C		0.2573	-0.887875	-1.18287	pheromone induction of gene expression, from Pol II promoter	GTPase inhibitor	cytoplasm	YDR183W
YJL145W		NA	-0.5901	-1.17683	biological_process unknown	molecular_function unknown	not yet annotated	YBR204C
YJL145W		0.127375	-0.633875	-1.1669	biological_process unknown	molecular_function unknown	not yet annotated	YIL161W
YPR094W		0.663575	-0.71535	-1.15993	biological_process unknown	molecular_function unknown	not yet annotated	YJL104W
YPR094W		0.400325	-0.7911	-1.15847	biological_process unknown	molecular_function unknown	not yet annotated	YDR282C
YGR182C		0.36565	-0.7181	-1.15793	biological_process unknown	molecular_function unknown	not yet annotated	YOL129W
YGR182C		0.614575	-0.64025	-1.15423	biological_process unknown	molecular_function unknown	not yet annotated	YGR219W
YGL047W		0.230925	-0.90945	-1.15337	biological_process unknown	molecular_function unknown	not yet annotated	YNL208W
YGL047W		NA	-1.01058	-1.1532	biological_process unknown	molecular_function unknown	not yet annotated	YLR261C
YHR121W		NA	-1.01058	-1.1532	biological_process unknown	molecular_function unknown	not yet annotated	YLR261C
YHR121W		0.536475	-0.8689	-1.14873	biological_process unknown	molecular_function unknown	not yet annotated	YKR083C
YOR215C		0.5211	-0.760425	-1.14797	biological_process unknown	molecular_function unknown	not yet annotated	YDR067C
YOR215C		0.572475	-0.832275	-1.1461	biological_process unknown	molecular_function unknown	not yet annotated	YDR511W
YIR005W		0.323875	-0.6177	-1.14373	biological_process unknown	molecular_function unknown	not yet annotated	YCR007C
YIR005W		0.5233	-0.77055	-1.13957	biological_process unknown	molecular_function unknown	not yet annotated	YER048W-A
YDR539W		NA	-1.3477	-1.138	biological_process unknown	molecular_function unknown	not yet annotated	YIL059C
YDR539W		NA	-1.3477	-1.138	biological_process unknown	molecular_function unknown	not yet annotated	YIL059C
YLR446W		0.18445	-0.852325	-1.1378	biological_process unknown	molecular_function unknown	cellular_component unknown	YOL032W
YPR098C		0.7941	-0.954375	-1.13697	biological_process unknown	molecular_function unknown	not yet annotated	YNL122C
YMR071C		0.489	-1.37128	-1.13487	biological_process unknown	molecular_function unknown	not yet annotated	YKL133C
YMR071C		0.489	-1.37128	-1.13487	biological_process unknown	molecular_function unknown	not yet annotated	YKL133C
YDR131C		0.709775	-1.2616	-1.1341	biological_process unknown	molecular_function unknown	not yet annotated	YHR097C
YMR097C		0.709775	-1.2616	-1.1341	biological_process unknown	molecular_function unknown	not yet annotated	YHR097C
YMR097C		-0.197225	-0.97605	-1.1339	biological_process unknown	molecular_function unknown	not yet annotated	YBR013C
YDR469W		0.235975	-0.600825	-1.1327	biological_process unknown	molecular_function unknown	not yet annotated	YGL164C
YJR012C		0.361225	-0.68745	-1.1317	biological_process unknown	molecular_function unknown	not yet annotated	YKL066W
YJR012C		0.525025	-0.91295	-1.1239	not yet annotated	molecular_function unknown	not yet annotated	YDR202C
YPL162C		0.42065	-1.09845	-1.12243	biological_process unknown	molecular_function unknown	not yet annotated	YOL117W
YKR022C		0.42065	-1.09845	-1.12243	biological_process unknown	molecular_function unknown	not yet annotated	YOL117W
YKR022C		0.788575	-1.0559	-1.12147	biological_process unknown	molecular_function unknown	not yet annotated	YHR121W
YBR012C		0.788575	-1.0559	-1.12147	biological_process unknown	molecular_function unknown	not yet annotated	YHR121W
YBR012C		0.66215	-1.24893	-1.1188	biological_process unknown	molecular_function unknown	not yet annotated	YGR016W
YKL053W		0.66215	-1.24893	-1.1188	biological_process unknown	molecular_function unknown	not yet annotated	YGR016W
YOR279C		0.461925	-0.597625	-1.11547	biological_process unknown	molecular_function unknown	not yet annotated	YER046W
YOR279C		0.659275	-1.09238	-1.1126	chromatin silencing at telomere*	chromatin binding*	chromatin	YAR003W
YLR261C		0.659275	-1.09238	-1.1126	chromatin silencing at telomere*	chromatin binding*	chromatin	YAR003W
YLR261C		0.42405	-0.79405	-1.1071	biological_process unknown	molecular_function unknown	not yet annotated	YCR090C
YLR343W		0.643825	-0.75445	-1.1067	biological_process unknown	molecular_function unknown	not yet annotated	YDR115W
YNL213C		0.078	-0.86845	-1.10457	autophagy*	ubiquitin-like conjugating enzyme	soluble fraction	YLL042C
YNL213C		NA	-0.63115	-1.1044	biological_process unknown	molecular_function unknown	cytoplasm	YPR139C
YNL149C		NA	-1.38758	-1.0939	biological_process unknown	molecular_function unknown	not yet annotated	YEL028W
YLR271W		NA	-1.38758	-1.0939	biological_process unknown	molecular_function unknown	not yet annotated	YEL028W
YHR049C-A		NA	NA	-1.09317	transcription, from Pol I promoter	RNA polymerase I transcription factor*	RNA polymerase I upstream activating factor complex	YOR295W
YAR023C		0.2728	-0.616975	-1.08797	biological_process unknown	molecular_function unknown	not yet annotated	YBL062W
YGL185C		0.42945	-0.97325	-1.08403	biological_process unknown	molecular_function unknown	not yet annotated	YDR196C
YBR013C		0.2777	-1.09947	-1.075	biological_process unknown	molecular_function unknown	cytoplasm	YJL100W
YHR156C		0.2777	-1.09947	-1.075	biological_process unknown	molecular_function unknown	cytoplasm	YJL100W
YDR196C		0.2506	-0.556825	-1.07	biological_process unknown	molecular_function unknown	not yet annotated	YFR011C
YOR292C		0.347225	-0.777525	-1.059	biological_process unknown	molecular_function unknown	not yet annotated	YDR532C
YNL122C		NA	-0.600025	-1.059	not yet annotated	not yet annotated	not yet annotated	YFR001W
YPL201C		0.0362	-1.29225	-1.05743	biological_process unknown	molecular_function unknown	not yet annotated	YFL030W
YBR022W		0.0362	-1.29225	-1.05743	biological_process unknown	molecular_function unknown	not yet annotated	YFL030W
YOL159C		0.756375	-0.859275	-1.04873	biological_process unknown	molecular_function unknown	not yet annotated	YDR063W
YDL219W		NA	-0.9127	-1.0389	biological_process unknown	molecular_function unknown	not yet annotated	YLR341W
YDR202C		0.496975	-1.02933	-1.03737	biological_process unknown	molecular_function unknown	not yet annotated	YMR097C
YLR341W		0.496975	-1.02933	-1.03737	biological_process unknown	molecular_function unknown	not yet annotated	YMR097C
YNL208W		0.493375	-1.04535	-1.03537	biological_process unknown	molecular_function unknown	not yet annotated	YDR539W
YGR284C		0.493375	-1.04535	-1.03537	biological_process unknown	molecular_function unknown	not yet annotated	YDR539W
YKL160W		0.616025	-0.785175	-1.03467	biological_process unknown	molecular_function unknown	not yet annotated	YBL091C-A
YDR183W		0.60495	-0.915375	-1.0342	biological_process unknown	molecular_function unknown	not yet annotated	YDL219W
YKR083C		0.48745	-0.681425	-1.03257	oxidative stress response*	thiol-disulfide exchange intermediate	cellular_component unknown*	YCL035C
YLL042C		NA	NA	-1.0245	biological_process unknown	molecular_function unknown	not yet annotated	YLR108C
YMR132C		0.35575	-0.833575	-1.0199	biological_process unknown	molecular_function unknown	endoplasmic reticulum	YDL121C
YDR063W		0.38295	-0.83845	-1.01893	biological_process unknown	molecular_function unknown	not yet annotated	YBL060W
YOL032W		NA	-1.12522	-1.0183	biological_process unknown	molecular_function unknown	not yet annotated	YNL086W
YLR218C		NA	-1.12522	-1.0183	biological_process unknown	molecular_function unknown	not yet annotated	YNL086W
YLR423C		0.34735	-0.5477	-1.01713	biological_process unknown	molecular_function unknown	not yet annotated	YOR015W
YHR039C-B		NA	-0.998575	-1.01633	biological_process unknown	molecular_function unknown	not yet annotated	YNL149C
YBL060W		0.563775	-0.988575	-1.01017	biological_process unknown	molecular_function unknown	not yet annotated	YHR049C-A
YDL121C		0.272225	-0.461	-1.0077	biological_process unknown	molecular_function unknown	not yet annotated	YDL099W
YOR170W		0.229075	-0.83285	-1.0044	biological_process unknown	molecular_function unknown	not yet annotated	YOR170W
YDR511W		0.464075	-1.21247	-0.9997	biological_process unknown	not yet annotated	not yet annotated	YMR221C
YDL110C		0.418475	-1.16922	-0.9916	biological_process unknown	molecular_function unknown	not yet annotated	YFL047W
YCR090C		-0.266725	-1.70023	-0.988967	unknown	unknown		YMR050C
YDR282C		0.755925	-1.25457	-0.988	biological_process unknown	molecular_function unknown	not yet annotated	YHR034C
YBL091C-A		0.39005	-1.24883	-0.920167	biological_process unknown	molecular_function unknown	not yet annotated	YOR296W
YDR532C		0.4646	-1.0344	-0.913733	biological_process unknown	molecular_function unknown	not yet annotated	YDR131C
YER048W-A		0.5244	-1.2634	-0.903367	biological_process unknown	molecular_function unknown	not yet annotated	YOR285W
YPR194C		-0.390775	-1.11357	-0.8943	unknown	unknown		YER160C
YDR067C		0.30985	-1.0209	-0.8658	biological_process unknown	molecular_function unknown	not yet annotated	YPL162C
YHR087W		0.45945	-1.01137	-0.8093	biological_process unknown	molecular_function unknown	not yet annotated	YKL053W
YDR115W		0.138475	-1.03808	-0.789167	biological_process unknown	molecular_function unknown	not yet annotated	YLR446W
YOL129W		0.0706	-1.3491	-0.765033	biological_process unknown	molecular_function unknown	not yet annotated	YDR525W-A
YJL104W		NA	-1.0088	-0.730533	biological_process unknown	molecular_function unknown	not yet annotated	YLR343W
YLR257W		0.64665	-1.0287	-0.700733	chromatin silencing at telomere*	chromatin binding*	chromatin	YDR469W
YKL066W		0.270325	-1.46015	-0.444	not yet annotated	transaldolase	not yet annotated	YGR043C
YCL035C		0.33395	-1.47863	-0.1153	biological_process unknown	molecular_function unknown	not yet annotated	YGL117W
YGL242C		NA	-2.8268	NA	biological_process unknown	molecular_function unknown	not yet annotated	YMR107W
YGR219W		NA	-2.61822	NA	biological_process unknown	molecular_function unknown	not yet annotated	YIL015C-A
YIL161W		NA	-1.85957	NA	biological_process unknown	molecular_function unknown	not yet annotated	YNL285W
YPR139C		0.793575	-1.81105	NA	biological_process unknown	molecular_function unknown	not yet annotated	YLR073C
YCR007C		0.316275	-1.64328	NA	propionate metabolism	molecular_function unknown	cellular_component unknown	YPR002W
YBL062W		NA	-1.59547	NA	biological_process unknown	molecular_function unknown	not yet annotated	YML108W
YGL164C		NA	-1.50808	NA	biological_process unknown	molecular_function unknown	not yet annotated	YGL230C
YFR001W		0.795375	-1.4644	NA	histone methylation	histone-lysine N-methyltransferase	cellular_component unknown	YBR258C
YER046W		NA	-1.35648	NA	biological_process unknown	molecular_function unknown	not yet annotated	YGR051C
YBR204C		NA	-1.3404	NA	biological_process unknown	molecular_function unknown	not yet annotated	YCR041W
YMR184W		NA	-1.28323	NA	biological_process unknown	molecular_function unknown	not yet annotated	YGR164W
YFR011C		NA	-1.24962	NA	biological_process unknown	molecular_function unknown	not yet annotated	YOL118C
YOR015W		NA	-1.24317	NA	biological_process unknown	molecular_function unknown	not yet annotated	YIL086C
YDL099W		0.503375	-1.2364	NA	biological_process unknown	molecular_function unknown	not yet annotated	YMR025W
YJL108C		NA	-1.22047	NA	biological_process unknown	molecular_function unknown	not yet annotated	YPL257W
YLR108C		NA	-1.20485	NA	biological_process unknown	molecular_function unknown	not yet annotated	YMR265C
YOR295W		NA	-1.18172	NA	biological_process unknown*	molecular_function unknown*	cellular_component unknown	YLL017W
YDL016C		NA	-1.15365	NA	biological_process unknown	molecular_function unknown	not yet annotated	YIL165C
YJL077C		NA	-1.1534	NA	biological_process unknown	molecular_function unknown	not yet annotated	YNL276C
YLR311C		0.70345	-1.1466	NA	biological_process unknown	molecular_function unknown	not yet annotated	YPL216W
YJL037W		0.359325	-1.13765	NA	chromatin modification	not yet annotated	not yet annotated	YOR064C
YGR069W		NA	-1.1321	NA	biological_process unknown	molecular_function unknown	not yet annotated	YEL059W
YGR151C		NA	-1.1122	NA	biological_process unknown	molecular_function unknown	not yet annotated	YOL114C
YGR153W		0.32875	-1.10943	NA	biological_process unknown	molecular_function unknown	not yet annotated	YLR165C
YGR243W		NA	-1.10322	NA	biological_process unknown	molecular_function unknown	not yet annotated	YKL107W
YER181C		0.236825	-1.0358	NA	biological_process unknown	molecular_function unknown	not yet annotated	YPR098C
Genes not strongly induced by MSB2 overexpression whose expression is dependent on STE12 or RAS2.
ORF	Gene	538-GM Average	GMS-GM Average	GM-GMR Average	Process	Function	Component	ArrayID
YNL098C	RAS2	-0.255867	-0.1282	-4.8814	pseudohyphal growth*	RAS small monomeric GTPase	plasma membrane	YNL098C
YLL053C		0.156167	0.282433	-3.8796	biological_process unknown	molecular_function unknown	not yet annotated	YLL053C
YKL216W	URA1	-0.0752333	-3.9817	-3.8384	pyrimidine biosynthesis	dihydroorotate dehydrogenase	cytoplasm	YKL216W
YGL253W	HXK2	0.470533	-0.241267	-2.91953	glycolysis*	hexokinase	cytosol	YGL253W
YOL143C	RIB4	-0.353	-2.71557	-2.91713	not yet annotated	not yet annotated	not yet annotated	YOL143C
YOL126C	MDH2	0.0255333	-2.76543	-2.67243	gluconeogenesis*	malic enzyme	cytoplasm*	YOL126C
YIL160C	POT1	0.6627	-1.59397	-2.17757	fatty acid beta-oxidation	acetyl-CoA C-acyltransferase	peroxisomal matrix	YIL160C
YKL217W	JEN1	0.633833	-1.0054	-2.11827	transport	lactate transporter	not yet annotated	YKL217W
YLR174W	IDP2	0.312867	-1.51657	-1.99183	glutamate biosynthesis*	isocitrate dehydrogenase (NADP+)	cytosol	YLR174W
YGR243W		0.592933	-1.0143	-1.98447	biological_process unknown	molecular_function unknown	not yet annotated	YGR243W
YGR243W		0.592933	-1.0143	-1.98447	biological_process unknown	molecular_function unknown	not yet annotated	YGR243W
YDR256C	CTA1	0.4899	-2.1178	-1.92173	oxygen and radical metabolism	catalase	peroxisomal matrix	YDR256C
YPR150W		0.2147	-2.50217	-1.9153	biological_process unknown	molecular_function unknown	not yet annotated	YPR150W
YER015W	FAA2	0.597433	-1.59137	-1.78713	not yet annotated	long-chain-fatty-acid-CoA-ligase	not yet annotated	YER015W
YHL008C		0.0246667	-0.999667	-1.6913	biological_process unknown	molecular_function unknown	not yet annotated	YHL008C
YJR026W		0.1571	-1.874	-1.65693	unknown	unknown		YJR026W
YNL173C	MDG1	-0.227167	-0.9029	-1.65667	signal transduction of mating signal (sensu Saccharomyces)	molecular_function unknown	plasma membrane	YNL173C
YCL064C	CHA1	-0.682367	-0.423967	-1.5945	not yet annotated	threonine dehydratase	not yet annotated	YCL064C
YBR294W	SUL1	0.555867	-1.4418	-1.58427	transport	not yet annotated	not yet annotated	YBR294W
YEL057C		-0.145733	-0.7081	-1.5596	biological_process unknown	molecular_function unknown	not yet annotated	YEL057C
YLR177W		0.116233	-0.489833	-1.55143	biological_process unknown	molecular_function unknown	not yet annotated	YLR177W
YBR012W-A		0.0652333	-1.94843	-1.55057	unknown	unknown		YBR012W-A
YLR312C		0.0889	-0.659667	-1.54817	biological_process unknown	molecular_function unknown	not yet annotated	YLR312C
YLR420W	URA4	-0.159633	-1.70053	-1.48957	not yet annotated	dihydroorotase	not yet annotated	YLR420W
YAR010C		0.0849333	-1.9284	-1.48007	unknown	unknown		YAR010C
YIL045W	PIG2	-0.0914333	-0.3582	-1.45607	biological_process unknown	protein phosphatase regulator	cellular_component unknown	YIL045W
YEL011W	GLC3	0.1248	-0.739533	-1.44473	not yet annotated	1,4-alpha-glucan branching enzyme	not yet annotated	YEL011W
YMR206W		0.359067	-0.647033	-1.44107	biological_process unknown	molecular_function unknown	not yet annotated	YMR206W
YER088C	DOT6	0.1912	-0.2439	-1.4233	not yet annotated	not yet annotated	not yet annotated	YER088C
YKL188C	PXA2	0.206867	-0.625667	-1.41303	transport	not yet annotated	not yet annotated	YKL188C
YDR039C	ENA2	0.322367	-0.4572	-1.4078	transport	not yet annotated	not yet annotated	YDR039C
YJR095W	SFC1	-0.0115667	-0.561533	-1.40723	fumarate transport*	succinate/fumarate antiporter	mitochondrial inner membrane	YJR095W
YMR103C		0.2667	0.0147667	-1.39897	biological_process unknown	molecular_function unknown	not yet annotated	YMR103C
YLR194C		0.561233	-0.167433	-1.3876	biological_process unknown	molecular_function unknown	not yet annotated	YLR194C
YOL113W	SKM1	0.2161	-0.5173	-1.3814	protein amino acid phosphorylation*	protein serine/threonine kinase	cellular_component unknown	YOL113W
YEL044W		0.00533333	-0.498333	-1.37937	biological_process unknown	molecular_function unknown	not yet annotated	YEL044W
YPL201C		0.1829	-1.30943	-1.37837	biological_process unknown	molecular_function unknown	not yet annotated	YPL201C
YML131W		0.5485	-0.5149	-1.37763	biological_process unknown	molecular_function unknown	not yet annotated	YML131W
YML054C	CYB2	0.276767	-1.9086	-1.3653	not yet annotated	L-lactate dehydrogenase (cytochrome)	not yet annotated	YML054C
YDL110C		NA	-0.777067	-1.33793	biological_process unknown	molecular_function unknown	not yet annotated	YDL110C
YNL074C	MLF3	0.194833	0.305933	-1.3357	biological_process unknown	molecular_function unknown	not yet annotated	YNL074C
YEL021W	URA3	-0.646333	-1.5547	-1.293	pyrimidine biosynthesis	orotidine-5'-phosphate decarboxylase	not yet annotated	YEL021W
YER053C		-0.168167	-0.5622	-1.28983	biological_process unknown	inorganic phosphate transporter	vacuole	YER053C
YKL201C	MNN4	0.421633	NA	-1.28863	protein amino acid glycosylation	not yet annotated	not yet annotated	YKL201C
YHL021C		0.0680667	-0.226933	-1.28323	biological_process unknown	molecular_function unknown	not yet annotated	YHL021C
YJR028W		0.0967333	-1.8569	-1.2802	transcription	TFIIE 66 kD subunit		YJR028W
YBR046C	ZTA1	0.0500667	-0.3939	-1.2732	biological_process unknown	molecular_function unknown	not yet annotated	YBR046C
YJR091C	JSN1	0.2723	-0.0509667	-1.27123	not yet annotated	molecular_function unknown	not yet annotated	YJR091C
YMR030W		0.1259	NA	-1.2704	biological_process unknown	molecular_function unknown	not yet annotated	YMR030W
YEL016C		-0.0567667	-1.3638	-1.26627	biological_process unknown	molecular_function unknown	not yet annotated	YEL016C
YEL016C		-0.0567667	-1.3638	-1.26627	biological_process unknown	molecular_function unknown	not yet annotated	YEL016C
YPL054W	LEE1	0.200167	-0.172633	-1.25537	biological_process unknown	molecular_function unknown	not yet annotated	YPL054W
YDL169C	UGX2	-0.176833	-0.649833	-1.2429	biological_process unknown	molecular_function unknown	not yet annotated	YDL169C
YIL155C	GUT2	0.0883667	-1.60037	-1.22283	carbohydrate metabolism	glycerol-3-phosphate dehydrogenase	mitochondrion	YIL155C
YML040W		0.2154	-1.8021	-1.22147	unknown	unknown		YML040W
YAL034C	FUN19	0.194967	-0.345867	-1.21327	biological_process unknown	molecular_function unknown	cellular_component unknown	YAL034C
YIL140W	SRO4	0.337933	-1.10757	-1.20723	axial budding*	molecular_function unknown	integral plasma membrane protein*	YIL140W
YDR384C		0.401933	-2.58947	-1.20607	biological_process unknown	molecular_function unknown	not yet annotated	YDR384C
YBL101W-A		0.2793	-0.76	-1.19437	unknown	unknown		YBL101W-A
YCL047C		0.0181667	-0.354767	-1.19427	biological_process unknown	molecular_function unknown	not yet annotated	YCL047C
YBL078C	AUT7	0.289333	-0.598833	-1.18717	autophagy*	microtubule binding	microtubule associated protein	YBL078C
YFL066C		0.444467	0.148767	-1.18413	biological_process unknown	molecular_function unknown	not yet annotated	YFL066C
YCL020W		0.172967	-0.8301	-1.1785	unknown	unknown		YCL020W
YDR111C		0.222467	-0.818633	-1.17797	not yet annotated	not yet annotated	not yet annotated	YDR111C
YFR015C	GSY1	-0.181767	0.210733	-1.16927	not yet annotated	glycogen (starch) synthase	not yet annotated	YFR015C
YBL111C		0.4971	0.132633	-1.16437	biological_process unknown	molecular_function unknown	not yet annotated	YBL111C
YHR218W		0.567333	0.261133	-1.16087	biological_process unknown	molecular_function unknown	not yet annotated	YHR218W
YMR051C		0.1144	-1.86617	-1.15277	unknown	unknown		YMR051C
YML042W	CAT2	0.220367	-0.7549	-1.14823	amino acid metabolism*	carnitine O-acetyltransferase	mitochondrion*	YML042W
YJL020C		0.0769333	0.0894	-1.1399	biological_process unknown	molecular_function unknown	cellular_component unknown	YJL020C
YLR149C		0.296233	-0.344067	-1.12753	biological_process unknown	molecular_function unknown	not yet annotated	YLR149C
YNL239W	LAP3	-0.0294667	-0.257567	-1.1264	not yet annotated	not yet annotated	cytoplasm	YNL239W
YMR145C		0.439033	-0.611833	-1.125	ethanol fermentation	NADH dehydrogenase	mitochondrion	YMR145C
YJL107C		0.0615667	-0.1577	-1.12223	biological_process unknown	molecular_function unknown	not yet annotated	YJL107C
YLL052C	AQY2	0.121467	0.464267	-1.12193	water transport	water channel	cellular_component unknown	YLL052C
YBL112C		0.549567	0.324933	-1.11957	biological_process unknown	molecular_function unknown	not yet annotated	YBL112C
YMR002W		NA	-0.991	-1.112	biological_process unknown	molecular_function unknown	not yet annotated	YMR002W
YJL057C	IKS1	0.109867	-0.297067	-1.1085	not yet annotated	protein kinase	not yet annotated	YJL057C
YMR184W		-0.189767	-0.102133	-1.10353	biological_process unknown	molecular_function unknown	not yet annotated	YMR184W
YLR332W	MID2	0.3909	-0.377833	-1.09817	not yet annotated	molecular_function unknown	not yet annotated	YLR332W
YDL079C	MRK1	0.122133	-0.143367	-1.0904	biological_process unknown	protein kinase	not yet annotated	YDL079C
YOL048C		0.0607	-1.14593	-1.08457	biological_process unknown	molecular_function unknown	not yet annotated	YOL048C
YLR350W		0.256667	-0.9871	-1.07707	biological_process unknown	molecular_function unknown	not yet annotated	YLR350W
YNL009W	IDP3	0.202733	-0.968733	-1.0642	fatty acid beta-oxidation*	isocitrate dehydrogenase (NADP+)	cytoplasm*	YNL009W
YKR049C		-0.0096	-0.530767	-1.06323	biological_process unknown	molecular_function unknown	not yet annotated	YKR049C
YNL195C		0.0183333	-0.992033	-1.06073	biological_process unknown	molecular_function unknown	not yet annotated	YNL195C
YBR222C	FAT2	0.2666	-0.0467667	-1.05807	lipid transport	plasma membrane long-chain fatty acid transporter	cytoplasm	YBR222C
YBL005W-A		0.191267	-1.82467	-1.05647	unknown	unknown		YBL005W-A
YKL202W		0.3293	-0.261933	-1.05493	biological_process unknown	molecular_function unknown	not yet annotated	YKL202W
YFL054C		0.357267	-0.629433	-1.04723	biological_process unknown	molecular_function unknown	not yet annotated	YFL054C
YMR046C		0.265633	-1.59453	-1.04303	unknown	unknown		YMR046C
YMR119W		0.0572	-0.519233	-1.02993	ubiquitin-dependent protein degradation	ubiquitin-protein ligase	endoplasmic reticulum membrane	YMR119W
YJL100W		0.336667	-0.846033	-1.02903	biological_process unknown	molecular_function unknown	cytoplasm	YJL100W
YLR423C		NA	-0.394733	-1.02237	autophagy	kinase activator	cellular_component unknown	YLR423C
YDR038C	ENA5	0.310167	-0.388567	-1.0195	transport	not yet annotated	not yet annotated	YDR038C
YLR092W	SUL2	0.176567	-0.4727	-1.01643	transport	not yet annotated	not yet annotated	YLR092W
YBR045C	GIP1	0.112767	-0.633833	-1.01633	not yet annotated	not yet annotated	not yet annotated	YBR045C
YDR516C		-0.177133	0.427967	-1.01503	biological_process unknown	molecular_function unknown	cytoplasm	YDR516C
YIL075C	RPN2	0.395033	0.122867	-1.00847	ubiquitin-dependent protein degradation	molecular_function unknown	cytoplasm*	YIL075C
YER079W		-0.1619	-0.295367	-1.00763	biological_process unknown	molecular_function unknown	not yet annotated	YER079W
YJL082W		0.1511	0.128567	-1.0037	not yet annotated	molecular_function unknown	not yet annotated	YJL082W
YJR059W	PTK2	-0.00926667	0.0478667	-1.00213	polyamine transport	not yet annotated	not yet annotated	YJR059W
YNL202W	SPS19	NA	-1.55583	-0.948767	sporulation (sensu Saccharomyces)*	2,4-dienoyl-CoA reductase (NADPH)	peroxisomal matrix	YNL202W
YJL048C		0.245733	-1.11113	-0.875233	biological_process unknown	molecular_function unknown	not yet annotated	YJL048C
YJR019C	TES1	0.459233	-1.0848	-0.858533	fatty acid metabolism	not yet annotated	not yet annotated	YJR019C
YDR216W	ADR1	0.499167	-1.0195	-0.807133	not yet annotated	not yet annotated	not yet annotated	YDR216W
YLR035C-A		0.0063	-2.11593	-0.754833	unknown	unknown		YLR035C-A
YDL174C	DLD1	0.521867	-1.5768	-0.7264	carbohydrate metabolism*	D-lactate dehydrogenase (cytochrome)	mitochondrial inner membrane	YDL174C
YOL147C	PEX11	0.320967	-1.0378	-0.706067	peroxisome organization and biogenesis	molecular_function unknown	peroxisomal membrane	YOL147C
YBR083W	TEC1	0.459767	-1.87977	-0.698267	pseudohyphal growth	specific RNA polymerase II transcription factor	nucleus	YBR083W
YPR026W	ATH1	-0.0197667	-1.36247	-0.6826	stress response*	alpha,alpha-trehalase	vacuole	YPR026W
YBR012W-B		0.230833	-2.43497	-0.656567	unknown	unknown		YBR012W-B
YFL002W-A		0.0474333	-1.7845	-0.569633	unknown	unknown		YFL002W-A
YJR029W		0.0793	-1.8885	-0.514267	unknown	unknown		YJR029W
YMR107W		0.355367	-1.14107	-0.512033	biological_process unknown	molecular_function unknown	not yet annotated	YMR107W
YBL005W-B		0.0893	-2.21897	-0.459033	unknown	unknown		YBL005W-B
YLR250W	SSP120	0.1397	-1.1943	-0.449167	not yet annotated	molecular_function unknown	not yet annotated	YLR250W
YML045W		0.265	-1.9493	-0.431133	unknown	unknown		YML045W
YMR045C		0.0551667	-2.2091	-0.426	unknown	unknown		YMR045C
YER138W-A		0.289033	-1.58443	-0.407267	biological_process unknown	molecular_function unknown	not yet annotated	YER138W-A
YPR002C-A		0.0732667	-1.7791	-0.3914	biological_process unknown	molecular_function unknown	not yet annotated	YPR002C-A
YNL133C		0.0725	-1.0186	-0.348667	biological_process unknown	molecular_function unknown	cellular_component unknown	YNL133C
YHR214C-B		0.0822	-1.97943	-0.332567	unknown	unknown		YHR214C-B
YDR070C		-0.128633	-1.51417	-0.301867	biological_process unknown	molecular_function unknown	not yet annotated	YDR070C
YFL047W		NA	-1.15733	-0.265033	biological_process unknown	molecular_function unknown	not yet annotated	YFL047W
YER160C		0.0683667	-1.94103	-0.227933	unknown	unknown		YER160C
YMR050C		0.1288	-2.1451	-0.220833	unknown	unknown		YMR050C
YDR034C-A		0.140767	-1.44127	-0.142633	biological_process unknown	molecular_function unknown	not yet annotated	YDR034C-A
YMR158C-B		0.380067	-1.18313	-0.068	biological_process unknown	molecular_function unknown	not yet annotated	YMR158C-B
YJL145W		NA	-1.05037	-0.0544667	biological_process unknown	molecular_function unknown	not yet annotated	YJL145W
YBL016W	FUS3	0.493767	-1.34277	-0.0318333	protein amino acid phosphorylation*	MAP kinase	cytoplasm*	YBL016W
YFL030W		0.0072	-1.38193	0.0779	biological_process unknown	molecular_function unknown	not yet annotated	YFL030W
YLR040C		0.5218	-2.76037	0.131267	biological_process unknown	molecular_function unknown	not yet annotated	YLR040C
YLR334C		0.071	-1.39683	0.1418	biological_process unknown	molecular_function unknown	not yet annotated	YLR334C
YMR046W-A		0.3411	-1.57427	0.193467	unknown	unknown		YMR046W-A
YNL111C	CYB5	0.134233	-1.2604	0.194033	sterol biosynthesis	electron transporter	microsome	YNL111C
YFL026W	STE2	0.269667	-2.408	0.2314	pheromone response (sensu Saccharomyces)	mating-type alpha-factor pheromone receptor	integral plasma membrane protein	YFL026W
YJR025C	BNA1	-0.400567	-1.03453	0.255167	not yet annotated	not yet annotated	not yet annotated	YJR025C
YBL048W		0.1004	-1.06297	0.305	biological_process unknown	molecular_function unknown	not yet annotated	YBL048W
YBL049W		0.281733	-1.23483	0.400567	biological_process unknown	molecular_function unknown	not yet annotated	YBL049W
YBR072W	HSP26	0.1297	-1.10053	0.402367	stress response*	heat shock protein	cytoplasm*	YBR072W
YOL104C	NDJ1	-0.0457333	-2.6132	0.690533	synapsis	molecular_function unknown	telomere	YOL104C
YOR348C	PUT4	NA	-1.13043	0.784633	transport	not yet annotated	not yet annotated	YOR348C
YIR019C	MUC1	-0.522267	-1.46107	1.13827	pseudohyphal growth*	not yet annotated	plasma membrane	YIR019C
YFL014W	HSP12	-0.172167	-2.1309	4.08343	oxidative stress response*	heat shock protein	cellular_component unknown	YFL014W
YGR236C		0.434067	-1.76207	NA	not yet annotated	molecular_function unknown	not yet annotated	YGR236C
YGL045W		0.459767	-1.26463	NA	biological_process unknown	molecular_function unknown	not yet annotated	YGL045W

## Sheet: Raw Data
Table S6C. Microarray data.
ArrayID	MSB2* vs WT#1	MSB2* vs WT#2	MSB2* vs WT#3	MSB2* vs WT#4	Average	Msb2* vs ras2 #1	Msb2* vs ras2 #2	Msb2* vs ras2 #3	Average	Msb2* vs ste12 #1	Msb2* vs ste12 #2	Msb2* vs ste12 #3	Msb2* vs ste12 #4	Average	GAL-MSB2 vs WT # 1	GAL-MSB2 vs WT # 2	GAL-MSB2 vs WT # 3	Average	GAL-MSB2 vs ras2 #1	GAL-MSB2 vs ras2 #2	GAL-MSB2 vs ras2 #3	Average	GAL-MSB2 ste12 #1	GAL-MSB2 ste12 #2	GAL-MSB2 ste12 #3	Average	ORF	Gene	SGDID	CHR	ORF.Length	Process	Function	Component
ArrayID	1516-538_1215_rev	538-1516_1236	538-1516_1272	538-1516_1330	Average	1516-1516R_1273	1516-1516R_1332	1516R-1516_1335_rev	Average	1516-1516S_1217	1516-1516S_1231	1516-1516S_1274	1516S-1516_1336_rev	Average	538-GM_1269	538-GM_1380	GM-538_1211_rev	Average	GM-GMR_1212	GM-GMR_1270	GMR-GM_1333_rev	Average	GM-GMS_1214	GM-GMS_1271	GMS-GM_1334_rev	Average	ORF	Gene	SGDID	CHR	ORF.Length	Process	Function	Component
3XSSC.1	NA	NA	NA	NA	NA	NA	NA	NA	NA	NA	NA	NA	NA	NA	NA	NA	NA	NA	NA	NA	NA	NA	NA	NA	NA	NA	3XSSC				NA
3XSSC.10	NA	NA	NA	NA	NA	NA	NA	NA	NA	NA	NA	NA	NA	NA	NA	NA	NA	NA	NA	NA	NA	NA	NA	NA	NA	NA	3XSSC				NA
3XSSC.11	NA	NA	NA	NA	NA	NA	NA	NA	NA	NA	NA	NA	NA	NA	NA	NA	NA	NA	NA	NA	NA	NA	NA	NA	NA	NA	3XSSC				NA
3XSSC.12	NA	NA	NA	NA	NA	NA	NA	NA	NA	NA	NA	NA	NA	NA	NA	NA	NA	NA	NA	NA	NA	NA	NA	NA	NA	NA	3XSSC				NA
3XSSC.13	NA	NA	NA	NA	NA	NA	NA	NA	NA	NA	NA	NA	NA	NA	NA	NA	NA	NA	NA	NA	NA	NA	NA	NA	NA	NA	3XSSC				NA
3XSSC.14	NA	NA	NA	NA	NA	NA	NA	NA	NA	NA	NA	NA	NA	NA	NA	NA	NA	NA	NA	NA	NA	NA	NA	NA	NA	NA	3XSSC				NA
3XSSC.2	NA	NA	NA	NA	NA	NA	NA	NA	NA	NA	NA	NA	NA	NA	NA	NA	NA	NA	NA	NA	NA	NA	NA	NA	NA	NA	3XSSC				NA
3XSSC.3	NA	NA	NA	NA	NA	NA	NA	NA	NA	NA	NA	NA	NA	NA	NA	NA	NA	NA	NA	NA	NA	NA	NA	NA	NA	NA	3XSSC				NA
3XSSC.4	NA	NA	NA	NA	NA	NA	NA	NA	NA	NA	NA	NA	NA	NA	NA	NA	NA	NA	NA	NA	NA	NA	NA	NA	NA	NA	3XSSC				NA
3XSSC.5	NA	NA	NA	NA	NA	NA	NA	NA	NA	NA	NA	NA	NA	NA	NA	NA	NA	NA	NA	NA	NA	NA	NA	NA	NA	NA	3XSSC				NA
3XSSC.6	NA	NA	NA	NA	NA	NA	NA	NA	NA	NA	NA	NA	NA	NA	NA	NA	NA	NA	NA	NA	NA	NA	NA	NA	NA	NA	3XSSC				NA
3XSSC.7	NA	NA	NA	NA	NA	NA	NA	NA	NA	NA	NA	NA	NA	NA	NA	NA	NA	NA	NA	NA	NA	NA	NA	NA	NA	NA	3XSSC				NA
3XSSC.8	NA	NA	NA	NA	NA	NA	NA	NA	NA	NA	NA	NA	NA	NA	NA	NA	NA	NA	NA	NA	NA	NA	NA	NA	NA	NA	3XSSC				NA
3XSSC.9	NA	NA	NA	NA	NA	NA	NA	NA	NA	NA	NA	NA	NA	NA	NA	NA	NA	NA	NA	NA	NA	NA	NA	NA	NA	NA	3XSSC				NA
Cab.1	NA	NA	NA	NA	NA	NA	NA	NA	NA	NA	NA	NA	NA	NA	NA	NA	NA	NA	NA	NA	NA	NA	NA	NA	NA	NA	Cab				NA
Cab.2	NA	NA	NA	NA	NA	NA	NA	NA	NA	NA	NA	NA	NA	NA	NA	NA	NA	NA	NA	NA	NA	NA	NA	NA	NA	NA	Cab				NA
cot-1.1	NA	NA	NA	NA	NA	NA	NA	NA	NA	NA	NA	NA	NA	NA	NA	NA	NA	NA	NA	NA	NA	NA	NA	NA	NA	NA	cot-1				NA
cot-1.2	NA	NA	NA	NA	NA	NA	NA	NA	NA	NA	NA	NA	NA	NA	NA	NA	NA	NA	NA	NA	NA	NA	NA	NA	NA	NA	cot-1				NA
cot-1.3	NA	NA	NA	NA	NA	NA	NA	NA	NA	NA	NA	NA	NA	NA	NA	NA	NA	NA	NA	NA	NA	NA	NA	NA	NA	NA	cot-1				NA
cot-1.4	NA	NA	NA	NA	NA	NA	NA	NA	NA	NA	NA	NA	NA	NA	NA	NA	NA	NA	NA	NA	NA	NA	NA	NA	NA	NA	cot-1				NA
Human Actin 3prime.1	NA	NA	NA	NA	NA	NA	NA	NA	NA	NA	NA	NA	NA	NA	NA	NA	NA	NA	NA	NA	NA	NA	NA	NA	NA	NA	Human Actin 3'				NA
Human Actin 3prime.2	NA	NA	NA	NA	NA	NA	NA	NA	NA	NA	NA	NA	NA	NA	NA	NA	NA	NA	NA	NA	NA	NA	NA	NA	NA	NA	Human Actin 3'				NA
Human Actin 5prime.1	NA	NA	NA	NA	NA	NA	NA	NA	NA	NA	NA	NA	NA	NA	NA	NA	NA	NA	NA	NA	NA	NA	NA	NA	NA	NA	Human Actin 5'				NA
Human Actin 5prime.2	NA	NA	NA	NA	NA	NA	NA	NA	NA	NA	NA	NA	NA	NA	NA	NA	NA	NA	NA	NA	NA	NA	NA	NA	NA	NA	Human Actin 5'				NA
Human GAPDH 3prime.1	NA	NA	NA	NA	NA	NA	NA	NA	NA	NA	NA	NA	NA	NA	NA	NA	NA	NA	NA	NA	NA	NA	NA	NA	NA	NA	Human GAPDH 3'				NA
Human GAPDH 3prime.2	NA	NA	NA	NA	NA	NA	NA	NA	NA	NA	NA	NA	NA	NA	NA	NA	NA	NA	NA	NA	NA	NA	NA	NA	NA	NA	Human GAPDH 3'				NA
Human GAPDH 5prime.1	NA	NA	NA	NA	NA	NA	NA	NA	NA	NA	NA	NA	NA	NA	NA	NA	NA	NA	NA	NA	NA	NA	NA	NA	NA	NA	Human GAPDH 5'				NA
Human GAPDH 5prime.2	NA	NA	NA	NA	NA	NA	NA	NA	NA	NA	NA	NA	NA	NA	NA	NA	NA	NA	NA	NA	NA	NA	NA	NA	NA	NA	Human GAPDH 5'				NA
LTP4.1	NA	NA	NA	NA	NA	NA	NA	NA	NA	NA	NA	NA	NA	NA	NA	NA	NA	NA	NA	NA	NA	NA	NA	NA	NA	NA	LTP4				NA
LTP4.2	NA	NA	NA	NA	NA	NA	NA	NA	NA	NA	NA	NA	NA	NA	NA	NA	NA	NA	NA	NA	NA	NA	NA	NA	NA	NA	LTP4				NA
LTP6.1	NA	NA	NA	NA	NA	NA	NA	NA	NA	NA	NA	NA	NA	NA	NA	NA	NA	NA	NA	NA	NA	NA	NA	NA	NA	NA	LTP6				NA
LTP6.2	NA	NA	NA	NA	NA	NA	NA	NA	NA	NA	NA	NA	NA	NA	NA	NA	NA	NA	NA	NA	NA	NA	NA	NA	NA	NA	LTP6				NA
Mouse Actin 3prime.1	NA	NA	NA	NA	NA	NA	NA	NA	NA	NA	NA	NA	NA	NA	NA	NA	NA	NA	NA	NA	NA	NA	NA	NA	NA	NA	Mouse Actin 3'				NA
Mouse Actin 3prime.2	NA	NA	NA	NA	NA	NA	NA	NA	NA	NA	NA	NA	NA	NA	NA	NA	NA	NA	NA	NA	NA	NA	NA	NA	NA	NA	Mouse Actin 3'				NA
Mouse Actin 5prime.1	NA	NA	NA	NA	NA	NA	NA	NA	NA	NA	NA	NA	NA	NA	NA	NA	NA	NA	NA	NA	NA	NA	NA	NA	NA	NA	Mouse Actin 5'				NA
Mouse Actin 5prime.2	NA	NA	NA	NA	NA	NA	NA	NA	NA	NA	NA	NA	NA	NA	NA	NA	NA	NA	NA	NA	NA	NA	NA	NA	NA	NA	Mouse Actin 5'				NA
Mouse GAPDH 3prime.1	NA	NA	NA	NA	NA	NA	NA	NA	NA	NA	NA	NA	NA	NA	NA	NA	NA	NA	NA	NA	NA	NA	NA	NA	NA	NA	Mouse GAPDH 3'				NA
Mouse GAPDH 3prime.2	NA	NA	NA	NA	NA	NA	NA	NA	NA	NA	NA	NA	NA	NA	NA	NA	NA	NA	NA	NA	NA	NA	NA	NA	NA	NA	Mouse GAPDH 3'				NA
Mouse GAPDH 5prime.1	NA	NA	NA	NA	NA	NA	NA	NA	NA	NA	NA	NA	NA	NA	NA	NA	NA	NA	NA	NA	NA	NA	NA	NA	NA	NA	Mouse GAPDH 5'				NA
Mouse GAPDH 5prime.2	NA	NA	NA	NA	NA	NA	NA	NA	NA	NA	NA	NA	NA	NA	NA	NA	NA	NA	NA	NA	NA	NA	NA	NA	NA	NA	Mouse GAPDH 5'				NA
NAC1.1	NA	NA	NA	NA	NA	NA	NA	NA	NA	NA	NA	NA	NA	NA	NA	NA	NA	NA	NA	NA	NA	NA	NA	NA	NA	NA	NAC1				NA
NAC1.2	NA	NA	NA	NA	NA	NA	NA	NA	NA	NA	NA	NA	NA	NA	NA	NA	NA	NA	NA	NA	NA	NA	NA	NA	NA	NA	NAC1				NA
polyA.1	NA	NA	NA	NA	NA	NA	NA	NA	NA	NA	NA	NA	NA	NA	NA	NA	NA	NA	NA	NA	NA	NA	NA	NA	NA	NA	polyA				NA
polyA.2	NA	NA	NA	NA	NA	NA	NA	NA	NA	NA	NA	NA	NA	NA	NA	NA	NA	NA	NA	NA	NA	NA	NA	NA	NA	NA	polyA				NA
polyA.3	NA	NA	NA	NA	NA	NA	NA	NA	NA	NA	NA	NA	NA	NA	NA	NA	NA	NA	NA	NA	NA	NA	NA	NA	NA	NA	polyA				NA
polyA.4	NA	NA	NA	NA	NA	NA	NA	NA	NA	NA	NA	NA	NA	NA	NA	NA	NA	NA	NA	NA	NA	NA	NA	NA	NA	NA	polyA				NA
PRKase.1	NA	NA	NA	NA	NA	NA	NA	NA	NA	NA	NA	NA	NA	NA	NA	NA	NA	NA	NA	NA	NA	NA	NA	NA	NA	NA	PRKase				NA
PRKase.2	NA	NA	NA	NA	NA	NA	NA	NA	NA	NA	NA	NA	NA	NA	NA	NA	NA	NA	NA	NA	NA	NA	NA	NA	NA	NA	PRKase				NA
rbcL.1	NA	NA	NA	NA	NA	NA	NA	NA	NA	NA	NA	NA	NA	NA	NA	NA	NA	NA	NA	NA	NA	NA	NA	NA	NA	NA	rbcL				NA
rbcL.2	NA	NA	NA	NA	NA	NA	NA	NA	NA	NA	NA	NA	NA	NA	NA	NA	NA	NA	NA	NA	NA	NA	NA	NA	NA	NA	rbcL				NA
RCP1.1	NA	NA	NA	NA	NA	NA	NA	NA	NA	NA	NA	NA	NA	NA	NA	NA	NA	NA	NA	NA	NA	NA	NA	NA	NA	NA	RCP1				NA
RCP1.2	NA	NA	NA	NA	NA	NA	NA	NA	NA	NA	NA	NA	NA	NA	NA	NA	NA	NA	NA	NA	NA	NA	NA	NA	NA	NA	RCP1				NA
RUBISCO.1	NA	NA	NA	NA	NA	NA	NA	NA	NA	NA	NA	NA	NA	NA	NA	NA	NA	NA	NA	NA	NA	NA	NA	NA	NA	NA	RUBISCO				NA
RUBISCO.2	NA	NA	NA	NA	NA	NA	NA	NA	NA	NA	NA	NA	NA	NA	NA	NA	NA	NA	NA	NA	NA	NA	NA	NA	NA	NA	RUBISCO				NA
TIM.1	NA	NA	NA	NA	NA	NA	NA	NA	NA	NA	NA	NA	NA	NA	NA	NA	NA	NA	NA	NA	NA	NA	NA	NA	NA	NA	TIM				NA
TIM.2	NA	NA	NA	NA	NA	NA	NA	NA	NA	NA	NA	NA	NA	NA	NA	NA	NA	NA	NA	NA	NA	NA	NA	NA	NA	NA	TIM				NA
XCP2.1	NA	NA	NA	NA	NA	NA	NA	NA	NA	NA	NA	NA	NA	NA	NA	NA	NA	NA	NA	NA	NA	NA	NA	NA	NA	NA	XCP2				NA
XCP2.2	NA	NA	NA	NA	NA	NA	NA	NA	NA	NA	NA	NA	NA	NA	NA	NA	NA	NA	NA	NA	NA	NA	NA	NA	NA	NA	XCP2				NA
YAL001C	0.0267	0.8261	0.1563	-0.1846	0.206125	-0.281	-0.4862	-0.2011	-0.322767	-1.4066	-0.4472	NA	-0.0357	NA	-0.0365	0.0568	0.2082	0.0761667	-0.0402	0.0479	0.1152	0.0409667	-1.0473	-0.5082	-0.274	-0.609833	YAL001C	TFC3	S0000001	I	3573	transcription initiation, from Pol III promoter	RNA polymerase III transcription factor	transcription factor TFIIIC
YAL002W	0.2593	0.1086	-0.0644	-0.0098	0.073425	0.9974	2.6373	1.0261	1.5536	0.359	3.1398	0.9174	0.8624	1.31965	0.2336	0.0199	0.2468	0.166767	NA	0.0011	NA	NA	0.0679	0.1949	0.3335	0.198767	YAL002W	VPS8	S0000002	I	3531	not yet annotated	molecular_function unknown	not yet annotated
YAL003W	-0.7314	NA	-0.5019	0.2344	NA	1.1109	1.6304	0.6158	1.11903	1.4058	1.1478	1.2235	0.3882	1.04133	-0.0484	0.0939	-0.3155	-0.09	0.4249	0.5995	0.3069	0.443767	0.3967	0.7602	0.079	0.411967	YAL003W	EFB1	S0000003	I	987	protein synthesis elongation	translation elongation factor	ribosome
YAL004W	NA	NA	NA	NA	NA	NA	NA	NA	NA	NA	NA	NA	NA	NA	NA	NA	NA	NA	NA	NA	NA	NA	NA	NA	NA	NA	YAL004W		S0002136	I	648	biological_process unknown	molecular_function unknown	cellular_component unknown
YAL005C	NA	NA	NA	NA	NA	NA	NA	NA	NA	NA	NA	NA	NA	NA	NA	NA	NA	NA	NA	NA	NA	NA	NA	NA	NA	NA	YAL005C	SSA1	S0000004	I	1929	protein folding*	chaperone*	cytoplasm*
YAL007C	-0.0754	-0.1453	0.1791	0.2015	0.039975	-0.5234	0.3055	-0.2295	-0.149133	0.0673	0.6528	-0.2191	-0.108	0.09825	-0.1004	-0.0293	-0.3626	-0.1641	-0.084	0.572	0.2341	0.2407	0.1786	-0.1054	0.031	0.0347333	YAL007C	ERP2	S0000005	I	648	not yet annotated	molecular_function unknown	not yet annotated
YAL008W	0.2163	0.7174	0.3445	-0.0592	0.30475	-0.1381	-0.4959	0.1817	-0.150767	-0.0869	-0.9972	-0.4012	0.2259	-0.31485	-0.1686	-0.1549	-0.4017	-0.241733	0.4547	0.2097	0.22	0.2948	0.081	0.0844	NA	NA	YAL008W	FUN14	S0000006	I	597	biological_process unknown	molecular_function unknown	cellular_component unknown
YAL009W	-0.008	0.385	0.3383	-0.1572	0.139525	0.1839	-0.4221	0.3364	0.0327333	-0.0492	-0.1049	-0.2473	0.3085	-0.023225	0.0597	0.1764	-0.0849	0.0504	-0.1308	0.1062	-0.0845	-0.0363667	-0.0809	0.088	0.0837	0.0302667	YAL009W	SPO7	S0000007	I	780	meiosis	molecular_function unknown	not yet annotated
YAL010C	0.0592	-0.1131	NA	-0.154	NA	0.0296	-0.5543	-0.1014	-0.2087	-0.1509	-0.3647	-0.0075	-0.0823	-0.15135	NA	0.1859	0.2271	NA	-0.5141	-0.4657	-0.1369	-0.372233	-0.1117	0.0446	0.0055	-0.0205333	YAL010C	MDM10	S0000008	I	1482	mitochondrion inheritance*	molecular_function unknown	mitochondrial outer membrane
YAL011W	NA	NA	NA	NA	NA	NA	NA	NA	NA	NA	NA	NA	NA	NA	NA	NA	NA	NA	NA	NA	NA	NA	NA	NA	NA	NA	YAL011W		S0000009	I	1917	biological_process unknown	molecular_function unknown	not yet annotated
YAL012W	0.6897	-4.4911	0.5143	0.4504	-0.709175	-0.1742	4.3957	-0.2009	1.3402	-0.0852	4.3453	0.6526	-0.2018	1.17772	0.4961	0.0707	0.3153	0.294033	1.1937	1.1788	0.6629	1.0118	0.8623	0.6208	0.4796	0.654233	YAL012W	CYS3	S0000010	I	1185	not yet annotated	cystathionine-gamma-lyase	not yet annotated
YAL013W	-0.0156	0.3567	-0.6716	-0.1402	-0.117675	NA	NA	-0.003	NA	-0.1679	NA	0.7128	0.2077	NA	0.0447	-0.1266	0.3452	0.0877667	-0.8056	NA	-0.2333	NA	-0.2432	NA	0.2037	NA	YAL013W	DEP1	S0000011	I	1089	phospholipid metabolism	not yet annotated	not yet annotated
YAL014C	0.1231	-2.1895	-0.1933	-0.0136	-0.568325	0.3877	3.6262	0.2432	1.41903	0.3126	3.042	0.5336	0.2515	1.03493	0.0023	-0.0279	0.011	-0.00486667	0.1346	0.3862	-0.0438	0.159	0.3359	0.101	0.2035	0.213467	YAL014C		S0000012	I	618	biological_process unknown	molecular_function unknown	not yet annotated
YAL015C	0.5403	1.7885	0.6062	0.1838	0.7797	-1.3793	-2.1589	-0.7787	-1.43897	-0.7649	-2.2983	-1.141	-0.7032	-1.22685	-0.2091	0.1039	0.0295	-0.0252333	-0.5579	-0.1096	-0.1533	-0.2736	-0.4525	-0.3913	-0.3176	-0.387133	YAL015C	NTG1	S0000013	I	1200	DNA repair*	pyrimidine-specific oxidized base lesion DNA N-glycosylase*	nucleus*
YAL016W	0.1904	0.219	0.1028	0.0192	0.13285	-0.1115	-0.8253	-0.0102	-0.315667	-0.2867	-0.6611	-0.3722	-0.013	-0.33325	0.0397	0.0419	0.1045	0.0620333	-0.2823	-0.4154	-0.176	-0.291233	-0.2034	-0.0898	0.0568	-0.0788	YAL016W	TPD3	S0000014	I	1908	protein biosynthesis*	protein phosphatase type 2A	protein phosphatase type 2A
YAL017W	NA	NA	NA	NA	NA	NA	NA	NA	NA	NA	NA	NA	NA	NA	NA	NA	NA	NA	NA	NA	NA	NA	NA	NA	NA	NA	YAL017W	FUN31	S0000015	I	4071	biological_process unknown	protein serine/threonine kinase	cellular_component unknown
YAL018C	-0.0649	NA	NA	NA	NA	NA	NA	NA	NA	0.0607	NA	NA	-0.0297	NA	NA	-0.1727	NA	NA	NA	-0.2944	NA	NA	-0.0924	NA	0.1423	NA	YAL018C		S0000016	I	978	biological_process unknown	molecular_function unknown	not yet annotated
YAL019W	-0.1059	NA	NA	-0.0057	NA	0.3544	NA	0.0346	NA	0.717	-0.0563	1.0547	0.6999	0.603825	0.2539	-0.0523	0.2264	0.142667	0.0766	0.4863	0.2615	0.2748	0.3825	NA	0.4742	NA	YAL019W	FUN30	S0000017	I	3396	biological_process unknown	molecular_function unknown	not yet annotated
YAL020C	0.644	-1.9825	0.1993	-0.1	-0.3098	-0.2478	1.6655	-0.2274	0.396767	-0.2326	1.7175	0.0329	-0.1939	0.330975	0.1582	0.0741	0.129	0.120433	0.8552	0.635	-0.2796	0.403533	0.0525	-0.1346	-0.3498	-0.143967	YAL020C	ATS1	S0000018	I	1002	microtubule-based process	molecular_function unknown	cell
YAL021C	0.0249	-2.2469	-0.1493	-0.2687	-0.66	1.6043	3.2998	0.818	1.90737	1.0137	2.8747	1.32	0.8462	1.51365	0.3217	0.0697	0.463	0.2848	0.404	0.4088	-0.1012	0.2372	0.4322	0.428	0.5027	0.4543	YAL021C	CCR4	S0000019	I	2514	not yet annotated	not yet annotated	not yet annotated
YAL022C	0.25	-0.4923	0.4478	0.1122	0.079425	-0.7299	0.5021	-0.095	-0.1076	-0.7732	-0.1852	-1.119	-0.6065	-0.670975	0.2084	0.7673	0.2553	0.410333	0.1013	0.0523	-0.1283	0.00843333	-0.4371	-0.5133	-0.4675	-0.472633	YAL022C	FUN26	S0000020	I	1554	biological_process unknown	molecular_function unknown	not yet annotated
YAL023C	-0.1152	-1.2832	0.0662	-0.1115	-0.360925	0.0629	1.2952	0.0541	0.470733	-0.0123	1.4652	0.0584	0.2138	0.431275	0.1742	-0.254	0.0819	0.0007	-0.1147	0.3566	0.1625	0.1348	0.1467	0.2692	0.3944	0.2701	YAL023C	PMT2	S0000021	I	2277	O-linked glycosylation	dolichyl-phosphate-mannose-protein mannosyltransferase	endoplasmic reticulum
YAL024C	-0.0234	0.5179	-0.5586	0.0264	-0.009425	0.3521	0.1926	-0.0906	0.151367	-0.4121	-0.1424	0.611	0.0725	0.03225	0.1099	-0.1665	-0.0064	-0.021	-0.0736	-0.3397	0.2343	-0.0596667	-0.2343	-0.0693	0.2433	-0.0201	YAL024C	LTE1	S0000022	I	4308	cell cycle	not yet annotated	not yet annotated
YAL025C	-0.3469	0.5117	-0.6719	NA	NA	0.4084	0.4521	0.7827	0.547733	0.7223	0.6786	0.6925	0.3218	0.6038	-0.3126	-0.2325	-0.0634	-0.202833	0.7024	0.708	0.8703	0.760233	0.4665	0.2595	0.3066	0.3442	YAL025C	MAK16	S0000023	I	921	not yet annotated	molecular_function unknown	not yet annotated
YAL026C	-0.3095	-0.1406	-0.3196	-0.3444	-0.278525	0.3228	0.672	0.4857	0.4935	0.405	-0.3042	0.6786	0.2527	0.258025	0.0663	-0.1363	-0.2133	-0.0944333	0.054	0.0163	-0.1681	-0.0326	0.1223	0.0971	0.1324	0.117267	YAL026C	DRS2	S0000024	I	4068	post Golgi transport	adenosinetriphosphatase*	Golgi membrane
YAL027W	0.2022	0.0634	0.1834	0.1628	0.15295	-0.601	NA	-0.6998	NA	-0.623	-0.4823	-0.5041	-0.377	-0.4966	-0.2206	-0.1012	0.1028	-0.073	-0.3021	-0.0137	-0.0409	-0.1189	-0.4404	-0.1801	-0.031	-0.217167	YAL027W		S0000025	I	786	biological_process unknown	molecular_function unknown	not yet annotated
YAL028W	0.36	0.9493	0.2684	0.0618	0.409875	-0.9168	-1.4302	-0.5547	-0.967233	-0.4962	-1.3682	-0.5263	0.0224	-0.592075	-0.0942	0.0253	NA	NA	-0.4563	-0.8925	-0.1054	-0.484733	-0.0715	-0.2091	0.3098	0.00973333	YAL028W		S0000026	I	1587	biological_process unknown	molecular_function unknown	cellular_component unknown
YAL029C	0.1948	1.1927	0.212	NA	NA	0.3551	-0.5234	0.2511	0.0276	-0.176	-1.0419	0.33	0.0109	-0.21925	0.1187	-0.088	-0.0397	-0.003	NA	0.6594	0.33	NA	-0.0655	0.1143	0.1635	0.0707667	YAL029C	MYO4	S0000027	I	4416	mRNA localization, intracellular	microfilament motor	actin cap (sensu Saccharomyces)
YAL030W	NA	NA	NA	NA	NA	NA	NA	NA	NA	NA	NA	NA	NA	NA	NA	NA	NA	NA	NA	NA	NA	NA	NA	NA	NA	NA	YAL030W	SNC1	S0000028	I	467	endocytosis*	v-SNARE	not yet annotated
YAL031C	0.2596	-0.2493	-0.0998	-0.3178	-0.101825	0.0561	NA	0.4764	NA	-0.1179	0.9716	0.0419	0.0912	0.2467	0.1238	0.0026	0.0416	0.056	-0.918	-0.6901	-0.0884	-0.5655	-0.3572	-0.2743	0.0735	-0.186	YAL031C	FUN21	S0000029	I	2283	biological_process unknown	molecular_function unknown	cellular_component unknown
YAL032C	0.0075	0.4093	0.2948	NA	NA	-0.4044	-0.906	NA	NA	-0.0783	-0.997	-0.5038	-0.109	-0.422025	-0.0559	0.0496	-0.0056	-0.00396667	-0.4166	-0.4082	-0.3491	-0.3913	-0.0453	-0.1555	-0.0333	-0.0780333	YAL032C	FUN20	S0000030	I	1140	mRNA splicing	molecular_function unknown	spliceosome complex
YAL033W	-0.1381	1.7437	-0.0304	-0.0829	0.373075	-0.3193	-1.661	-0.1344	-0.7049	-0.1972	-2.4875	-0.2268	-0.0578	-0.742325	-0.2017	-0.1145	-0.3712	-0.229133	-0.241	-0.0939	0.3934	0.0195	0.1524	-0.0028	0.1624	0.104	YAL033W	POP5	S0000031	I	522	rRNA processing*	ribonuclease P*	ribonuclease mitochondrial RNA processing complex*
YAL034C	0.1148	0.2331	-0.056	-0.2203	0.0179	-0.0022	-0.5248	-0.1733	-0.233433	-0.101	-0.373	-0.0593	0.1904	-0.085725	0.1476	0.1896	0.2477	0.194967	-1.0132	-1.3018	-1.3248	-1.21327	-0.3305	-0.3088	-0.3983	-0.345867	YAL034C	FUN19	S0002134	I	1392	biological_process unknown	molecular_function unknown	cellular_component unknown
YAL034W-A	0.064	1.7247	-0.268	-0.0375	0.3708	-0.1102	-1.6026	-0.2181	-0.643633	-0.1032	-1.8479	NA	-0.0655	NA	0.0282	0.02	-0.0699	-0.00723333	NA	-0.7303	-0.2218	NA	-0.199	NA	NA	NA	YAL034W-A	MTW1	S0000032	I	870	biological_process unknown	molecular_function unknown	not yet annotated
YAL035C-A	NA	NA	NA	NA	NA	NA	NA	NA	NA	NA	NA	NA	NA	NA	NA	NA	NA	NA	NA	NA	NA	NA	NA	NA	NA	NA	YAL035C-A		S0002137	I	354	biological_process unknown	molecular_function unknown	not yet annotated
YAL035W	-0.0358	-1.174	-0.504	-0.0309	-0.436175	1.2237	1.3548	0.7653	1.1146	0.7696	1.2334	1.3225	0.6977	1.0058	0.1496	0.0334	0.1483	0.110433	0.1297	0.077	0.0106	0.0724333	0.3448	0.393	0.4507	0.396167	YAL035W	FUN12	S0000033	I	3009	biological_process unknown	molecular_function unknown	not yet annotated
YAL036C	-0.7009	-2.156	-0.9507	-0.3693	-1.04422	0.9479	1.3936	0.0678	0.8031	1.1853	2.6322	1.6631	0.6421	1.53068	-0.044	-0.0717	-0.0182	-0.0446333	-0.3198	-0.1723	0.0693	-0.140933	0.4489	0.5057	0.1287	0.3611	YAL036C	FUN11	S0000034	I	1110	biological_process unknown	molecular_function unknown	cellular_component unknown
YAL037W	-0.1558	NA	NA	-0.2126	NA	NA	NA	0.167	NA	-0.1343	NA	-0.1263	-0.2153	NA	-0.4953	-0.313	-0.4311	-0.413133	0.1847	0.4376	0.3245	0.3156	-0.1354	0.0161	-0.1295	-0.0829333	YAL037W		S0000035	I	804	biological_process unknown	molecular_function unknown	not yet annotated
YAL038W	-0.128	-1.5819	-0.483	-0.5817	-0.69365	0.4997	2.1409	0.5787	1.0731	0.7488	2.473	0.961	0.7555	1.23457	-0.1807	-0.0659	0.0327	-0.0713	-0.5271	-0.125	-0.2517	-0.301267	0.6167	0.4294	0.5173	0.521133	YAL038W	CDC19	S0000036	I	1503	glycolysis*	pyruvate kinase	cytosol
YAL039C	0.3184	NA	-0.2597	-0.1005	NA	0.5291	NA	0.2979	NA	0.6262	NA	1.0223	0.2921	NA	0.2417	0.1468	0.3408	0.2431	0.1758	0.0857	-0.3451	-0.0278667	-0.0826	-0.3221	-0.0237	-0.1428	YAL039C	CYC3	S0000037	I	810	not yet annotated	holocytochrome c synthase	not yet annotated
YAL040C	0.0596	-2.5193	-0.3622	-0.5532	-0.843775	-0.3389	1.0938	-0.2312	0.174567	0.139	2.3527	0.1209	0.39	0.75065	-0.2	0.0388	0.1828	0.0072	0.0274	-0.142	-0.7967	-0.303767	0.383	0.2734	0.397	0.351133	YAL040C	CLN3	S0000038	I	1743	G1/S transition of mitotic cell cycle*	cyclin-dependent protein kinase, regulator	nucleus
YAL041W	0.091	0.7981	0.3025	0.1621	0.338425	-0.1602	-1.5038	-0.3563	-0.673433	-0.0835	-0.6385	-0.2373	-0.1965	-0.28895	-0.0214	0.0745	0.1381	0.0637333	0.0781	0.117	-0.0578	0.0457667	-0.0477	0.0053	-0.0507	-0.0310333	YAL041W	CDC24	S0000039	I	2565	establishment of cell polarity (sensu Saccharomyces)*	signal transducer*	not yet annotated
YAL042W	-0.1361	-2.8561	-0.3686	-0.1776	-0.8846	0.2363	2.8923	0.1639	1.0975	0.1115	3.0074	0.4115	0.0949	0.906325	0.1151	0.0915	-0.0895	0.0390333	-0.0705	-0.1232	-0.1473	-0.113667	0.0158	-0.0587	-0.2824	-0.108433	YAL042W	FUN9	S0000040	I	1248	biological_process unknown	molecular_function unknown	not yet annotated
YAL043C	0.0068	-0.7552	-0.0977	0.1006	-0.186375	0.4916	0.9683	0.5513	0.6704	0.562	0.4651	0.6738	0.1971	0.4745	0.3986	NA	0.121	NA	-0.2535	-0.4375	-0.3917	-0.3609	-0.0701	-0.0123	0.0451	-0.0124333	YAL043C	PTA1	S0000041	I	2358	mRNA polyadenylation*	cleavage/polyadenylation specificity factor	mRNA cleavage and polyadenylation specificity factor complex*
YAL043C-A	-0.1157	-1.0902	-0.5609	-0.3764	-0.5358	0.4887	1.3688	0.2691	0.708867	0.2874	3.8296	1.3061	0.3499	1.44325	-0.1241	-0.0051	0.2747	0.0485	-0.0621	-0.0338	0.0136	-0.0274333	0.1545	0.2691	-0.2363	0.0624333	YAL043C-A		S0002138	I	378	biological_process unknown	molecular_function unknown	not yet annotated
YAL044C	-0.006	0.8374	0.2914	-0.3348	0.197	2.854	1.5586	3.9596	2.79073	2.3703	0.6065	0.4906	2.7624	1.55745	-0.3043	-0.6314	-0.3777	-0.4378	0.8141	0.3845	1.4185	0.872367	0.1792	0.1418	0.8272	0.382733	YAL044C	GCV3	S0000042	I	534	glycine metabolism	not yet annotated	not yet annotated
YAL045C	0.065	1.8698	0.55	0.1209	0.651425	0.8207	-1.8349	1.2478	0.0778667	0.0716	-1.8475	-0.0652	0.7129	-0.28205	-0.0884	-0.2649	-0.4408	-0.2647	0.5203	0.5431	0.5537	0.539033	-0.1155	-0.0296	0.0319	-0.0377333	YAL045C		S0000043	I	309	biological_process unknown	molecular_function unknown	not yet annotated
YAL046C	0.0261	0.6066	-0.0064	0.141	0.191825	-0.2804	-1.0124	0.0857	-0.402367	0.2336	-0.3482	-0.501	0.0492	-0.1416	-0.0706	-0.2383	-0.168	-0.158967	-0.4243	-0.3899	-0.3905	-0.401567	-0.0032	0.0555	-0.459	-0.135567	YAL046C		S0000044	I	357	biological_process unknown	molecular_function unknown	not yet annotated
YAL047C	-0.0098	1.235	0.3412	-0.0055	0.390225	-0.5774	-1.6715	-0.0388	-0.762567	-0.3437	-1.7255	-0.5436	-0.2328	-0.7114	-0.1135	0.0479	-0.2096	-0.0917333	-0.0667	0.0232	0.1595	0.0386667	-0.2264	-0.2086	0.0511	-0.127967	YAL047C	SPC72	S0000045	I	1869	microtubule nucleation*	structural constituent of cytoskeleton	outer plaque of spindle pole body
YAL048C	0.1086	-1.7336	-0.0967	-0.2897	-0.50285	0.0673	0.8864	0.3439	0.432533	-0.2357	2.1034	0.2052	0.4137	0.62165	-0.1425	0.1909	0.0914	0.0466	-0.7117	-0.331	0.1199	-0.3076	-0.139	0.0559	0.243	0.0533	YAL048C		S0000046	I	1989	not yet annotated	molecular_function unknown	not yet annotated
YAL049C	NA	NA	NA	NA	NA	NA	NA	NA	NA	NA	NA	NA	NA	NA	NA	NA	NA	NA	NA	NA	NA	NA	NA	NA	NA	NA	YAL049C		S0000047	I	741	biological_process unknown	molecular_function unknown	not yet annotated
YAL051W	-0.0252	0.3021	0.4787	0.0973	0.213225	0.3561	-0.4245	0.3548	0.0954667	0.1827	-0.5042	-0.2578	-0.1613	-0.18515	0.2651	0.1025	0.0822	0.149933	-0.0869	0.087	0.1778	0.0593	0.0496	0.0353	0.0583	0.0477333	YAL051W	YAF1	S0000048	I	3189	transcription regulation, from Pol I promoter	specific RNA polymerase II transcription factor	nucleus
YAL053W	-0.8515	-0.9634	-0.5663	-0.5524	-0.7334	0.5591	1.2771	-0.2435	0.5309	0.8596	1.1538	0.5717	0.1305	0.6789	0.2047	0.0783	0.1786	0.153867	-0.0116	0.159	-0.6048	-0.152467	0.315	0.4067	-0.1496	0.1907	YAL053W		S0000049	I	2352	biological_process unknown	molecular_function unknown	not yet annotated
YAL054C	0.9033	-0.1954	0.8961	0.5182	0.53055	-1.5247	-0.6584	-1.7433	-1.3088	-1.0587	-0.4128	-1.8319	-1.637	-1.2351	0.6071	0.2736	0.8221	0.5676	0.0079	-0.39	-0.7509	-0.377667	-0.8096	-1.0122	-1.0255	-0.9491	YAL054C	ACS1	S0000050	I	2142	not yet annotated	acetate-CoA ligase	not yet annotated
YAL055W	-0.1644	1.0335	NA	0.131	NA	-0.3411	-1.5371	-0.0527	-0.643633	0.1267	-0.9634	-0.4818	-0.0224	-0.335225	-0.0965	-0.0529	-0.0375	-0.0623	NA	-0.2103	NA	NA	0.0788	NA	0.0494	NA	YAL055W		S0000051	I	543	protein-peroxisome targeting	molecular_function unknown	peroxisome
YAL056W	NA	0.8053	0.3931	0.0693	NA	-0.1615	-1.0224	0.1111	-0.3576	-0.1514	-0.8698	-0.3541	0.0885	-0.3217	0.1504	-0.0008	-0.0014	0.0494	0.233	-0.265	-0.397	-0.143	-0.0066	-0.0852	0.1029	0.0037	YAL056W		S0000052	I	2544	biological_process unknown	molecular_function unknown	not yet annotated
YAL058C-A	0.0562	1.0733	NA	-0.1896	NA	-0.376	-1.3985	0.0214	-0.584367	-0.4718	-0.9772	-0.473	-0.1653	-0.521825	-0.4113	-0.4116	-0.1617	-0.3282	-0.4127	0.4516	NA	NA	-0.0881	-0.0141	-0.0591	-0.0537667	YAL058C-A		S0002139	I	351	biological_process unknown	molecular_function unknown	not yet annotated
YAL058W	-0.1027	0	-0.3546	NA	NA	0.0612	0.178	NA	NA	-0.1281	0.4271	0.1155	-0.0686	0.086475	-0.2049	-0.3947	-0.3219	-0.307167	-0.1476	0.2003	NA	NA	-0.1214	NA	NA	NA	YAL058W	CNE1	S0000054	I	1509	not yet annotated	not yet annotated	not yet annotated
YAL059W	-0.0789	-0.3348	-0.2985	0.1939	-0.129575	0.6045	0.6115	0.2806	0.498867	0.446	0.5842	0.4778	-0.0592	0.3622	-0.2533	-0.2278	-0.062	-0.181033	0.6835	0.8761	1.0332	0.864267	0.4822	0.3263	0.1212	0.3099	YAL059W	ECM1	S0000055	I	639	not yet annotated	molecular_function unknown	not yet annotated
YAL060W	0.0693	-1.0779	0.0428	-0.8062	-0.443	0.8159	1.3387	1.8501	1.3349	0.5481	2.0628	-0.4493	1.3226	0.87105	-0.3946	-0.9248	-0.2303	-0.516567	-0.0718	-0.1349	0.9301	0.241133	-0.6623	-0.3459	0.6585	-0.116567	YAL060W		S0000056	I	1149	biological_process unknown	molecular_function unknown	cytoplasm
YAL061W	0.1012	0.2402	0.0269	NA	NA	0.0804	NA	0.0438	NA	-0.0169	NA	-0.5839	-0.234	NA	-0.079	-0.0852	0.0718	-0.0308	NA	0.1785	NA	NA	-0.2459	-0.1743	-0.3431	-0.254433	YAL061W		S0000057	I	1254	biological_process unknown	molecular_function unknown	not yet annotated
YAL062W	-0.1587	-1.2211	-0.635	-0.3774	-0.59805	0.3026	1.1382	0.1003	0.5137	0.2507	1.3795	0.6316	0.7122	0.7435	0.0447	0.0444	0.0875	0.0588667	-0.1037	-0.4006	NA	NA	0.3712	0.5408	0.7573	0.556433	YAL062W	GDH3	S0000058	I	1374	not yet annotated	glutamate dehydrogenase (NADP+)	not yet annotated
YAL063C	0.268	0.7677	0.356	NA	NA	0.2202	-0.0795	-0.4135	-0.0909333	0.0098	-0.6145	0.0083	-0.1723	-0.192175	0.3804	NA	0.033	NA	0.5497	0.7786	-0.164	0.3881	0.0778	0.0587	0.084	0.0735	YAL063C	FLO9	S0000059	I	3969	flocculation	not yet annotated	not yet annotated
YAL064C-A	NA	NA	NA	NA	NA	NA	NA	NA	NA	-0.2913	NA	NA	NA	NA	NA	-0.0813	0.2878	NA	NA	NA	NA	NA	-0.2704	NA	NA	NA	YAL064C-A		S0002140	I	381	biological_process unknown	molecular_function unknown	not yet annotated
YAL064W	NA	NA	NA	NA	NA	NA	NA	NA	NA	NA	NA	NA	NA	NA	NA	-0.066	NA	NA	NA	NA	NA	NA	-0.1004	NA	NA	NA	YAL064W		S0000060	I	327	biological_process unknown	molecular_function unknown	not yet annotated
YAL064W-B	NA	-0.7377	0.3442	-0.1354	NA	-0.1664	2.0626	-0.0456	0.616867	-0.0822	0.6126	-0.0493	0.1874	0.167125	0.3495	0.2489	0.0897	0.229367	0.5065	0.4153	NA	NA	0.0644	0.1996	0.2672	0.177067	YAL064W-B		S0002141	I	381	biological_process unknown	molecular_function unknown	not yet annotated
YAL065C	0.4416	1.5133	NA	0.6428	NA	0.0118	NA	-0.2571	NA	-0.0399	-1.4718	-0.4408	-0.4117	-0.59105	-0.0287	0.2371	0.0651	0.0911667	0.5408	1.0853	0.1599	0.595333	0.1317	0.0369	0.1349	0.101167	YAL065C		S0001817	I	387	biological_process unknown	molecular_function unknown	not yet annotated
YAL066W	NA	NA	NA	NA	NA	NA	NA	NA	NA	NA	NA	NA	NA	NA	-0.2234	-0.0475	-0.2415	-0.1708	NA	NA	NA	NA	0.1014	NA	NA	NA	YAL066W		S0000061	I	309	biological_process unknown	molecular_function unknown	not yet annotated
YAL067C	NA	0.5863	NA	-0.2324	NA	NA	NA	-0.0009	NA	0.2291	NA	NA	0.2975	NA	NA	-0.2852	0.0385	NA	NA	-0.2987	-0.0557	NA	0.0189	NA	0.4007	NA	YAL067C	SEO1	S0000062	I	1782	not yet annotated	not yet annotated	not yet annotated
YAL068C	-0.8896	1.1381	-0.4731	NA	NA	-0.1388	-1.5609	-0.1525	-0.6174	0.2066	-1.5958	0.1741	-0.1028	-0.329475	0.1221	0.317	-0.417	0.00736667	-0.4236	0.0519	-0.5991	-0.3236	0.249	0.2655	0.1885	0.234333	YAL068C		S0002142	I	363	biological_process unknown	molecular_function unknown	not yet annotated
YAL069W	0.348	1.5581	0.2802	NA	NA	-0.0603	-1.4484	-0.5712	-0.6933	-0.419	-2.0353	-0.0988	-0.4281	-0.7453	-0.0147	-0.0519	0.3455	0.0929667	0.2949	0.3569	-0.2852	0.1222	-0.0476	-0.2958	-0.1408	-0.1614	YAL069W		S0002143	I	315	biological_process unknown	molecular_function unknown	not yet annotated
YAR002C-A	0.2935	-0.4579	0.1654	0.1076	0.02715	-0.6808	-0.0949	-0.5713	-0.449	-0.7014	0.4841	-0.5135	-0.421	-0.28795	0.1163	0.0578	0.0509	0.075	0.0554	-0.2199	-0.0635	-0.076	-0.2987	-0.3731	-0.2626	-0.311467	YAR002C-A	ERP1	S0002129	I	660	not yet annotated	molecular_function unknown	not yet annotated
YAR002W	0.0001	0.2289	0.1371	0.248	0.153525	0.4426	0.0703	0.6457	0.3862	-0.0479	-0.1837	0.2195	0.2266	0.053625	-0.0087	0.1544	-0.1796	-0.0113	0.4295	0.2544	0.4235	0.369133	0.1711	0.1786	0.2161	0.1886	YAR002W		S0000063	I	1620	not yet annotated	not yet annotated	nuclear pore
YAR003W	0.6461	1.213	0.5237	0.2543	0.659275	-0.9626	-1.5487	-0.8265	-1.1126	-0.9069	-1.837	-1.0109	-0.6147	-1.09238	0.0857	0.0883	0.1383	0.1041	-0.0927	-0.1193	-0.276	-0.162667	-0.2124	-0.2701	-0.2449	-0.242467	YAR003W		S0000064	I	1281	chromatin silencing at telomere*	chromatin binding*	chromatin
YAR007C	0.0188	0.6119	0.0239	0.072	0.18165	0.1756	-0.1124	0.1002	0.0544667	0.0793	-0.4308	0.7594	0.1911	0.14975	0.1938	NA	0.093	NA	-0.2218	-0.1928	-0.0708	-0.1618	-0.0282	-0.0023	-0.0869	-0.0391333	YAR007C	RFA1	S0000065	I	1866	nucleotide-excision repair*	RNA binding*	DNA replication factor A complex
YAR008W	NA	0.6897	NA	0.1236	NA	0.1435	NA	NA	NA	0.3271	NA	0.5814	0.2505	NA	0.1384	-0.05	-0.2071	-0.0395667	NA	0.2221	NA	NA	0.4855	NA	0.2607	NA	YAR008W	SEN34	S0000066	I	828	tRNA splicing	tRNA-intron endonuclease	nuclear inner membrane*
YAR009C	NA	NA	NA	NA	NA	NA	NA	NA	NA	NA	NA	NA	NA	NA	NA	NA	NA	NA	NA	NA	NA	NA	NA	NA	NA	NA	YAR009C		S0000067	I	3591	unknown	unknown
YAR010C	-0.3808	-2.6004	-1.1848	-1.2573	-1.35583	-0.6388	0.0222	-0.9098	-0.5088	-2.1434	0.3407	-0.3489	-0.7027	-0.713575	-0.0034	-0.0392	0.2974	0.0849333	-1.4866	-2.1352	-0.8184	-1.48007	-2.2945	-1.658	-1.8327	-1.9284	YAR010C		S0000068	I	1323	unknown	unknown
YAR014C	NA	NA	NA	NA	NA	NA	NA	NA	NA	NA	NA	NA	NA	NA	NA	NA	NA	NA	NA	NA	NA	NA	NA	NA	NA	NA	YAR014C		S0000069	I	2109	biological_process unknown	molecular_function unknown	not yet annotated
YAR015W	0.0661	0.6042	0.142	0.0306	0.210725	3.6368	1.2134	3.6036	2.81793	3.149	1.0177	0.7339	3.0969	1.99937	-0.1892	0.0362	-0.0916	-0.0815333	2.1195	1.2151	2.0469	1.79383	0.9075	0.6853	1.4425	1.01177	YAR015W	ADE1	S0000070	I	921	not yet annotated	phosphoribosylaminoimidazole-succinocarboxamide synthase	not yet annotated
YAR018C	-0.1417	-0.2751	-0.2763	-0.2268	-0.229975	0.3192	-0.2676	0.2148	0.0888	0.1572	-0.2933	0.0775	0.1154	0.0142	-0.0549	0.0284	NA	NA	-0.1653	-0.2418	-0.0223	-0.143133	0.032	-0.2454	-0.0205	-0.0779667	YAR018C	KIN3	S0000071	I	1308	biological_process unknown	protein kinase	not yet annotated
YAR019C	0.2332	0.4027	-0.1706	-0.1944	0.067725	0.3392	-0.7003	0.1614	-0.0665667	0.178	-0.572	0.3091	0.1428	0.014475	0.2077	-0.0294	NA	NA	0.0512	-0.3465	-0.3528	-0.216033	-0.0259	NA	0.1534	NA	YAR019C	CDC15	S0000072	I	2925	cell cycle	protein kinase	not yet annotated
YAR020C	-0.1778	0.2543	0.2423	0.0634	0.09555	-0.4816	NA	0.5075	NA	-0.0053	NA	-0.0407	-0.0668	NA	0.1442	0.1543	-0.366	-0.0225	0.5964	0.5357	0.2939	0.475333	0.1771	0.4382	-0.2543	0.120333	YAR020C	PAU7	S0000073	I	168	biological_process unknown	molecular_function unknown	not yet annotated
YAR023C	0.3873	0.876	0.2328	0.2496	0.436425	-1.2455	-1.6603	-0.7646	-1.22347	-0.7308	-1.4609	-1.0914	-0.6622	-0.986325	-0.0778	0.1322	0.005	0.0198	-0.6387	-0.9638	-0.4903	-0.6976	-0.4667	-0.5183	-0.131	-0.372	YAR023C		S0000074	I	540	biological_process unknown	molecular_function unknown	not yet annotated
YAR027W	0.0165	-0.7228	-0.1064	-0.1224	-0.233775	-0.199	0.5528	-0.4901	-0.0454333	-0.4746	1.1447	-0.8219	-0.4942	-0.1615	-0.3541	0.0234	0.1086	-0.0740333	0.0587	0.0344	-0.8162	-0.241033	-0.2678	-0.0557	-0.4577	-0.2604	YAR027W		S0000075	I	708	biological_process unknown	molecular_function unknown	not yet annotated
YAR028W	-0.3707	NA	-0.0585	0.0461	NA	-0.4334	-1.8617	NA	NA	-0.3878	-1.7825	-0.9126	NA	NA	-0.4594	-0.2601	-0.4673	-0.3956	-0.3266	-0.1946	-0.0037	-0.174967	-0.2855	-0.0504	-0.1881	-0.174667	YAR028W		S0000076	I	705	biological_process unknown	molecular_function unknown	not yet annotated
YAR029W	NA	NA	NA	NA	NA	NA	NA	NA	NA	NA	NA	NA	NA	NA	NA	NA	NA	NA	NA	NA	NA	NA	NA	NA	NA	NA	YAR029W		S0000077	I	225	biological_process unknown	molecular_function unknown	not yet annotated
YAR030C	-0.1181	2.0035	0.1252	NA	NA	0.4714	-1.4577	NA	NA	-0.1377	-3.2758	0.2526	0.0269	-0.7835	-0.261	-0.2648	-0.505	-0.3436	NA	0.4135	NA	NA	-0.0083	0.5848	0.3232	0.2999	YAR030C		S0001821	I	342	biological_process unknown	molecular_function unknown	not yet annotated
YAR031W	NA	NA	NA	NA	NA	NA	NA	NA	NA	NA	NA	NA	NA	NA	NA	NA	NA	NA	NA	NA	NA	NA	NA	NA	NA	NA	YAR031W		S0000078	I	897	mating (sensu Saccharomyces)	molecular_function unknown	integral membrane protein
YAR033W	0.1005	-0.1986	0.2557	-0.0421	0.028875	-0.3492	0.3738	-0.6196	-0.198333	-0.3021	0.1691	-0.3584	-0.4533	-0.236175	-0.2129	0.2172	-0.0585	-0.0180667	0.1585	0.1251	-0.3347	-0.0170333	-0.118	-0.1628	-0.4486	-0.243133	YAR033W		S0000079	I	705	biological_process unknown	molecular_function unknown	not yet annotated
YAR035W	NA	-0.3998	-0.2579	-0.3018	NA	-0.2814	-0.064	-0.355	-0.233467	0.4854	-0.8486	0.4217	0.0582	0.029175	0.419	0.0524	0.2489	0.2401	NA	-0.4879	0.0124	NA	0.3105	-0.1038	0.4996	0.235433	YAR035W	YAT1	S0000080	I	2064	not yet annotated	carnitine O-acetyltransferase	mitochondrion
YAR042W	NA	NA	NA	-0.4833	NA	NA	NA	NA	NA	0.5039	NA	0.8886	0.5624	NA	-0.0647	-0.2405	0.169	-0.0454	NA	-0.7309	NA	NA	0.1126	NA	0.4183	NA	YAR042W	SWH1	S0000081	I	771	biological_process unknown	molecular_function unknown	not yet annotated
YAR044W	-0.249	-0.8401	-0.0233	-0.3072	-0.3549	0.7442	1.0566	0.0192	0.606667	0.4461	1.2208	0.6766	0.4947	0.70955	0.0397	-0.1889	-0.0017	-0.0503	-0.7669	-0.2735	-0.2868	-0.4424	0.1348	NA	0.1832	NA	YAR044W	OSH1	S0000082	I	2580	steroid biosynthesis	not yet annotated	Golgi trans cisterna*
YAR047C	0.4217	NA	NA	NA	NA	NA	NA	NA	NA	-0.1033	NA	-0.722	-0.5885	NA	-0.3984	-0.2857	0.3818	-0.100767	0.5915	0.5056	NA	NA	-0.1233	-0.184	0.2611	-0.0154	YAR047C		S0000083	I	321	biological_process unknown	molecular_function unknown	not yet annotated
YAR050W	0.7892	0.4165	0.24	0.216	0.415425	-0.3349	-0.645	-1.2724	-0.750767	-0.7565	-1.2831	-0.0511	-0.3479	-0.60965	0.126	-0.0008	0.3975	0.174233	0.0842	0.4717	-0.4841	0.0239333	-0.264	-0.1884	-0.2195	-0.223967	YAR050W	FLO1	S0000084	I	4614	flocculation	not yet annotated	not yet annotated
YAR053W	NA	NA	NA	NA	NA	NA	NA	NA	NA	NA	NA	NA	NA	NA	NA	NA	NA	NA	NA	NA	NA	NA	NA	NA	NA	NA	YAR053W		S0000085	I	297	biological_process unknown	molecular_function unknown	not yet annotated
YAR060C	NA	NA	NA	NA	NA	NA	NA	NA	NA	NA	NA	NA	NA	NA	NA	NA	NA	NA	NA	NA	NA	NA	NA	NA	NA	NA	YAR060C		S0000086	I	336	biological_process unknown	not yet annotated	not yet annotated
YAR061W	NA	NA	NA	NA	NA	NA	NA	NA	NA	NA	NA	NA	NA	NA	NA	NA	NA	NA	NA	NA	NA	NA	NA	NA	NA	NA	YAR061W		S0000087	I	204	biological_process unknown	molecular_function unknown	not yet annotated
YAR062W	NA	0.2398	NA	-0.0818	NA	0.2707	-0.0675	-0.3388	-0.0452	-0.2393	NA	NA	0.1706	NA	0.0213	0.2493	NA	NA	NA	0.3008	-0.2797	NA	-0.0006	-0.164	-0.0021	-0.0555667	YAR062W		S0000088	I	597	biological_process unknown	molecular_function unknown	not yet annotated
YAR064W	0.8339	NA	0.492	NA	NA	-0.8165	-0.5937	NA	NA	-0.9514	NA	-0.7556	-1.1284	NA	0.4686	0.7887	0.7214	0.659567	0.3774	0.1527	NA	NA	-0.851	0.0184	-1.0512	-0.627933	YAR064W		S0000089	I	300	biological_process unknown	molecular_function unknown	not yet annotated
YAR066W	0.7979	-1.9211	-0.9003	-0.0636	-0.521775	-0.8903	1.128	-0.646	-0.1361	-1.5261	NA	0.8775	-0.7342	NA	0.4714	0.1717	0.571	0.4047	-0.9324	-0.8104	-1.1714	-0.9714	-0.9	-0.736	-0.5293	-0.721767	YAR066W		S0002144	I	612	biological_process unknown	molecular_function unknown	not yet annotated
YAR068W	0.6859	-0.6964	0.9932	0.2671	0.31245	0.6553	3.5976	1.1045	1.7858	0.8097	3.057	0.5155	0.6407	1.25572	0.3496	0.1802	0.5454	0.3584	-0.5848	-0.3684	-1.1314	-0.694867	0.7138	0.8939	1.0703	0.892667	YAR068W		S0000091	I	486	biological_process unknown	molecular_function unknown	not yet annotated
YAR069C	NA	NA	NA	NA	NA	NA	NA	NA	NA	NA	NA	NA	NA	NA	NA	0.6149	NA	NA	NA	0.3997	NA	NA	NA	NA	NA	NA	YAR069C		S0000092	I	294	biological_process unknown	molecular_function unknown	not yet annotated
YAR070C	NA	NA	NA	NA	NA	NA	NA	NA	NA	NA	NA	NA	NA	NA	-0.1305	-0.3456	NA	NA	0.1255	0.5163	NA	NA	-0.0623	NA	NA	NA	YAR070C		S0000093	I	300	biological_process unknown	molecular_function unknown	not yet annotated
YAR071W	0.0382	-1.0101	0.0387	0.1077	-0.206375	-0.138	1.5695	-0.1472	0.4281	0.046	0.3103	-0.0624	0.0022	0.074025	-0.0912	0.0048	0.0029	-0.0278333	-0.3391	0.0423	-0.185	-0.1606	-0.0994	-0.3194	-0.13	-0.182933	YAR071W	PHO11	S0000094	I	1404	biological_process unknown	acid phosphatase	periplasmic space (sensu Fungi)*
YAR073W	-0.2919	-2.7733	-0.7279	-0.2371	-1.00755	1.8575	4.7777	NA	NA	1.5116	4.0639	1.2474	1.1898	2.00318	0.1567	0.2059	0.3888	0.250467	0.3708	-0.0248	0.2747	0.2069	0.3153	0.0771	0.1754	0.189267	YAR073W		S0000095	I	1212	not yet annotated	IMP dehydrogenase	not yet annotated
YAR075W	-0.3731	-0.6769	-0.2647	-0.0118	-0.331625	1.9485	2.0091	1.3746	1.7774	1.7283	1.6299	1.3608	1.1387	1.46443	0.1981	0.2612	0.2334	0.2309	0.4605	0.6311	0.2406	0.444067	0.6237	0.2857	0.2435	0.3843	YAR075W		S0002145	I	474	biological_process unknown	molecular_function unknown	not yet annotated
YBL001C	0.0202	2.2056	0.4543	0.0971	0.6943	-0.9268	-3.1065	-0.1663	-1.39987	NA	-3.2548	-0.5374	-0.33	NA	0.0346	-0.1858	-0.4148	-0.188667	0.3015	0.8641	0.9437	0.7031	0.0333	0.1722	-0.259	-0.0178333	YBL001C	ECM15	S0000097	II	315	not yet annotated	molecular_function unknown	not yet annotated
YBL002W	-0.0728	1.1871	0.0192	0.2263	0.33995	1.2972	0.6062	1.1751	1.02617	0.8422	-0.0326	0.7029	0.3494	0.465475	0.2168	0.3094	-0.0593	0.155633	0.5027	0.9935	1.15	0.882067	0.5802	0.5619	0.1353	0.4258	YBL002W	HTB2	S0000098	II	396	chromatin assembly/disassembly	DNA binding	nucleosome
YBL003C	0.0625	1.211	0.0972	0.3815	0.43805	1.1947	0.4585	0.8804	0.844533	0.7324	-0.2894	0.4382	0.128	0.2523	-0.1662	0.3887	-0.3163	-0.0312667	0.7815	0.7872	1.0179	0.8622	0.438	0.3305	0.2505	0.339667	YBL003C	HTA2	S0000099	II	399	chromatin assembly/disassembly	DNA binding	nucleosome
YBL004W	NA	NA	NA	NA	NA	NA	NA	NA	NA	NA	NA	NA	NA	NA	NA	NA	NA	NA	NA	NA	NA	NA	NA	NA	NA	NA	YBL004W		S0000100	II	7482	biological_process unknown	molecular_function unknown	not yet annotated
YBL005W	0.2087	NA	NA	0.1654	NA	-0.3876	NA	-0.3282	NA	-0.3778	NA	-0.6297	-0.1628	NA	0.2296	0.1658	0.2186	0.204667	NA	-0.2208	-0.2902	NA	-0.3071	NA	-0.2661	NA	YBL005W	PDR3	S0000101	II	2931	transport	transcription factor	cytoplasm*
YBL005W-A	-0.5545	-2.7149	-1.1541	-0.995	-1.35462	-0.8211	0.8802	-1.3646	-0.435167	-2.2235	0.0694	-0.5525	-1.0072	-0.92845	-0.2966	0.0576	0.8128	0.191267	-1.2063	-1.561	-0.4021	-1.05647	-1.9588	-1.6494	-1.8658	-1.82467	YBL005W-A		S0002146	II	1323	unknown	unknown
YBL005W-B	0.0291	-0.1812	0.3297	-0.0428	0.0337	-2.138	-0.2941	-1.7654	-1.39917	-2.9837	-0.6508	-1.6322	-1.7128	-1.74487	0.0093	0.0377	0.2209	0.0893	-0.2545	-0.4191	-0.7035	-0.459033	-1.9864	-2.2302	-2.4403	-2.21897	YBL005W-B		S0002147	II	5269	unknown	unknown
YBL006C	-0.091	-0.425	0.1894	0.0204	-0.07655	-0.2458	0.8767	-0.347	0.0946333	-0.0358	0.9239	-0.2004	-0.3842	0.075875	-0.1232	0.2868	-0.2073	-0.0145667	-0.5068	-0.1072	-0.0048	-0.206267	-0.1461	0.172	0.2529	0.0929333	YBL006C		S0000102	II	438	biological_process unknown	molecular_function unknown	not yet annotated
YBL007C	-0.1267	-4.2011	-0.2684	-0.473	-1.2673	0.2715	3.8179	0.3581	1.4825	0.2198	3.2937	1.0771	0.9353	1.38148	0.1092	-0.1248	-0.0649	-0.0268333	-0.7171	-0.5021	-0.066	-0.4284	0.325	0.1651	0.73	0.4067	YBL007C	SLA1	S0000103	II	3735	cell wall organization and biogenesis*	cytoskeletal protein binding	actin cortical patch (sensu Saccharomyces)
YBL008W	0.0439	0.0522	0.4278	0.062	0.146475	-0.6621	-0.6326	0.1339	-0.386933	0.0395	-0.9205	0.1343	-0.0354	-0.195525	0.0181	-0.0184	0.0497	0.0164667	NA	-0.1017	-0.0956	NA	0.0003	0.1265	0.1637	0.0968333	YBL008W	HIR1	S0000104	II	2523	transcription regulation, from Pol II promoter	transcription co-repressor	nucleus
YBL009W	0.0268	NA	-0.1062	0.0901	NA	-0.0493	NA	0.2633	NA	-0.2873	-0.8301	0.1798	0.1955	-0.185525	0.0365	0.1744	0.0327	0.0812	-0.0537	NA	0.2917	NA	-0.1588	NA	0.067	NA	YBL009W		S0000105	II	2031	biological_process unknown	molecular_function unknown	not yet annotated
YBL010C	NA	NA	NA	NA	NA	NA	NA	NA	NA	NA	NA	NA	NA	NA	NA	NA	NA	NA	NA	NA	NA	NA	NA	NA	NA	NA	YBL010C		S0000106	II	843	biological_process unknown	molecular_function unknown	not yet annotated
YBL011W	-0.271	-1.3174	-0.6274	-0.2884	-0.62605	0.4445	0.854	0.4731	0.590533	0.6236	0.6451	1.0411	0.51	0.70495	0.1405	0.0798	0.0889	0.103067	-0.4014	-0.4733	-0.2606	-0.378433	0.1011	0.1141	0.0864	0.100533	YBL011W	SCT1	S0000107	II	2280	biological_process unknown	not yet annotated	not yet annotated
YBL012C	NA	NA	NA	NA	NA	NA	NA	NA	NA	NA	NA	NA	NA	NA	NA	NA	NA	NA	NA	NA	NA	NA	NA	NA	NA	NA	YBL012C		S0000108	II	402	biological_process unknown	molecular_function unknown	not yet annotated
YBL013W	NA	NA	NA	NA	NA	NA	NA	NA	NA	0.0781	NA	NA	NA	NA	-0.1975	-0.1192	NA	NA	NA	NA	NA	NA	-0.3593	NA	0.0536	NA	YBL013W		S0000109	II	1182	protein synthesis initiation*	methionyl-tRNA formyltransferase	mitochondrion
YBL014C	-0.034	NA	-0.0187	0.0272	NA	NA	NA	0.1931	NA	0.537	-1.0367	0.522	NA	NA	-0.1854	-0.0793	-0.0988	-0.121167	0.0863	0.4009	0.3054	0.2642	0.293	NA	0.2849	NA	YBL014C	RRN6	S0000110	II	2685	transcription, from Pol I promoter	RNA polymerase I transcription factor	RNA polymerase I transcription factor complex
YBL015W	-0.3494	-2.1248	-0.7066	-0.6893	-0.967525	1.475	1.9729	0.4914	1.3131	NA	3.1807	2.149	1.6117	NA	-0.0097	-0.0934	0.1674	0.0214333	0.102	-0.1561	-0.3676	-0.140567	0.9007	1.0838	0.9677	0.984067	YBL015W	ACH1	S0000111	II	1581	acetate metabolism*	acetyl-CoA hydrolase	cytoplasm
YBL016W	0.3677	0.9314	0.3557	0.4116	0.5166	-0.7065	-1.5966	-0.7482	-1.0171	-1.1047	-1.6838	-0.8575	-1.2117	-1.21443	0.5764	0.5061	0.3988	0.493767	-0.0292	0.0555	-0.1218	-0.0318333	-1.1793	-1.2839	-1.5651	-1.34277	YBL016W	FUS3	S0000112	II	1062	protein amino acid phosphorylation*	MAP kinase	cytoplasm*
YBL017C	-0.1574	0.7221	-0.0183	-0.3054	0.06025	0.4518	-0.0549	0.4401	0.279	-0.1583	-0.9574	-0.1028	0.1098	-0.277175	0.2494	0.0956	0.0643	0.136433	-0.1832	-0.0684	-0.2822	-0.177933	-0.2349	-0.2494	-0.1308	-0.205033	YBL017C	PEP1	S0000113	II	4740	protein-vacuolar targeting*	not yet annotated	Golgi apparatus
YBL018C	0.3492	1.3396	0.1443	0.3287	0.54045	-0.5377	-2.5653	-0.3889	-1.16397	-0.5096	-2.8213	-0.0791	-0.4786	-0.97215	-0.1983	0.0447	-0.2551	-0.136233	0.4717	0.1463	0.2147	0.277567	-0.1527	-0.2312	NA	NA	YBL018C	POP8	S0000114	II	477	rRNA processing*	ribonuclease P*	ribonuclease mitochondrial RNA processing complex*
YBL019W	0.2908	NA	0.4372	-0.0293	NA	-0.4304	-1.0056	-0.0693	-0.501767	-0.2859	-0.8567	-0.5769	-0.4438	-0.540825	-0.0127	0.1706	0.0003	0.0527333	0.4873	-0.1435	-0.0091	0.111567	-0.1961	-0.0923	-0.0176	-0.102	YBL019W	APN2	S0000115	II	1563	DNA repair	not yet annotated	not yet annotated
YBL020W	0.1759	-2.0371	-0.4899	-0.0608	-0.602975	-0.1086	1.4812	-0.1407	0.410633	-0.3941	1.8739	0.2539	-0.0788	0.413725	0.0448	0.4004	0.1659	0.2037	0.4082	0.2558	-0.0201	0.214633	0.0688	-0.1068	-0.0321	-0.0233667	YBL020W	RFT1	S0000116	II	1725	cell cycle	molecular_function unknown	not yet annotated
YBL021C	-0.019	1.3359	0.0672	0.0701	0.36355	0.1977	-1.305	0.6046	-0.167567	0.1654	-1.0447	0.5383	0.3061	-0.008725	0.0176	0.0729	-0.4409	-0.1168	0.2231	0.349	NA	NA	0.1685	0.3307	0.4175	0.305567	YBL021C	HAP3	S0000117	II	435	transcription	not yet annotated	not yet annotated
YBL022C	0.0906	-0.3688	0.0031	0.045	-0.057525	0.7112	-0.5164	0.6896	0.2948	0.42	-0.4497	0.7295	0.7156	0.35385	0.1431	0.161	0.2563	0.1868	-0.1782	-0.0939	-0.138	-0.1367	0.1326	0.3805	0.369	0.294033	YBL022C	PIM1	S0000118	II	3402	proteolysis and peptidolysis*	ATP-dependent peptidase	mitochondrial matrix
YBL023C	-0.0914	-1.2605	-0.5142	-0.1041	-0.49255	0.2022	0.9398	0.1619	0.434633	0.2737	0.9733	0.582	0.2834	0.5281	-0.0692	-0.0249	0.0484	-0.0152333	-0.6069	-0.4831	-0.3503	-0.4801	-0.0017	0.0277	-0.0576	-0.0105333	YBL023C	MCM2	S0000119	II	2607	DNA replication initiation*	chromatin binding*	cytoplasm*
YBL024W	-0.5423	-1.3298	-0.8771	-0.2504	-0.7499	1.6701	NA	0.8238	NA	1.311	1.8293	1.673	0.7604	1.39342	0.0006	-0.0086	0.2533	0.0817667	0.068	0.1965	0.2973	0.187267	0.4756	0.57	0.4437	0.496433	YBL024W	NCL1	S0000120	II	2055	biological_process unknown	molecular_function unknown	not yet annotated
YBL025W	0.2277	NA	0.4444	0.2872	NA	-0.363	NA	-0.4325	NA	-0.4054	NA	-0.612	-0.3168	NA	-0.1037	0.0133	-0.1517	-0.0807	NA	0.4784	-0.0314	NA	-0.2406	0.2779	NA	NA	YBL025W	RRN10	S0000121	II	438	transcription, from Pol I promoter	RNA polymerase I transcription factor*	RNA polymerase I upstream activating factor complex
YBL026W	NA	NA	NA	NA	NA	NA	NA	NA	NA	NA	NA	NA	NA	NA	NA	NA	NA	NA	NA	NA	NA	NA	NA	NA	NA	NA	YBL026W	LSM2	S0000122	II	416	mRNA splicing	not yet annotated	not yet annotated
YBL027W	-0.0065	2.4094	0.0115	0.7554	0.79245	0.1646	-1.8116	-0.0863	-0.577767	0.1353	-1.816	0.3333	-0.4205	-0.441975	0.4325	0.0263	-0.3197	0.0463667	-0.2131	0.7066	0.1746	0.2227	0.05	0.3653	-0.0526	0.1209	YBL027W	RPL19B	S0000123	II	954	protein biosynthesis	structural constituent of ribosome	cytosolic large ribosomal subunit (sensu Eukarya)
YBL028C	-0.1655	0.9426	NA	0.2424	NA	0.0991	-1.0662	0.443	-0.1747	0.141	-0.7687	0.0817	-0.3576	-0.2259	NA	0.29	-0.0532	NA	1.1347	1.7282	1.0215	1.2948	0.3	-0.0228	-0.3545	-0.0257667	YBL028C		S0000124	II	321	biological_process unknown	molecular_function unknown	not yet annotated
YBL029W	0.3292	0.41	0.5088	0.0055	0.313375	-0.3285	0.1516	-0.0277	-0.0682	-0.7318	-1.1985	-0.931	-0.177	-0.759575	-0.0751	0.0416	-0.0631	-0.0322	0.0015	0.0942	0.142	0.0792333	-0.3666	-0.2919	-0.2565	-0.305	YBL029W		S0000125	II	1131	biological_process unknown	molecular_function unknown	not yet annotated
YBL030C	0.5025	-2.6411	-0.0604	-0.0453	-0.561075	0.2778	2.8262	0.1709	1.09163	-0.0863	2.4602	-0.0378	-0.069	0.566775	0.179	0.117	0.2891	0.195033	0.5596	0.6234	-0.1573	0.3419	-0.2623	-0.1093	-0.3546	-0.242067	YBL030C	PET9	S0000126	II	957	ATP/ADP exchange	ATP/ADP antiporter	mitochondrial inner membrane
YBL031W	-0.007	-0.2447	NA	0.0518	NA	0.2493	NA	0.1928	NA	-0.1114	0.4306	0.1755	0.1265	0.1553	-0.2235	-0.0666	0.0496	-0.0801667	-0.1811	0.4132	0.5339	0.255333	-0.1626	-0.0313	0.1562	-0.0125667	YBL031W	SHE1	S0000127	II	1017	biological_process unknown	not yet annotated	not yet annotated
YBL032W	-0.2857	-0.2093	-0.2435	-0.2758	-0.253575	0.6578	0.6356	0.3431	0.5455	0.632	0.748	0.6447	0.2878	0.578125	0.1013	0.2679	0.0291	0.132767	0.2286	0.1157	0.0984	0.147567	0.1951	0.0748	0.2008	0.1569	YBL032W		S0000128	II	1146	biological_process unknown	molecular_function unknown	not yet annotated
YBL033C	-0.3413	-0.3955	-0.402	-0.0271	-0.291475	0.3814	0.5275	0.1638	0.357567	0.2365	0.2881	0.4759	0.1383	0.2847	0.1093	0.0953	0.0331	0.0792333	-0.7477	-0.6339	-0.608	-0.6632	0.1316	0.1715	0.0761	0.1264	YBL033C	RIB1	S0000129	II	1038	not yet annotated	GTP cyclohydrolase II	not yet annotated
YBL034C	2.1324	NA	2.0012	1.1875	NA	-1.5696	NA	-1.3004	NA	-1.9465	-0.2985	-1.3343	-1.56	-1.28483	0.6295	0.513	0.742	0.628167	-0.0299	0.0293	-0.5516	-0.184067	-0.7706	NA	-0.3367	NA	YBL034C	STU1	S0000130	II	4542	microtubule nucleation	structural constituent of cytoskeleton	spindle pole body
YBL035C	-0.0407	0.8953	0.0415	-0.1389	0.1893	-0.2407	-0.9732	-0.0233	-0.4124	0.2607	-0.8847	0.1926	-0.0667	-0.124525	0.2602	0.0097	0.1884	0.152767	NA	-0.0952	-0.1528	NA	0.0875	NA	-0.0882	NA	YBL035C	POL12	S0000131	II	2118	DNA replication initiation*	alpha DNA polymerase	alpha DNA polymerase:primase complex
YBL036C	0.0872	-0.2012	-0.0361	-0.0336	-0.045925	-0.5401	-0.11	-0.2556	-0.3019	-0.2529	0.5175	-0.2135	-0.1061	-0.01375	-0.1397	-0.2559	-0.072	-0.155867	0.3842	-0.0365	0.1794	0.1757	0.0869	0.0409	0.1185	0.0821	YBL036C		S0000132	II	774	biological_process unknown	molecular_function unknown	not yet annotated
YBL037W	-0.1066	-0.9365	-0.1323	-0.0792	-0.31365	0.4682	0.7619	0.1499	0.46	0.3249	0.3414	0.7521	0.1365	0.388725	0.1329	-0.0858	NA	NA	-0.5254	-0.3348	-0.044	-0.3014	0.0528	0.3059	0.1145	0.157733	YBL037W	APL3	S0000133	II	3078	not yet annotated	not yet annotated	not yet annotated
YBL038W	0.2778	0.1378	-0.1822	0.331	0.1411	0.1592	-0.8493	-0.5642	-0.4181	-0.1013	-0.404	-0.047	-0.2624	-0.203675	-0.0606	-0.0111	-0.009	-0.0269	0.1694	-0.2118	-0.3089	-0.1171	-0.254	-0.228	-0.3291	-0.270367	YBL038W	MRPL16	S0000134	II	699	protein biosynthesis	structural constituent of ribosome*	mitochondrial large ribosomal subunit
YBL039C	NA	-1.2886	-0.3211	0.2265	NA	1.3221	2.7548	0.4594	1.5121	0.8457	1.4357	1.4746	-0.077	0.91975	0.3637	0.15	0.0576	0.190433	1.1969	0.9359	0.8054	0.9794	0.8313	0.4999	-0.1035	0.409233	YBL039C	URA7	S0000135	II	1740	not yet annotated	CTP synthase	not yet annotated
YBL040C	NA	NA	NA	NA	NA	NA	NA	NA	NA	NA	NA	NA	NA	NA	NA	NA	NA	NA	NA	NA	NA	NA	NA	NA	NA	NA	YBL040C	ERD2	S0000136	II	757	not yet annotated	not yet annotated	not yet annotated
YBL041W	0.158	-0.345	-0.0647	0.1092	-0.035625	-0.4049	-0.3155	-0.1252	-0.281867	-0.7073	-0.0718	-0.2133	-0.1528	-0.2863	-0.0944	0.0339	0.1531	0.0308667	-0.4578	-0.2784	-0.4354	-0.390533	-0.3249	-0.1001	-0.2313	-0.218767	YBL041W	PRE7	S0000137	II	726	ubiquitin-dependent protein degradation	proteasome endopeptidase	20S core proteasome
YBL042C	NA	NA	NA	NA	NA	NA	NA	NA	NA	NA	NA	NA	NA	NA	NA	NA	NA	NA	NA	NA	NA	NA	NA	NA	NA	NA	YBL042C	FUI1	S0000138	II	1920	transport	not yet annotated	not yet annotated
YBL043W	-0.0408	-0.3893	-1.2001	-0.0884	-0.42965	1.3858	0.2527	0.1078	0.5821	0.0474	-0.1313	0.8116	0.5047	0.3081	-0.4792	0.3245	0.0262	-0.0428333	0.5835	0.1342	0.0927	0.270133	-0.1339	NA	-0.8012	NA	YBL043W	ECM13	S0000139	II	774	not yet annotated	molecular_function unknown	not yet annotated
YBL044W	NA	NA	NA	NA	NA	NA	NA	NA	NA	NA	NA	NA	NA	NA	-0.0444	-0.3894	NA	NA	NA	NA	NA	NA	-0.019	NA	NA	NA	YBL044W		S0000140	II	369	biological_process unknown	molecular_function unknown	not yet annotated
YBL045C	-0.2927	-2.995	-0.1163	-0.3836	-0.9469	0.9102	3.3506	0.4222	1.561	0.7076	3.6851	0.4862	0.3563	1.3088	0.0696	-0.0436	0.1529	0.0596333	0.0485	0.0216	-0.0635	0.0022	0.1878	0.1096	0.0014	0.0996	YBL045C	COR1	S0000141	II	1374	not yet annotated	ubiquinol-cytochrome c reductase	not yet annotated
YBL046W	-0.0149	0.1027	-0.0381	-0.0122	0.009375	-0.3512	-0.7591	-0.0579	-0.3894	-0.1069	-0.5632	0.0524	-0.1633	-0.19525	0.3151	-0.0143	0.0983	0.133033	-0.4416	-0.5912	-0.357	-0.463267	0.0942	-0.0911	-0.0201	-0.00566667	YBL046W		S0000142	II	1326	biological_process unknown	molecular_function unknown	not yet annotated
YBL047C	-0.2842	-1.847	-0.4129	-0.5417	-0.77145	0.3836	1.8377	0.4733	0.8982	0.2381	2.0443	0.2527	0.6581	0.7983	0.2991	-0.2143	0.0862	0.057	-0.9142	-0.9872	-0.4126	-0.771333	0.0227	-0.0151	0.5437	0.183767	YBL047C		S0000143	II	4146	biological_process unknown*	molecular_function unknown	actin cortical patch (sensu Saccharomyces)
YBL048W	0.2528	1.6363	0.511	-0.0769	0.5808	-2.0564	-3.5306	-1.117	-2.23467	-1.63	-4.1893	-2.5212	-1.0672	-2.35193	-0.049	0.2294	0.1208	0.1004	0.2268	0.4018	0.2864	0.305	-0.8614	-1.2952	-1.0323	-1.06297	YBL048W		S0000144	II	312	biological_process unknown	molecular_function unknown	not yet annotated
YBL049W	0.306	0.1222	0.5975	0.0619	0.2719	-1.941	-1.1007	-0.9908	-1.34417	-1.6845	-1.0433	-2.5231	-1.1623	-1.6033	0.0984	0.6356	0.1112	0.281733	0.724	0.2532	0.2245	0.400567	-1.1223	-1.3051	-1.2771	-1.23483	YBL049W		S0000145	II	417	biological_process unknown	molecular_function unknown	not yet annotated
YBL050W	0.1849	1.0224	-0.0865	-0.0422	0.26965	-1.0476	-2.2273	-0.6445	-1.30647	-0.5498	-2.0211	-0.6088	-0.5622	-0.935475	-0.1129	-0.156	-0.0495	-0.106133	-0.5767	-0.7094	-0.7172	-0.667767	-0.5129	-0.4254	-0.4267	-0.455	YBL050W	SEC17	S0000146	II	995	not yet annotated	not yet annotated	not yet annotated
YBL051C	-0.5216	-1.9688	-0.088	-0.3719	-0.737575	1.1002	2.3581	1.1939	1.55073	0.832	2.6401	1.0556	1.1349	1.41565	-0.0678	-0.0371	-0.1277	-0.0775333	0.0886	0.1122	0.1308	0.110533	0.531	0.3813	0.6803	0.530867	YBL051C		S0000147	II	2007	biological_process unknown	molecular_function unknown	not yet annotated
YBL052C	NA	NA	NA	NA	NA	0.2449	NA	NA	NA	0.2806	NA	0.6375	0.9984	NA	-0.0253	NA	-0.0003	NA	NA	0.6076	NA	NA	0.231	NA	NA	NA	YBL052C	SAS3	S0000148	II	2496	not yet annotated	molecular_function unknown	not yet annotated
YBL053W	0.0256	2.1071	-0.1062	NA	NA	0.598	-0.3358	NA	NA	0.5142	-1.9445	0.9212	0.9365	0.10685	-0.0888	-0.1012	-0.2095	-0.133167	NA	0.4795	NA	NA	0.4445	0.5866	0.941	0.657367	YBL053W		S0000149	II	375	biological_process unknown	molecular_function unknown	not yet annotated
YBL054W	-0.0344	1.0586	NA	0.0593	NA	0.9477	-0.099	1.1685	0.6724	1.0487	-0.8285	0.6441	0.0197	0.221	-0.1772	0.1853	0.0845	0.0308667	1.1363	1.423	1.3189	1.29273	0.4025	NA	-0.0165	NA	YBL054W		S0000150	II	1578	biological_process unknown	molecular_function unknown	not yet annotated
YBL055C	-0.1516	-0.0617	-0.1768	-0.1078	-0.124475	-0.1856	-0.683	-0.405	-0.424533	0.2541	-0.125	0.1428	-0.2825	-0.00265	-0.1662	-0.0335	0.1195	-0.0267333	0.2977	0.074	-0.0404	0.110433	0.1997	0.1632	0.0555	0.139467	YBL055C		S0000151	II	1257	biological_process unknown	molecular_function unknown	not yet annotated
YBL056W	0.0423	-0.6806	0.1129	0.0319	-0.123375	0.0717	0.9356	0.2811	0.429467	0.1671	1.5534	-0.278	0.063	0.376375	0.0821	0.1308	-0.2266	-0.00456667	0.2049	0.0607	NA	NA	0.0518	0.0273	-0.0195	0.0198667	YBL056W	PTC3	S0000152	II	1407	not yet annotated	protein phosphatase type 2C	not yet annotated
YBL057C	0.1831	0.147	-0.1363	0.1087	0.075625	-0.1936	-0.694	-0.2077	-0.3651	-0.4313	-0.4124	-0.1129	-0.4328	-0.34735	-0.0227	-0.1564	0.1495	-0.00986667	-0.4347	-0.141	-0.2254	-0.267033	-0.2027	-0.1785	-0.2054	-0.195533	YBL057C		S0000153	II	645	biological_process unknown	molecular_function unknown	not yet annotated
YBL058W	0.1016	-0.3711	0.2489	0.1395	0.029725	-0.2302	0.4093	-0.2569	-0.0259333	-0.2851	0.5458	-0.3704	-0.1373	-0.06175	0.0456	0.0919	-0.0646	0.0243	-0.3073	-0.2672	-0.2975	-0.290667	-0.1395	-0.2794	-0.2526	-0.223833	YBL058W	SHP1	S0000154	II	1272	sporulation (sensu Saccharomyces)*	molecular_function unknown	cellular_component unknown
YBL059W	NA	NA	NA	NA	NA	NA	NA	NA	NA	NA	NA	NA	NA	NA	NA	NA	NA	NA	NA	NA	NA	NA	NA	NA	NA	NA	YBL059W		S0000155	II	651	biological_process unknown	molecular_function unknown	not yet annotated
YBL060W	-0.0355	0.9313	0.3351	0.3009	0.38295	-0.7093	-1.9013	-0.4462	-1.01893	-0.1598	-2.1087	-0.5602	-0.5251	-0.83845	-0.0752	-0.0112	-0.0824	-0.0562667	0.1658	0.259	0.4041	0.2763	0.0884	-0.249	-0.1181	-0.0929	YBL060W		S0000156	II	2064	biological_process unknown	molecular_function unknown	not yet annotated
YBL061C	-0.1761	0.191	NA	0.0513	NA	-0.5379	NA	NA	NA	0.0584	-0.3426	0.1736	NA	NA	-0.057	NA	0.257	NA	-0.8092	-0.589	-0.4551	-0.617767	0.0075	NA	-0.4246	NA	YBL061C	SKT5	S0000157	II	2091	cytokinesis*	enzyme activator	contractile ring (sensu Saccharomyces)
YBL062W	-0.1811	1.1868	-0.0376	0.1231	0.2728	-0.5471	-2.4528	-0.264	-1.08797	0.1122	-2.2052	-0.0404	-0.3345	-0.616975	0.3897	-0.0442	0.0669	0.137467	-0.1831	0.0614	0.1169	-0.0016	-0.0258	0.0006	-0.3117	-0.1123	YBL062W		S0000158	II	381	biological_process unknown	molecular_function unknown	not yet annotated
YBL063W	NA	0.8063	-0.1001	-0.0064	NA	0.8697	0.8	1.1966	0.955433	0.2183	-0.2326	1.2683	0.7119	0.491475	0.1101	-0.0146	-0.0892	0.0021	0.5502	0.4417	0.7488	0.580233	0.2015	0.2969	0.2502	0.249533	YBL063W	KIP1	S0000159	II	3336	microtubule nucleation*	structural constituent of cytoskeleton*	spindle pole body*
YBL064C	-0.0257	-0.0162	0.0788	-0.3273	-0.0726	0.1904	-0.8332	0.6153	-0.00916667	-0.0933	0.0355	0.1209	0.7561	0.2048	-0.1006	-0.3162	-0.3358	-0.250867	-0.5023	-0.1125	0.0434	-0.190467	0.3025	0.119	0.4272	0.2829	YBL064C		S0000160	II	786	regulation of redox homeostasis*	thioredoxin peroxidase*	mitochondrion*
YBL065W	NA	NA	NA	NA	NA	NA	NA	NA	NA	NA	NA	NA	NA	NA	NA	NA	NA	NA	NA	NA	NA	NA	NA	NA	NA	NA	YBL065W		S0000161	II	345	biological_process unknown	molecular_function unknown	not yet annotated
YBL066C	0.3599	-1.8144	-0.1568	-0.3105	-0.48045	1.4	1.2785	0.8119	1.16347	0.5042	1.0374	1.4005	0.9747	0.9792	0.182	0.1589	0.3563	0.2324	-0.1954	-0.2359	0.1413	-0.0966667	0.1035	0.3944	0.5213	0.339733	YBL066C	SEF1	S0000162	II	3174	transcription	not yet annotated	not yet annotated
YBL067C	0.1173	-1.8306	-0.4667	0.0245	-0.538875	0.3543	1.0795	-0.4416	0.330733	-0.0549	1.5049	0.3599	-0.1239	0.4215	0.2595	0.1657	0.3545	0.2599	-0.6447	-0.3811	-0.459	-0.494933	-0.1801	-0.2233	-0.3857	-0.263033	YBL067C	UBP13	S0000163	II	2067	deubiquitylation	ubiquitin-specific protease	cellular_component unknown
YBL068W	-0.159	-0.5926	-0.3497	-0.0053	-0.27665	0.6179	0.2898	0.0887	0.332133	0.5	0.5052	0.6855	0.1063	0.44925	-0.0375	-0.0316	0.1737	0.0348667	0.0625	-0.0026	-0.0385	0.00713333	0.2623	0.1096	0.0324	0.134767	YBL068W	PRS4	S0000164	II	1068	histidine biosynthesis*	ribose-phosphate pyrophosphokinase	cytoplasm
YBL069W	-0.4052	NA	NA	NA	NA	0.7284	NA	NA	NA	0.1928	NA	NA	0.0626	NA	NA	NA	-0.8079	NA	NA	0.0548	NA	NA	NA	NA	NA	NA	YBL069W	AST1	S0000165	II	1290	not yet annotated	not yet annotated	not yet annotated
YBL070C	-0.339	NA	NA	NA	NA	NA	NA	NA	NA	0.1279	NA	1.6071	NA	NA	NA	NA	-0.458	NA	NA	0.4462	NA	NA	-0.1591	NA	NA	NA	YBL070C		S0000166	II	321	biological_process unknown	molecular_function unknown	not yet annotated
YBL071C	0.0295	1.4412	-0.2702	NA	NA	0.5498	-0.9133	0.7788	0.138433	0.2533	-1.8284	0.2654	-0.053	-0.340675	-0.1697	-0.0433	0.0008	-0.0707333	0.0897	0.43	0.543	0.354233	0.0279	NA	-0.0983	NA	YBL071C		S0000167	II	309	biological_process unknown	molecular_function unknown	not yet annotated
YBL072C	NA	NA	NA	NA	NA	NA	NA	NA	NA	NA	NA	NA	NA	NA	NA	NA	NA	NA	NA	NA	NA	NA	NA	NA	NA	NA	YBL072C	RPS8A	S0000168	II	603	protein biosynthesis	structural constituent of ribosome	cytosolic small ribosomal subunit (sensu Eukarya)
YBL073W	NA	NA	NA	NA	NA	NA	NA	NA	NA	NA	NA	NA	NA	NA	NA	NA	NA	NA	NA	NA	NA	NA	NA	NA	NA	NA	YBL073W		S0000169	II	312	biological_process unknown	molecular_function unknown	not yet annotated
YBL074C	NA	NA	NA	NA	NA	NA	NA	NA	NA	-0.2084	NA	0.1983	0.0855	NA	-0.0408	-0.054	0.3447	0.0833	NA	-0.6333	NA	NA	-0.159	NA	0.2197	NA	YBL074C	AAR2	S0000170	II	1068	mRNA splicing	molecular_function unknown	cellular_component unknown
YBL075C	0.0503	-0.8161	0.0411	0.1327	-0.148	0.5763	1.313	0.0065	0.631933	0.2202	0.1324	0.0807	0.5511	0.2461	0.0476	0.25	0.1362	0.1446	0.5991	0.2288	NA	NA	0.2062	0.2596	NA	NA	YBL075C	SSA3	S0000171	II	1950	stress response*	heat shock protein	cytoplasm
YBL076C	0.0142	NA	-0.3496	-0.1071	NA	1.4262	NA	1.0681	NA	0.5213	NA	1.4026	0.5352	NA	0.2987	0.0633	0.2932	0.2184	0.4924	0.149	0.2933	0.311567	0.4593	0.4261	0.4566	0.447333	YBL076C	ILS1	S0000172	II	3219	not yet annotated	isoleucine-tRNA ligase	not yet annotated
YBL077W	NA	NA	NA	NA	NA	0.6585	NA	0.7058	NA	NA	NA	NA	NA	NA	NA	NA	NA	NA	NA	NA	NA	NA	NA	NA	NA	NA	YBL077W		S0000173	II	432	biological_process unknown	molecular_function unknown	not yet annotated
YBL078C	-0.1922	0.5237	0.3256	0.0455	0.17565	-1.4177	-2.152	-1.2019	-1.59053	-0.4183	-0.7911	-1.0431	-0.4786	-0.682775	0.0614	0.7685	0.0381	0.289333	-1.2472	-1.2684	-1.0459	-1.18717	-0.2279	-0.4889	-1.0797	-0.598833	YBL078C	AUT7	S0000174	II	354	autophagy*	microtubule binding	microtubule associated protein
YBL079W	0.2016	0.5607	0.0782	0.1115	0.238	1.099	0.4829	0.9426	0.8415	0.2861	-0.2375	0.5178	0.6218	0.29705	0.2576	0.0971	0.1388	0.1645	0.7121	NA	0.2904	NA	0.3752	0.3461	0.5014	0.407567	YBL079W	NUP170	S0000175	II	4509	mRNA-nucleus export*	structural molecule	nuclear pore
YBL080C	0.2711	0.0132	0.3725	0.023	0.16995	0.006	-0.1125	-0.0121	-0.0395333	-0.0214	-0.4097	-0.0417	0.5733	0.025125	0.0734	0.7323	0.1609	0.3222	-0.2518	-0.1386	-0.6638	-0.3514	0.0141	0.0162	0.0327	0.021	YBL080C	PET112	S0000176	II	1626	not yet annotated	not yet annotated	not yet annotated
YBL081W	-0.7292	-0.072	-1.0919	-0.4061	-0.5748	1.347	0.8774	-0.5729	0.5505	0.939	0.2904	0.1282	0.4897	0.461825	NA	0.6592	1.4985	NA	0.0623	-0.3019	0.2957	0.0187	0.1308	0.105	0.1478	0.127867	YBL081W		S0000177	II	1107	biological_process unknown	molecular_function unknown	not yet annotated
YBL082C	0.4912	-4.1695	0.2727	-0.2353	-0.910225	-0.2093	4.4867	0.5428	1.60673	-0.612	1.9677	0.1666	0.2911	0.45335	-0.1495	-0.2686	-0.089	-0.169033	1.2454	1.1804	0.8515	1.09243	0.4491	0.5349	0.7266	0.5702	YBL082C	RHK1	S0000178	II	1377	protein amino acid glycosylation	not yet annotated	not yet annotated
YBL083C	0.6706	0.0163	0.7293	-0.0462	0.3425	-0.5496	-0.0587	0.3012	-0.102367	-0.4766	-0.6347	-0.5958	0.0147	-0.4231	-0.1577	-0.2375	-0.1937	-0.1963	1.037	1.4713	0.6462	1.0515	0.2422	0.3081	0.5809	0.377067	YBL083C		S0000179	II	426	biological_process unknown	molecular_function unknown	not yet annotated
YBL084C	0.0259	0.1346	0.0281	-0.1717	0.004225	-0.136	-0.2213	0.1814	-0.0586333	-0.1391	-0.4588	0.0865	0.1501	-0.090325	0.2803	-0.225	-0.1121	-0.0189333	-0.1235	-0.4209	-0.0847	-0.2097	0.0541	0.0476	0.0328	0.0448333	YBL084C	CDC27	S0000180	II	2277	ubiquitin-dependent protein degradation*	ubiquitin-protein ligase*	anaphase-promoting complex
YBL085W	-0.1265	NA	-0.2705	0.0338	NA	0.5946	NA	0.0673	NA	0.1419	-0.0961	0.8329	0.3302	0.302225	0.0364	-0.0344	0.1287	0.0435667	-0.1936	NA	0	NA	0.1231	0.3191	0.1746	0.2056	YBL085W	BOI1	S0000181	II	2943	establishment of cell polarity (sensu Saccharomyces)*	molecular_function unknown	cell
YBL086C	-0.2699	0.8374	-0.0366	0.011	0.135475	0.1566	-1.0122	-0.3115	-0.389033	-0.0074	-1.12	-0.0909	-0.2232	-0.360375	-0.3883	-0.2877	-0.2409	-0.305633	-0.5989	-0.7394	-0.4622	-0.600167	-0.2086	-0.1769	-0.0232	-0.136233	YBL086C		S0000182	II	1401	biological_process unknown	molecular_function unknown	not yet annotated
YBL087C	-0.2784	0.3207	-0.3892	0.2743	-0.01815	0.0145	-0.2562	-0.4193	-0.220333	0.2849	-0.1561	0.4569	-0.1655	0.10505	0.0377	0.059	-0.4424	-0.115233	-0.3767	0.1838	-0.0167	-0.0698667	0.3103	0.2012	0.0747	0.1954	YBL087C	RPL23A	S0000183	II	918	protein biosynthesis	structural constituent of ribosome	cytosolic large ribosomal subunit (sensu Eukarya)
YBL088C	-0.049	0.2549	0.3005	-0.0751	0.107825	-0.301	-0.3545	0.1959	-0.1532	-0.144	-1.0979	-0.2698	0.1953	-0.3291	0.1407	-0.0594	-0.0138	0.0225	0.2609	0.1016	0.0631	0.141867	0.1581	0.0463	0.1561	0.120167	YBL088C	TEL1	S0000184	II	8364	telomere maintenance*	inositol/phosphatidylinositol kinase	cellular_component unknown
YBL089W	0.3256	-0.1057	0.4821	0.1004	0.2006	-0.858	-0.3311	-0.4191	-0.536067	-0.4652	-0.5334	-0.8564	-0.6893	-0.636075	0.166	0.1005	0.0538	0.106767	0.2163	0.0533	-0.1819	0.0292333	-0.0648	-0.213	-0.096	-0.1246	YBL089W		S0000185	II	1530	biological_process unknown	not yet annotated	not yet annotated
YBL090W	0.4195	0.9401	0.3649	0.6296	0.588525	-0.8605	-1.8415	-0.8234	-1.17513	-0.6075	-1.309	-0.6186	-0.6822	-0.804325	-0.4041	0.174	-0.2296	-0.153233	0.3859	0.353	0.3385	0.359133	-0.2087	-0.3336	-0.59	-0.377433	YBL090W	MRP21	S0000186	II	534	protein biosynthesis*	structural constituent of ribosome	mitochondrial small ribosomal subunit
YBL091C	-0.0341	-0.6971	-0.1004	-0.1153	-0.236725	0.3754	1.4196	0.3275	0.7075	0.2648	1.4151	0.2014	0.1327	0.5035	-0.019	0.06	-0.0575	-0.0055	0.1055	-0.0112	-0.0817	0.0042	0.1079	0.0656	0.0581	0.0772	YBL091C	MAP2	S0000187	II	1266	not yet annotated	methionyl aminopeptidase	not yet annotated
YBL091C-A	0.0637	1.5977	0.6415	0.1612	0.616025	-0.8245	-1.6829	-0.5966	-1.03467	-0.3585	-1.7928	-0.578	-0.4114	-0.785175	-0.0974	0.2731	-0.4627	-0.0956667	0.1582	0.1415	-0.1803	0.0398	-0.1202	-0.0348	-0.1392	-0.0980667	YBL091C-A		S0007228	II	300	biological_process unknown	molecular_function unknown	not yet annotated
YBL092W	-0.0229	0.1431	0.0154	0.8273	0.240725	-0.5157	0.1359	-0.6748	-0.351533	0.0208	0.9416	0.0663	-0.8821	0.03665	-0.2893	0.4665	-0.0907	0.0288333	-0.1872	0.2037	-0.7063	-0.229933	0.014	-0.0898	-0.4634	-0.179733	YBL092W	RPL32	S0000188	II	393	protein biosynthesis	structural constituent of ribosome	cytosolic large ribosomal subunit (sensu Eukarya)
YBL093C	0.1425	-0.5103	-0.4895	0.1121	-0.1863	-0.028	-0.0522	NA	NA	-0.6632	0.4219	-0.4299	-0.3652	-0.2591	-0.3567	0.0847	0.0799	-0.0640333	0.2419	0.2896	0.076	0.2025	-0.0979	NA	-0.3247	NA	YBL093C	ROX3	S0000189	II	663	transcription, from Pol II promoter	RNA polymerase II transcription mediator	nucleus*
YBL094C	0.0683	2.016	NA	NA	NA	0.0113	-1.6788	-0.499	-0.722167	0.0337	-1.795	-0.4741	-0.5408	-0.69405	0.3735	0.1674	0.1043	0.215067	0.1964	-0.3524	-0.843	-0.333	-0.2219	NA	-0.7484	NA	YBL094C		S0000190	II	333	biological_process unknown	molecular_function unknown	not yet annotated
YBL095W	NA	NA	NA	NA	NA	NA	NA	NA	NA	NA	NA	NA	NA	NA	NA	NA	NA	NA	NA	NA	NA	NA	NA	NA	NA	NA	YBL095W		S0000191	II	813	biological_process unknown	molecular_function unknown	not yet annotated
YBL096C	NA	NA	NA	NA	NA	NA	NA	NA	NA	NA	NA	NA	NA	NA	NA	NA	NA	NA	NA	NA	NA	NA	NA	NA	NA	NA	YBL096C		S0000192	II	309	biological_process unknown	molecular_function unknown	not yet annotated
YBL097W	NA	0.1683	NA	NA	NA	NA	NA	NA	NA	NA	NA	NA	0.315	NA	-0.3597	-0.3411	NA	NA	NA	-0.6512	0.2056	NA	-0.0999	NA	0.3251	NA	YBL097W	BRN1	S0000193	II	2187	mitotic chromosome segregation*	molecular_function unknown	nucleus*
YBL098W	-0.2448	0.4392	-0.3724	-0.4634	-0.16035	1.0403	0.0864	0.7586	0.628433	0.6295	0.2849	-0.205	0.4349	0.286075	-0.1774	-0.1176	-0.0392	-0.1114	-0.0461	-0.2334	0.3628	0.0277667	-0.3282	-0.5548	-0.2663	-0.3831	YBL098W		S0000194	II	1383	biological_process unknown	molecular_function unknown	not yet annotated
YBL099W	0.0846	-1.9557	-0.4959	-0.3721	-0.684775	0.0467	1.724	0.3624	0.711033	0.24	1.907	-0.4367	0.3554	0.516425	-0.0094	-0.1149	0.2945	0.0567333	-0.3634	-0.508	-0.2832	-0.384867	-0.1998	0.0745	0.0638	-0.0205	YBL099W	ATP1	S0000195	II	1638	ATP synthesis coupled proton transport	hydrogen-transporting two-sector ATPase	hydrogen-transporting ATP synthase, catalytic core (sensu Eukarya)
YBL100C	0.1639	-4.4778	-1.5159	-0.6894	-1.6298	0.8084	4.0081	0.8971	1.90453	0.3609	2.4514	2.6513	0.8945	1.58953	0.1001	0.1704	0.249	0.173167	0.1611	0.0938	-0.2145	0.0134667	0.1437	0.4668	0.1671	0.2592	YBL100C		S0000196	II	315	biological_process unknown	molecular_function unknown	not yet annotated
YBL101C	-0.1679	-1.1833	0.1306	-0.1288	-0.33735	0.859	1.1783	0.476	0.837767	0.5176	1.4044	0.6529	0.5789	0.78845	0.2695	0.0517	0.1057	0.1423	-0.3081	-0.2619	-0.1576	-0.242533	0.1823	0.1122	0.0717	0.122067	YBL101C	ECM21	S0000197	II	3354	not yet annotated	molecular_function unknown	not yet annotated
YBL101W-A	0.2324	1.2754	-0.4462	0.2286	0.32255	-1.5453	-3.1184	-1.9064	-2.19003	-2.2168	-3.5812	-0.1868	-0.982	-1.7417	-0.101	0.3058	0.6331	0.2793	-1.5152	-1.5593	-0.5086	-1.19437	-1.0706	-0.6612	-0.5482	-0.76	YBL101W-A		S0002148	II	1317	unknown	unknown
YBL101W-B	NA	NA	NA	NA	NA	NA	NA	NA	NA	NA	NA	NA	NA	NA	NA	NA	NA	NA	NA	NA	NA	NA	NA	NA	NA	NA	YBL101W-B		S0002149	II	5314	unknown	unknown
YBL102W	-0.1111	-0.0344	0.1846	-0.2421	-0.05075	-0.4964	-0.6398	0.1164	-0.339933	-0.1529	-0.3075	-0.508	0.0069	-0.240375	-0.2594	-0.2181	-0.2111	-0.229533	-0.4022	-0.1305	0.0241	-0.169533	-0.2864	-0.0164	0.2908	-0.004	YBL102W	SFT2	S0000198	II	648	Golgi to endosome transport	molecular_function unknown	Golgi membrane
YBL103C	-0.1637	0.6134	0.1895	0.0143	0.163375	0.2374	NA	0.7929	NA	0.3814	0.6987	-0.0147	0.2669	0.333075	-0.0511	0.136	-0.1619	-0.0256667	0.3079	0.1635	0.2252	0.2322	0.1999	NA	0.2005	NA	YBL103C	RTG3	S0000199	II	1461	not yet annotated	not yet annotated	not yet annotated
YBL104C	-0.4861	0.0909	-0.3212	-0.1182	-0.20865	0.8868	0.2483	0.525	0.553367	0.4835	NA	1.0386	0.3659	NA	0.0097	0.1149	0.017	0.0472	NA	-0.4805	0.1164	NA	0.1043	NA	-0.1912	NA	YBL104C		S0000200	II	2778	biological_process unknown	not yet annotated	not yet annotated
YBL105C	-0.3223	-1.8793	-0.8711	-0.5498	-0.905625	0.3702	2.4829	0.7134	1.18883	-0.0173	1.2988	0.9308	0.5461	0.6896	0.1856	-0.3937	-0.1286	-0.112233	-0.8256	-0.6066	-0.0192	-0.4838	-0.1298	-0.2093	0.5778	0.0795667	YBL105C	PKC1	S0000201	II	3456	cell wall organization and biogenesis*	protein kinase C	cellular_component unknown
YBL106C	NA	NA	NA	-0.1305	NA	0.6047	NA	0.5674	NA	0.4121	-0.7614	0.5752	0.4223	0.16205	0.2833	-0.0685	0.3747	0.1965	NA	-0.1168	-0.0726	NA	0.0391	0.226	0.3645	0.209867	YBL106C	SRO77	S0000202	II	3033	not yet annotated	molecular_function unknown	not yet annotated
YBL107C	0.0669	0.2711	0.3709	0.3696	0.269625	-0.6099	-1.2005	-0.5068	-0.7724	-0.259	-0.997	-0.2436	-0.4415	-0.485275	-0.4011	0.0205	-0.2636	-0.214733	0.9742	0.2258	0.2243	0.474767	0.0155	-0.0975	-0.1817	-0.0879	YBL107C		S0000203	II	591	biological_process unknown	molecular_function unknown	not yet annotated
YBL107W-A	0.1922	1.8976	0.1823	0.0174	0.572375	-1.9639	-4.772	-0.8189	-2.51827	-2.3922	-4.9118	-1.862	-1.4271	-2.64827	-0.4406	0.2281	0.1944	-0.00603333	-0.4575	-0.4147	-0.569	-0.4804	-1.6106	-1.6448	-1.6761	-1.64383	YBL107W-A		S0007229	II	105	biological_process unknown	molecular_function unknown	not yet annotated
YBL108W	-0.5919	NA	NA	NA	NA	NA	NA	NA	NA	0.0669	NA	0.0827	NA	NA	0.1043	0.5393	-0.3333	0.103433	NA	0.1391	NA	NA	0.1338	NA	0.1363	NA	YBL108W		S0000204	II	306	biological_process unknown	molecular_function unknown	not yet annotated
YBL109W	0.2134	0.8105	-0.5987	0.2349	0.165025	-0.1599	-1.4873	-0.4284	-0.691867	-0.0689	-0.4839	0.2831	-0.1202	-0.097475	-0.1863	-0.0722	0.2698	0.00376667	0.4707	0.1821	-0.0644	0.196133	-0.0289	-0.0449	0.1414	0.0225333	YBL109W		S0002150	II	336	biological_process unknown	molecular_function unknown	not yet annotated
YBL111C	-0.173	-3.3944	-2.4061	-1.1841	-1.7894	NA	1.4811	0.3262	NA	0.5176	1.179	2.4396	1.6587	1.44873	0.4748	0.2873	0.7292	0.4971	-1.085	-1.5954	-0.8127	-1.16437	0.0582	0.1391	0.2006	0.132633	YBL111C		S0002151	II	2103	biological_process unknown	molecular_function unknown	not yet annotated
YBL112C	-0.3662	-2.6035	-2.159	-1.0711	-1.54995	1.134	1.7725	0.1733	1.0266	0.831	1.4058	3.2878	1.5245	1.76228	0.4802	0.5075	0.661	0.549567	-1.0518	-1.2424	-1.0645	-1.11957	0.2732	0.4141	0.2875	0.324933	YBL112C		S0002152	II	318	biological_process unknown	molecular_function unknown	not yet annotated
YBL113C	0.3598	NA	-0.3341	-0.304	NA	-0.2026	NA	0.2422	NA	-0.1659	NA	0.3568	0.4239	NA	0.4597	0.231	0.2631	0.317933	-0.3691	-0.6831	-0.3843	-0.478833	0.0036	-0.1784	0.2654	0.0302	YBL113C		S0002153	II	2379	biological_process unknown	molecular_function unknown	not yet annotated
YBR001C	0.1626	-0.7177	0.0201	0.07	-0.11625	0.4428	-0.0847	0.3381	0.232067	-0.1543	-0.1442	-0.0527	-0.0157	-0.091725	0.1905	-0.112	0.0219	0.0334667	-0.4281	-0.3909	-0.2151	-0.3447	-0.2294	-0.3652	-0.1043	-0.232967	YBR001C	NTH2	S0000205	II	2343	stress response*	alpha,alpha-trehalase	cellular_component unknown
YBR002C	0.0354	0.0211	-0.1858	0.2059	0.01915	-0.2569	-0.097	-0.0956	-0.149833	0.0168	-0.161	0.312	0.0268	0.04865	-0.0131	-0.0736	-0.2131	-0.0999333	0.2143	0.0764	0.6833	0.324667	0.4688	0.4079	0.2544	0.377033	YBR002C	RER2	S0000206	II	861	protein amino acid glycosylation	prenyltransferase	endoplasmic reticulum
YBR003W	0.1993	-0.089	0.1451	0.2159	0.117825	0.6824	0.5002	0.1443	0.4423	0.4749	0.1274	0.516	0.1575	0.31895	0.197	0.1255	0.1348	0.152433	0.1941	0.2155	-0.2156	0.0646667	0.1905	0.3859	0.1768	0.251067	YBR003W	COQ1	S0000207	II	1422	ubiquinone metabolism	trans-hexaprenyltranstransferase	not yet annotated
YBR004C	-0.119	0.3244	-0.3696	-0.0982	-0.0656	0.3479	-0.5075	-0.1827	-0.1141	0.0789	-0.3418	0.1691	-0.5078	-0.1504	-0.1546	0.2646	0.1119	0.0739667	0.7774	0.8546	0.4485	0.6935	0.3323	0.3528	-0.0608	0.2081	YBR004C		S0000208	II	1302	biological_process unknown	not yet annotated	not yet annotated
YBR005W	-0.5029	NA	-0.839	-0.3988	NA	1.7342	NA	-0.4268	NA	0.7276	NA	1.325	-0.6564	NA	-0.2397	0.57	-0.2505	0.0266	0.0885	0.1993	-1.1484	-0.286867	0.6686	0.6364	-0.9023	0.134233	YBR005W		S0000209	II	642	biological_process unknown	molecular_function unknown	not yet annotated
YBR006W	0.1144	-1.5921	-0.0159	0.0384	-0.3638	0.2213	1.271	NA	NA	0.0099	1.902	-0.3505	0.0119	0.393325	-0.1362	-0.0002	-0.0146	-0.0503333	0.006	-0.3389	-0.3259	-0.2196	-0.1317	0.1192	-0.0235	-0.012	YBR006W		S0000210	II	1494	oxidative stress response*	succinate-semialdehyde dehydrogenase (NAD(P)+)	cellular_component unknown
YBR007C	-0.1485	-0.1659	-0.3565	0.1417	-0.1323	-0.0961	-0.6026	0.2053	-0.164467	0.0467	-0.3098	0.1732	0.1939	0.026	0.1876	-0.0804	-0.0182	0.0296667	-1.1169	-0.6795	0.1533	-0.5477	0.0734	0.126	0.2191	0.1395	YBR007C		S0000211	II	2211	biological_process unknown	molecular_function unknown	not yet annotated
YBR008C	NA	0.0437	0.5439	0.0352	NA	-0.0718	0.7692	NA	NA	-0.3801	NA	-0.3047	NA	NA	0.2903	-0.0954	NA	NA	NA	0.5478	0.1861	NA	0.1006	0.1875	0.166	0.151367	YBR008C	FLR1	S0000212	II	1647	not yet annotated	transporter	not yet annotated
YBR009C	0.2455	1.254	0.358	0.5686	0.606525	0.3557	-0.3589	0.593	0.1966	0.3226	-0.4702	0.3761	0.1388	0.091825	0.1293	0.526	-0.4327	0.0742	1.1872	0.3975	1.3742	0.9863	0.0401	0.3032	0.1553	0.1662	YBR009C	HHF1	S0000213	II	312	chromatin assembly/disassembly	DNA binding	nucleosome
YBR010W	-0.2293	-0.5245	-0.0471	0.0219	-0.19475	0.8827	1.0483	0.8844	0.938467	0.3121	1.0297	0.5921	0.3102	0.561025	0.2431	0.2958	-0.16	0.1263	-0.171	0.2227	0.7322	0.2613	0.0209	0.02	-0.2682	-0.0757667	YBR010W	HHT1	S0000214	II	411	chromatin assembly/disassembly	DNA binding	nucleus*
YBR011C	NA	NA	NA	NA	NA	NA	NA	NA	NA	NA	NA	NA	NA	NA	NA	NA	NA	NA	NA	NA	NA	NA	NA	NA	NA	NA	YBR011C	IPP1	S0000215	II	864	not yet annotated	inorganic diphosphatase	not yet annotated
YBR012C	-0.5028	0.9272	-0.0502	0.0121	0.096575	-1.5265	-2.1446	-0.7748	-1.48197	-0.4471	-1.6859	-1.343	-0.5853	-1.01533	-0.5483	-0.1911	-0.3963	-0.378567	-0.6967	-0.7231	-0.2353	-0.5517	-0.3299	-0.4032	-0.6067	-0.4466	YBR012C		S0000216	II	420	biological_process unknown	molecular_function unknown	not yet annotated
YBR012W-A	-0.2281	-3.0377	-1.3791	-1.1746	-1.45487	-0.7805	0.1277	-1.157	-0.603267	-2.1095	0.0357	-0.3768	-0.7316	-0.79555	-0.0316	-0.0706	0.2979	0.0652333	-1.7506	-2.15	-0.7511	-1.55057	-2.4509	-1.7765	-1.6179	-1.94843	YBR012W-A		S0002154	II	1323	unknown	unknown
YBR012W-B	-0.1661	-0.7127	-0.1665	-0.4501	-0.37385	-2.4418	-0.1971	-2.0926	-1.57717	-2.8079	-0.1438	-2.2335	-1.9828	-1.792	-0.1032	0.0929	0.7028	0.230833	-0.759	-0.7125	-0.4982	-0.656567	-2.6707	-2.206	-2.4282	-2.43497	YBR012W-B		S0002155	II	5272	unknown	unknown
YBR013C	-0.1543	-0.3981	0.0173	-0.2538	-0.197225	-1.7736	-0.5483	-1.0798	-1.1339	-0.8738	-0.8888	-1.294	-0.8476	-0.97605	-0.2642	-0.1573	-0.293	-0.238167	-0.5522	-0.5824	-0.297	-0.4772	-0.4292	-0.3806	NA	NA	YBR013C		S0000217	II	390	biological_process unknown	molecular_function unknown	not yet annotated
YBR014C	0.1769	1.1951	0.3946	0.067	0.4584	-1.7739	-2.1866	-1.3012	-1.7539	-1.2977	-1.5124	-1.0834	-0.8158	-1.17732	-0.3382	-0.2802	-0.3503	-0.3229	-0.2775	-0.0872	-0.1507	-0.1718	-0.5081	-0.7284	-0.6454	-0.6273	YBR014C		S0000218	II	612	biological_process unknown	molecular_function unknown	not yet annotated
YBR015C	-0.1878	-3.0411	-0.5989	-0.1867	-1.00362	0.6764	2.9188	0.0552	1.2168	0.1504	2.6781	0.7282	0.3215	0.96955	0.0445	0.0013	-0.0599	-0.0047	-0.1011	-0.141	-0.1459	-0.129333	0.0106	0.0712	0.0748	0.0522	YBR015C	MNN2	S0000219	II	1794	protein amino acid glycosylation	not yet annotated	not yet annotated
YBR016W	-0.4068	-1.9016	-0.7392	-0.2646	-0.82805	0.7172	1.816	-0.1783	0.784967	0.3085	3.0182	1.2109	0.2268	1.1911	0.7378	0.6969	-0.0471	0.462533	-0.6902	-0.7096	-1.3024	-0.900733	-0.07	0.1517	-0.7429	-0.2204	YBR016W		S0000220	II	387	biological_process unknown	molecular_function unknown	not yet annotated
YBR017C	NA	NA	NA	NA	NA	NA	NA	NA	NA	NA	NA	NA	NA	NA	NA	NA	NA	NA	NA	NA	NA	NA	NA	NA	NA	NA	YBR017C	KAP104	S0000221	II	2757	mRNA-binding (hnRNP) protein-nucleus import*	nuclear localization sequence binding	cytosol
YBR018C	-0.0726	0.7521	0.2017	0.183	0.26605	0.4382	-0.8994	-0.0721	-0.177767	0.1073	-0.424	0.1506	-0.2094	-0.093875	0.1569	0.3533	-0.1881	0.107367	-0.7045	0.0261	-0.4617	-0.380033	0.0242	-0.4628	-0.5852	-0.341267	YBR018C	GAL7	S0000222	II	1101	galactose metabolism	UTP-hexose-1-phosphate uridylyltransferase	cytoplasm
YBR019C	-0.1978	-0.9804	-0.2456	-0.1571	-0.395225	0.8171	1.6179	2.2717	1.5689	1.1077	1.9845	1.8643	0.8637	1.45505	0.2394	0.4502	-0.0785	0.2037	-0.2551	0.0136	-0.0563	-0.0992667	0.2206	0.448	-0.0367	0.210633	YBR019C	GAL10	S0000223	II	2100	galactose metabolism	UDP-glucose 4-epimerase	cytoplasm
YBR020W	-0.2997	-0.0742	0.4097	0.1028	0.03465	0.2811	1.7513	0.1618	0.7314	0.3624	1.5832	0.0922	-0.1076	0.48255	0.9058	0.2686	-0.0495	0.374967	-0.0996	0.0559	-0.2392	-0.0943	0.4973	0.1497	-0.106	0.180333	YBR020W	GAL1	S0000224	II	1587	galactose metabolism	galactokinase	plasma membrane*
YBR021W	-0.1572	-0.6418	-0.5077	-0.2757	-0.3956	1.0742	1.3187	0.0167	0.8032	0.6878	0.9462	1.1201	0.6936	0.861925	0.1735	0.1235	-0.0296	0.0891333	1.5197	1.3621	0.425	1.10227	0.3832	0.1464	0.3867	0.305433	YBR021W	FUR4	S0000225	II	1902	transport	uracil permease	not yet annotated
YBR022W	-0.0145	2.1434	0.1918	0.0808	0.600375	-0.6745	-2.3609	-0.7156	-1.25033	-0.2316	-2.3305	-0.5791	-0.5306	-0.91795	-0.0173	0.2244	-0.2388	-0.0105667	0.3117	0.222	-0.1569	0.1256	0.0102	-0.0939	-0.4845	-0.1894	YBR022W		S0000226	II	534	biological_process unknown	molecular_function unknown	not yet annotated
YBR023C	0.2167	-0.5614	-0.2151	-0.1439	-0.175925	-0.5702	-0.3304	-0.6325	-0.511033	-0.3674	0.0706	-0.2008	-0.3918	-0.22235	0.3759	0.0428	0.4373	0.285333	-0.3638	-0.2101	-0.2209	-0.264933	-0.2502	-0.287	-0.1995	-0.245567	YBR023C	CHS3	S0000227	II	3498	cytokinesis*	chitin synthase	contractile ring (sensu Saccharomyces)
YBR024W	0.0416	0.9148	-0.0799	-0.0769	0.1999	-0.2825	-1.0632	-0.0444	-0.463367	-0.0396	-0.9102	-0.3336	0.1214	-0.2905	-0.3371	-0.2078	-0.0779	-0.2076	-0.3278	-0.1952	-0.0474	-0.190133	-0.1757	0.0204	0.0336	-0.0405667	YBR024W	SCO2	S0000228	II	906	copper ion transport	molecular_function unknown	mitochondrial membrane
YBR025C	-0.1182	-0.9447	0.0407	0.0569	-0.241325	0.6815	1.667	0.3631	0.903867	0.4241	2.7278	0.3132	0.3433	0.9521	0.0623	0.0882	0.0224	0.0576333	0.366	0.2511	0.2058	0.2743	0.2473	0.4006	0.3127	0.3202	YBR025C		S0000229	II	1185	biological_process unknown	molecular_function unknown	cytoplasm
YBR026C	0.1387	1.077	0.2519	0.0571	0.381175	-0.1863	-0.9233	-0.5712	-0.560267	-0.2587	-1.7087	-0.6867	-0.5269	-0.79525	0.1076	0.0246	0.1586	0.0969333	-0.5053	-0.2698	-0.317	-0.364033	-0.6708	-0.5152	-0.4139	-0.5333	YBR026C	MRF1'	S0000230	II	1143	respiration	DNA binding	nucleus
YBR027C	NA	NA	NA	NA	NA	0.603	-2.2079	NA	NA	NA	NA	NA	-0.0425	NA	NA	0.0919	NA	NA	NA	0.5962	NA	NA	NA	NA	0.307	NA	YBR027C		S0000231	II	333	biological_process unknown	molecular_function unknown	not yet annotated
YBR028C	-0.3799	0.0951	-0.2006	0.0014	-0.121	1.3865	1.035	0.7399	1.0538	0.581	1.0335	0.9517	0.516	0.77055	-0.1705	-0.1232	-0.2718	-0.1885	0.6638	0.6464	0.5588	0.623	0.1677	0.4062	0.3123	0.2954	YBR028C		S0000232	II	1578	biological_process unknown	molecular_function unknown	not yet annotated
YBR029C	-0.1966	-2.4556	-0.2704	-0.1548	-0.76935	0.5863	2.7133	0.0284	1.10933	0.6534	2.0831	0.6387	0.0204	0.8489	0.0472	-0.1343	0.2916	0.0681667	0.829	0.5585	0.1799	0.522467	0.1884	0.0184	0.2585	0.1551	YBR029C	CDS1	S0000233	II	1374	phosphatidylglycerol biosynthesis*	phosphatidate cytidylyltransferase	mitochondrion*
YBR030W	0.0849	0.4713	NA	NA	NA	0.4617	-0.2798	NA	NA	0.5559	-0.0464	0.3316	NA	NA	0.1128	NA	0.2852	NA	0.28	0.1079	NA	NA	0.219	NA	NA	NA	YBR030W		S0000234	II	1659	biological_process unknown	molecular_function unknown	not yet annotated
YBR031W	0.8751	-4.2359	0.5446	-0.0229	-0.709775	-0.5557	3.6526	-0.8543	0.747533	-0.1225	3.767	-0.4332	-1.0364	0.543725	0.5044	0.2728	-0.3044	0.1576	1.2258	0.8609	-0.2697	0.605667	0.2438	-0.2005	-0.1723	-0.043	YBR031W	RPL4A	S0000235	II	1089	protein biosynthesis	structural constituent of ribosome	cytosolic large ribosomal subunit (sensu Eukarya)
YBR032W	NA	NA	NA	NA	NA	NA	NA	NA	NA	NA	NA	NA	NA	NA	NA	0.2265	NA	NA	NA	0.4467	NA	NA	NA	NA	NA	NA	YBR032W		S0000236	II	303	biological_process unknown	molecular_function unknown	not yet annotated
YBR033W	-0.1672	-0.5953	-0.3408	-0.3161	-0.35485	0.9082	0.6085	0.8597	0.792133	0.4356	0.8958	0.6022	0.8183	0.687975	-0.1116	-0.0247	0.0093	-0.0423333	-0.2053	-0.128	0.0536	-0.0932333	0.0313	0.0503	0.4207	0.167433	YBR033W		S0000237	II	2760	biological_process unknown	molecular_function unknown	not yet annotated
YBR034C	-0.5511	-0.0469	-0.5805	-0.4588	-0.409325	1.6418	1.3379	0.4341	1.13793	1.6649	0.8615	1.1665	0.2779	0.9927	-0.1172	-0.4936	-0.0752	-0.228667	1.2953	1.0637	0.117	0.825333	0.8244	0.8487	0.314	0.662367	YBR034C	HMT1	S0000238	II	1047	not yet annotated	not yet annotated	not yet annotated
YBR035C	0.0965	-1.5888	-0.234	-0.25	-0.494075	0.547	-0.3424	0.5659	0.256833	-0.6077	0.8167	-0.7879	-0.0024	-0.145325	-0.2844	-0.397	-0.2057	-0.2957	-0.2493	-0.2845	0.1241	-0.136567	-0.3026	-0.401	0.0132	-0.230133	YBR035C	PDX3	S0000239	II	687	not yet annotated	pyridoxamine-phosphate oxidase	not yet annotated
YBR036C	0.0977	-1.2678	0.1094	-0.2431	-0.32595	-1.0947	0.7008	-0.3214	-0.238433	-0.6465	0.863	-1.1447	-0.2408	-0.29225	0.0861	-0.1416	0.0874	0.0106333	0.2638	0.0048	-0.1329	0.0452333	-0.4392	-0.582	-0.4082	-0.476467	YBR036C	CSG2	S0000240	II	1233	sphingolipid metabolism	not yet annotated	not yet annotated
YBR037C	0.3283	NA	0.0849	0.048	NA	0.8649	1.1212	0.9084	0.964833	0.5352	1.2192	0.4055	0.6085	0.6921	0.053	-0.1913	-0.0779	-0.0720667	0.3165	0.0486	0.2289	0.198	0.0523	0.2362	0.2032	0.1639	YBR037C	SCO1	S0000241	II	888	protein complex assembly*	molecular_function unknown	mitochondrial inner membrane
YBR038W	0.0949	-1.0883	-0.2157	-0.107	-0.329025	0.1306	0.558	-0.117	0.190533	-0.4071	0.8491	-0.2768	-0.3215	-0.039075	0.1657	-0.0661	0.0421	0.0472333	-0.1986	-0.2886	-0.1791	-0.2221	-0.1999	-0.4543	-0.0833	-0.245833	YBR038W	CHS2	S0000242	II	2892	cytokinesis*	chitin synthase	contractile ring (sensu Saccharomyces)
YBR039W	-0.0548	-1.0376	-0.506	-0.3479	-0.486575	0.1751	0.5959	-0.1038	0.2224	0.0973	1.4613	0.6027	0.0501	0.55285	-0.1797	-0.0709	-0.1225	-0.124367	-0.0331	-0.3988	0.1169	-0.105	-0.1102	-0.0619	0.0654	-0.0355667	YBR039W	ATP3	S0000243	II	936	ATP synthesis coupled proton transport	hydrogen-transporting two-sector ATPase	hydrogen-transporting ATP synthase, central stalk (sensu Eukarya)
YBR040W	NA	NA	NA	NA	NA	NA	NA	NA	NA	NA	NA	NA	NA	NA	NA	-0.3558	NA	NA	NA	NA	NA	NA	-0.0707	NA	0.4608	NA	YBR040W	FIG1	S0000244	II	897	mating (sensu Saccharomyces)	not yet annotated	not yet annotated
YBR041W	-0.194	-1.3189	-0.167	-0.148	-0.456975	-0.2033	1.0058	-0.291	0.1705	-0.1802	0.6373	-0.1295	-0.1602	0.04185	-0.0505	-0.0101	-0.0631	-0.0412333	-0.6156	-0.5804	-0.5274	-0.574467	-0.2045	-0.2026	-0.33	-0.2457	YBR041W	FAT1	S0000245	II	1872	very long chain fatty acid metabolism*	long-chain-fatty-acid-CoA-ligase*	plasma membrane*
YBR042C	-0.0699	NA	0.0892	0.0243	NA	-0.2661	0.3834	0.0358	0.0510333	-0.2254	0.8453	-0.1478	NA	NA	-0.0985	-0.018	-0.2171	-0.1112	0.178	0.3519	0.6662	0.3987	0.0261	-0.1206	-0.108	-0.0675	YBR042C		S0000246	II	1194	biological_process unknown	molecular_function unknown	not yet annotated
YBR043C	-0.1138	-0.1652	-0.278	-0.2032	-0.19005	0.0283	0.1848	0.642	0.285033	-0.2346	-0.3795	-0.3908	0.0148	-0.247525	0.0033	-0.0488	0.1442	0.0329	-0.3735	-0.3233	-0.0743	-0.257033	NA	-0.4235	-0.0907	NA	YBR043C		S0000247	II	2070	biological_process unknown	not yet annotated	not yet annotated
YBR044C	0.1008	-0.5176	-0.0275	0.0445	-0.09995	0.0073	0.2338	0.1034	0.114833	-0.0703	0.3592	0.1071	-0.0542	0.08545	0.18	0.0632	-0.0373	0.0686333	-0.1532	-0.112	-0.2154	-0.1602	-0.1796	-0.1809	-0.2613	-0.207267	YBR044C	TCM62	S0000248	II	1722	protein complex assembly	chaperone	mitochondrial inner membrane
YBR045C	NA	0.5031	0.02	NA	NA	NA	NA	-0.4158	NA	-0.5991	-0.4822	-1.0031	-0.2683	-0.588175	0.0656	-0.0175	0.2902	0.112767	-1.6057	-0.8977	-0.5456	-1.01633	-0.5123	-1.0268	-0.3624	-0.633833	YBR045C	GIP1	S0000249	II	1722	not yet annotated	not yet annotated	not yet annotated
YBR046C	0.0879	-1.2225	0.3228	-0.0007	-0.203125	-0.5563	-0.0581	-0.6749	-0.429767	-0.1602	0.3524	-0.7188	-0.7632	-0.32245	0.1333	-0.0595	0.0764	0.0500667	-1.4097	-1.3787	-1.0312	-1.2732	-0.2431	-0.3177	-0.6209	-0.3939	YBR046C	ZTA1	S0000250	II	1005	biological_process unknown	molecular_function unknown	not yet annotated
YBR047W	0.1304	1.2629	0.6121	0.4875	0.623225	-0.1391	-1.6638	-0.4085	-0.737133	-0.0923	-1.4491	-1.0421	-1.2087	-0.94805	0.0478	0.0682	-0.3295	-0.0711667	-0.1293	-0.2131	-0.4464	-0.262933	0.0655	NA	-0.775	NA	YBR047W		S0000251	II	528	biological_process unknown	molecular_function unknown	not yet annotated
YBR048W	-0.7186	-0.0468	-0.1139	0.3265	-0.1382	0.283	0.6934	-0.0233	0.3177	0.2144	1.2201	0.9408	-0.0798	0.573875	-0.2935	0.4113	-0.0581	0.0199	-0.0542	0.486	-0.2309	0.0669667	0.7164	0.2655	-0.263	0.239633	YBR048W	RPS11B	S0000252	II	982	protein biosynthesis*	structural constituent of ribosome	cytosolic small ribosomal subunit (sensu Eukarya)
YBR049C	0.0921	NA	NA	NA	NA	1.0333	0.4548	0.4329	0.640333	0.3662	0.1275	1.1928	0.5924	0.569725	-0.1405	-0.0177	0.3066	0.0494667	0.7015	0.365	NA	NA	0.0387	NA	0.1457	NA	YBR049C	REB1	S0000253	II	2433	transcription regulation, from Pol II promoter*	Pol I transcription termination factor	nucleus
YBR050C	0.3391	NA	0.3505	NA	NA	-0.0931	NA	-0.3238	NA	-0.2352	NA	-0.3574	-0.384	NA	0.2045	-0.1932	-0.168	-0.0522333	0.0086	0.2524	-0.2455	0.00516667	0.0415	-0.0496	-0.3997	-0.135933	YBR050C	REG2	S0000254	II	1017	not yet annotated	not yet annotated	not yet annotated
YBR051W	NA	NA	NA	NA	NA	NA	NA	NA	NA	NA	NA	NA	NA	NA	NA	NA	NA	NA	NA	NA	NA	NA	NA	NA	NA	NA	YBR051W		S0000255	II	351	biological_process unknown	molecular_function unknown	not yet annotated
YBR052C	0.2946	1.1172	0.461	0.0894	0.49055	-0.3615	-1.1016	-0.2649	-0.576	-0.4273	-1.0663	-0.3515	-0.0647	-0.47745	-0.1867	-0.2672	-0.2856	-0.2465	-0.2315	0.2183	0.0569	0.0145667	-0.335	0.1229	-0.0546	-0.0889	YBR052C		S0000256	II	633	biological_process unknown	molecular_function unknown	not yet annotated
YBR053C	0.364	0.5321	0.5274	-0.0924	0.332775	-0.0652	-1.0247	0.1354	-0.318167	-0.3922	-0.1945	-0.6316	0.0816	-0.284175	0.1247	-0.172	0.0753	0.00933333	-0.2226	-0.2621	-0.0165	-0.167067	-0.228	-0.0349	0.0548	-0.0693667	YBR053C		S0000257	II	1077	biological_process unknown	molecular_function unknown	not yet annotated
YBR054W	-2.4887	-5.1049	-1.6243	-0.6046	-2.45562	1.4613	4.9904	-0.3256	2.04203	1.071	4.4548	-0.3364	-0.293	1.2241	-1.3296	-0.3824	-1.2913	-1.0011	0.6553	0.4107	-0.4317	0.211433	0.1413	0.4684	0.0769	0.228867	YBR054W	YRO2	S0000258	II	1035	biological_process unknown	not yet annotated	not yet annotated
YBR055C	-0.3573	0.0286	-0.2036	-0.148	-0.170075	0.433	-0.4088	0.2047	0.0763	0.0533	0.0175	0.1516	0.0694	0.07295	-0.3576	-0.2327	-0.1983	-0.262867	0.237	0.5371	0.2357	0.3366	0.1917	0.356	0.2126	0.253433	YBR055C	PRP6	S0000259	II	2700	mRNA splicing	not yet annotated	not yet annotated
YBR056W	0.2475	0.5786	0.2685	-0.0202	0.2686	-0.3041	-1.514	-0.4754	-0.7645	-0.4195	-1.3108	-0.5715	-0.1941	-0.623975	0.0851	0.0197	0.1361	0.0803	-0.3226	-0.3728	-0.5987	-0.431367	-0.3703	-0.2395	-0.4036	-0.3378	YBR056W		S0000260	II	1506	biological_process unknown	molecular_function unknown	not yet annotated
YBR057C	0.0658	0.2398	0.3871	-0.0138	0.169725	-1.0186	-0.593	-0.8289	-0.8135	-0.3229	-0.0333	-1.1108	-0.686	-0.53825	-0.1466	0.0907	0.0399	-0.00533333	-0.1796	-0.1534	-0.391	-0.241333	-0.3721	-0.5862	-0.4262	-0.4615	YBR057C	MUM2	S0000261	II	1101	premeiotic DNA synthesis	molecular_function unknown	not yet annotated
YBR058C	-0.0307	-0.7899	0.1316	0.019	-0.1675	0.3525	0.9251	-0.0113	0.4221	0.1357	1.5547	-0.0676	0.0037	0.406625	0.06	0.052	0.1015	0.0711667	-0.1274	-0.0529	-0.0225	-0.0676	-0.0776	0.0324	0.0267	-0.00616667	YBR058C	UBP14	S0000262	II	2412	deubiquitylation	ubiquitin-specific protease	cellular_component unknown
YBR059C	0.0776	-0.9017	0.2102	-0.3333	-0.2368	-0.0798	0.4349	0.2909	0.215333	-0.0372	0.9736	0.3132	0.4251	0.418675	0.2252	0.0479	0.1897	0.154267	-0.9448	-0.7949	-0.6019	-0.780533	-0.2866	-0.0401	0.0958	-0.0769667	YBR059C		S0000263	II	3327	biological_process unknown	protein kinase	not yet annotated
YBR060C	-0.2112	0.8798	0.2162	-0.005	0.21995	0.8276	-0.1398	0.6339	0.440567	0.0214	-0.3407	0.2422	0.2535	0.0441	0.1165	-0.0525	-0.126	-0.0206667	0.3006	0.3216	0.5024	0.374867	0.1016	0.2868	0.3989	0.262433	YBR060C	ORC2	S0000264	II	1863	DNA replication initiation*	DNA replication origin binding	origin recognition complex
YBR061C	-0.0657	-0.338	-0.1823	-0.0044	-0.1476	0.6747	0.8948	0.6369	0.735467	0.4053	0.8928	0.7973	0.2716	0.59175	-0.0348	-0.0713	-0.0774	-0.0611667	0.3216	0.4138	0.4196	0.385	0.1988	0.2673	0.158	0.208033	YBR061C		S0000265	II	933	biological_process unknown	molecular_function unknown	not yet annotated
YBR062C	0.1624	2.5399	0.2079	0.1741	0.771075	-0.7573	-3.34	-0.2588	-1.45203	-0.44	-3.0935	-0.7439	-0.2818	-1.1398	-0.2762	-0.0643	-0.1556	-0.165367	-0.217	0.2693	0.3613	0.137867	-0.2636	-0.0731	-0.0248	-0.1205	YBR062C		S0000266	II	348	biological_process unknown	molecular_function unknown	not yet annotated
YBR063C	-0.0412	1.1906	0.3275	-0.0377	0.3598	0.2961	-0.0353	0.7039	0.321567	0.0065	NA	-0.0919	0.0231	NA	-0.2824	0.058	-0.2036	-0.142667	0.4611	0.4775	0.7676	0.568733	-0.1201	0.4585	0.3705	0.2363	YBR063C		S0000267	II	1215	biological_process unknown	molecular_function unknown	not yet annotated
YBR064W	-0.1336	0.2465	NA	0.1574	NA	0.1235	0.7201	0.1699	0.337833	0.0094	-0.061	-0.0513	-0.0572	-0.040025	-0.334	0.0657	0.0342	-0.0780333	0.3961	0.3823	0.3403	0.3729	0.1641	0.3761	0.2798	0.273333	YBR064W		S0000268	II	429	biological_process unknown	molecular_function unknown	not yet annotated
YBR065C	0.0687	-0.4301	-0.1049	-0.099	-0.141325	0.6299	0.574	0.5366	0.580167	0.124	0.243	0.3162	0.4774	0.29015	0.0471	-0.1753	0.0569	-0.0237667	-0.0651	-0.1979	0.2359	-0.00903333	0.0166	0.2341	0.4189	0.2232	YBR065C	ECM2	S0000269	II	1095	not yet annotated	molecular_function unknown	not yet annotated
YBR066C	-0.4019	1.2182	-0.1346	0.2364	0.229525	0.3971	-0.4077	-0.0263	-0.0123	0.6393	-0.3055	0.953	0.9071	0.548475	-0.4934	0.019	-0.283	-0.252467	0.3394	0.7303	NA	NA	1.1699	1.1351	0.8829	1.06263	YBR066C	NRG2	S0000270	II	663	biological_process unknown	transcriptional repressor	not yet annotated
YBR067C	0.9557	-1.892	1.3054	NA	NA	-2.4431	1.1029	-0.9181	-0.752767	-2.267	1.0563	-2.5364	-1.756	-1.37577	0.0401	-0.0997	-0.0427	-0.0341	1.1178	1.6224	1.0613	1.26717	-0.7984	-0.917	-0.6649	-0.793433	YBR067C	TIP1	S0000271	II	633	not yet annotated	not yet annotated	not yet annotated
YBR068C	0.2582	-4.302	0.1935	0.2243	-0.9065	1.2243	4.5705	1.1256	2.3068	0.583	3.825	0.3129	0.8405	1.39035	0.3526	0.3975	0.0243	0.258133	1.8703	1.4158	0.9194	1.40183	0.8664	0.9522	0.7651	0.861233	YBR068C	BAP2	S0000272	II	1830	transport	not yet annotated	not yet annotated
YBR069C	0.0479	-1.9228	-0.1159	0.2384	-0.4381	1.2667	2.922	0.7477	1.64547	0.8217	2.0284	0.8899	0.1878	0.98195	0.071	0.446	0.177	0.231333	1.0536	0.9181	0.9775	0.983067	0.5901	0.5216	0.4781	0.529933	YBR069C	VAP1	S0000273	II	1860	transport	amino acid permease	not yet annotated
YBR070C	0.347	-0.3525	0.3311	0.2588	0.1461	-0.8953	-1.278	-0.7014	-0.958233	-0.6415	0.1012	-0.3016	-0.2403	-0.27055	0.3578	0.0748	-0.0247	0.135967	-0.2102	-0.0945	0.194	-0.0369	-0.2873	-0.328	-0.4203	-0.3452	YBR070C		S0000274	II	714	stress response	not yet annotated	not yet annotated
YBR071W	-0.803	NA	-0.5813	-0.3132	NA	0.3879	NA	-0.3705	NA	0.8147	NA	0.9003	-0.0652	NA	0.4592	0.4471	0.1369	0.347733	-0.7321	-0.866	-1.1872	-0.928433	0.1608	0.0541	-0.5376	-0.107567	YBR071W		S0000275	II	636	biological_process unknown	molecular_function unknown	cytoplasm
YBR072W	-0.5975	-0.0809	-0.6092	-0.1346	-0.35555	1.2894	0.7893	2.5479	1.5422	0.2042	-0.5904	-0.6876	-0.1864	-0.31505	-0.0506	0.217	0.2227	0.1297	-0.434	-0.1653	1.8064	0.402367	-0.8331	-0.8415	-1.627	-1.10053	YBR072W	HSP26	S0000276	II	645	stress response*	heat shock protein	cytoplasm*
YBR073W	-0.081	0.3269	-0.2078	0.0536	0.022925	0.1545	0.0123	-0.0342	0.0442	-0.13	-0.002	0.5049	0.2026	0.143875	-0.0109	-0.2153	-0.0665	-0.0975667	0.0651	-0.0656	0.151	0.0501667	0.2331	0.1455	0.2724	0.217	YBR073W	RDH54	S0000277	II	2877	meiotic recombination*	DNA repair protein*	not yet annotated
YBR074W	0.1038	-0.9234	-1.1432	-0.2284	-0.5478	0.7376	NA	0.1885	NA	-0.0012	NA	2.1212	0.2684	NA	-0.4138	-0.0406	0.0648	-0.129867	-0.2963	0.1199	0.4959	0.1065	-0.0444	0.048	0.1676	0.0570667	YBR074W		S0000278	II	1242	biological_process unknown	molecular_function unknown	not yet annotated
YBR075W	-0.0947	0.1317	-0.3044	0.0709	-0.049125	0.0909	-0.6675	-0.0358	-0.204133	-0.2336	-0.4869	0.1406	-0.1827	-0.19065	-0.1995	-0.2479	-0.2598	-0.235733	0.1055	0.2046	0.4618	0.2573	-0.117	-0.0352	0.002	-0.0500667	YBR075W		S0000279	II	1383	biological_process unknown	molecular_function unknown	not yet annotated
YBR076W	-0.3476	1.4357	0.1519	-0.4296	0.2026	-0.7341	-2.825	0.2458	-1.10443	0.3041	-2.7827	-0.6144	0.0836	-0.75235	-0.093	-0.1309	-0.129	-0.117633	0.4968	0.2794	0.0706	0.282267	0.369	0.2449	0.1179	0.243933	YBR076W	ECM8	S0000280	II	1020	not yet annotated	molecular_function unknown	not yet annotated
YBR077C	0.1215	NA	0.0888	0.1745	NA	-0.5677	0.509	-0.3149	-0.124533	-0.4937	NA	-0.6979	-0.3856	NA	-0.1213	-0.1659	-0.3652	-0.217467	0.1514	0.2433	-0.1184	0.0921	-0.0199	-0.2061	-0.2134	-0.146467	YBR077C		S0000281	II	489	biological_process unknown	molecular_function unknown	cytoplasm
YBR078W	-0.0641	-2.1429	-0.2111	-0.3822	-0.700075	-0.6973	2.0912	0.0298	0.474567	0.0913	1.9658	-0.1546	-0.0481	0.4636	0.1216	-0.1891	-0.1035	-0.057	0.2675	0.3736	0.51	0.3837	-0.5159	-0.2193	-0.0121	-0.2491	YBR078W	ECM33	S0000282	II	1737	not yet annotated	molecular_function unknown	not yet annotated
YBR079C	-0.2782	-1.4302	-0.5669	-0.0308	-0.576525	1.1661	1.7764	0.6837	1.20873	0.9194	1.2825	1.4642	0.5614	1.05688	0.1936	-0.0304	0.1735	0.112233	-0.1522	0.1011	0.0701	0.00633333	0.303	0.4757	0.4115	0.396733	YBR079C	RPG1	S0000283	II	2895	protein synthesis initiation	translation initiation factor	cytoplasm*
YBR080C	0.149	-0.4923	-0.0216	-0.0388	-0.100925	0.2924	0.6884	0.0792	0.353333	0.1712	0.5665	0.2729	0.2588	0.31735	0.335	0.0997	0.0849	0.1732	-0.2308	-0.4983	-0.2958	-0.341633	0.0452	0.0175	0.0736	0.0454333	YBR080C	SEC18	S0000284	II	2277	ER to Golgi transport*	adenosinetriphosphatase	cytoplasm*
YBR081C	0.0216	0.2635	-0.2351	0.0116	0.0154	0.3404	-0.362	0.217	0.0651333	NA	-0.5575	0.2804	0.1445	NA	0.1318	-0.1146	-0.0935	-0.0254333	0.0768	0.2696	0.0731	0.139833	0.1366	0.0536	0.2739	0.1547	YBR081C	SPT7	S0000285	II	3999	chromatin modification*	not yet annotated	SAGA complex
YBR082C	-0.7899	1.1108	-0.2287	0.3551	0.111825	0.0087	-1.4657	-0.685	-0.714	0.0373	-2.1241	0.1438	-0.1191	-0.515525	0.0966	0.0581	-0.0647	0.03	-0.7677	-0.1492	-0.3693	-0.428733	-0.1276	0.1263	-0.3835	-0.128267	YBR082C	UBC4	S0000286	II	542	stress response*	ubiquitin conjugating enzyme	cellular_component unknown*
YBR083W	0.2478	0.1512	0.1268	0.5125	0.259575	-1.7187	-2.753	-1.8177	-2.09647	-1.4613	-2.273	NA	-2.8845	NA	0.5221	0.3449	0.5123	0.459767	-0.824	-0.5366	-0.7342	-0.698267	-1.6325	-1.9257	-2.0811	-1.87977	YBR083W	TEC1	S0000287	II	1461	pseudohyphal growth	specific RNA polymerase II transcription factor	nucleus
YBR084C-A	-0.243	1.2302	0.0487	0.4131	0.36225	-0.0978	-1.4144	0.4338	-0.359467	-0.151	-0.768	0.2594	-0.0702	-0.18245	0.3013	-0.0891	-0.407	-0.0649333	0.0474	0.1762	0.3458	0.1898	-0.0135	0.1571	-0.2273	-0.0279	YBR084C-A	RPL19A	S0002156	II	1076	protein biosynthesis	structural constituent of ribosome	cytosolic large ribosomal subunit (sensu Eukarya)
YBR084W	-0.1708	-1.5029	-0.2446	0.0494	-0.467225	0.8998	1.8579	1.0054	1.25437	0.8196	2.3639	1.1178	0.475	1.19407	0.2333	0.2618	0.4298	0.3083	0.2658	0.247	0.0986	0.2038	0.1348	0.2259	-0.1666	0.0647	YBR084W	MIS1	S0000288	II	2928	nucleobase, nucleoside, nucleotide and nucleic acid metabolism*	formate-tetrahydrofolate ligase*	mitochondrion
YBR085W	-0.1116	-2.2733	-0.0125	0.0367	-0.590175	0.6397	2.7131	0.3406	1.23113	0.8222	NA	0.5079	0.3392	NA	-0.203	0.2675	-0.153	-0.0295	1.351	0.9747	0.3529	0.892867	0.5875	0.4694	0.0874	0.381433	YBR085W	AAC3	S0000289	II	924	ATP/ADP exchange	ATP/ADP antiporter	mitochondrial inner membrane
YBR086C	-0.239	-1.0791	-0.4819	-0.357	-0.53925	0.9503	1.0613	0.0259	0.679167	0.0935	0.8118	0.6139	0.3835	0.475675	0.1159	-0.07	0.1051	0.0503333	-0.7331	-0.6379	-0.2131	-0.528033	-0.1689	-0.2947	0.2061	-0.0858333	YBR086C		S0000290	II	2841	biological_process unknown	molecular_function unknown	cellular_component unknown
YBR087W	0.2544	0.0534	-0.1115	0.3727	0.14225	-0.4888	-0.4698	-1.0329	-0.663833	-0.4018	-0.6653	-0.3317	-0.4557	-0.463625	-0.0877	-0.1169	-0.0433	-0.0826333	0.0127	-0.0721	-0.1133	-0.0575667	-0.186	-0.3728	-0.3403	-0.2997	YBR087W	RFC5	S0000291	II	1065	leading strand elongation*	adenosinetriphosphatase*	DNA replication factor C complex
YBR088C	NA	NA	NA	0.0745	NA	NA	NA	-0.0831	NA	0.938	-1.5882	1.0988	0.236	0.17115	0.5974	-0.168	-0.4846	-0.0184	1.0568	NA	0.1164	NA	0.6203	NA	NA	NA	YBR088C	POL30	S0000292	II	777	nucleotide-excision repair*	DNA polymerase processivity factor	replication fork
YBR089W	-0.3621	-0.6026	-0.803	-0.0312	-0.449725	0.7193	1.2097	0.2061	0.7117	0.8238	1.5694	1.6465	0.2216	1.06533	0.0037	-0.0446	-0.1467	-0.0625333	0.1528	0.1586	0.2719	0.194433	0.6196	0.1983	0.2067	0.341533	YBR089W		S0000293	II	600	biological_process unknown	molecular_function unknown	not yet annotated
YBR090C	NA	NA	NA	NA	NA	NA	NA	NA	NA	NA	NA	NA	NA	NA	NA	NA	NA	NA	NA	NA	NA	NA	NA	NA	NA	NA	YBR090C		S0000294	II	726	biological_process unknown	molecular_function unknown	not yet annotated
YBR090C-A	0.5053	1.3898	0.8283	0.6002	0.8309	0.32	-0.8168	0.154	-0.114267	0.0784	-0.4933	-0.3911	-0.2202	-0.25655	0.3692	-0.2089	-0.1814	-0.00703333	0.5924	0.8557	0.042	0.4967	0.6056	0.0427	0.3224	0.323567	YBR090C-A			II	NA
YBR091C	0.0433	1.9914	0.2127	NA	NA	-1.0111	-3.1659	-0.4937	-1.5569	NA	-3.5016	-0.2963	-0.602	NA	0.0983	0.4314	-0.5558	-0.0087	0.774	NA	NA	NA	0.1096	-0.0466	-0.1513	-0.0294333	YBR091C	MRS5	S0000295	II	330	mitochondrial translocation	protein transporter	mitochondrial intermembrane space
YBR092C	0.2722	-0.1036	0.3826	0.0105	0.140425	-0.1568	0.1641	-0.3609	-0.117867	-0.3723	-1.1223	-0.7199	-0.1024	-0.579225	0.1246	0.1088	0.2162	0.149867	-0.422	-0.1377	-0.0531	-0.204267	-0.3043	-0.4477	-0.2438	-0.331933	YBR092C	PHO3	S0000296	II	1404	thiamin transport	acid phosphatase	periplasmic space (sensu Fungi)
YBR093C	0.4662	-0.1786	NA	-0.0222	NA	-0.226	0.5743	-0.9358	-0.195833	-0.7899	-0.5976	-0.7109	-0.7603	-0.714675	-0.1696	-0.0417	0.2838	0.0241667	-0.3611	-0.2844	-0.115	-0.2535	-0.635	-0.3721	-0.5795	-0.528867	YBR093C	PHO5	S0000297	II	1404	phosphate metabolism*	acid phosphatase	cellular_component unknown*
YBR094W	-0.144	-0.4026	0.0427	-0.1225	-0.1566	0.0687	0.4305	0.042	0.1804	0.2687	0.595	-0.1343	0.068	0.19935	-0.0243	0.0585	0.1741	0.0694333	-0.2598	-0.2485	-0.1108	-0.206367	-0.2188	-0.0089	-0.2776	-0.168433	YBR094W		S0000298	II	2262	biological_process unknown	molecular_function unknown	not yet annotated
YBR095C	-0.1557	0.806	NA	-0.0565	NA	-0.4445	-0.9399	-0.5282	-0.637533	-0.0314	-1.1037	-0.1646	-0.2493	-0.38725	-0.0913	NA	0.0522	NA	-0.108	-0.1971	-0.2009	-0.168667	-0.0045	-0.024	-0.1929	-0.0738	YBR095C		S0000299	II	1362	biological_process unknown	molecular_function unknown	not yet annotated
YBR096W	0.0396	-0.0383	0.1858	-0.2709	-0.02095	-0.7699	-1.3123	-0.1059	-0.729367	-0.6425	-0.6591	-0.423	-0.5561	-0.570175	0.2251	-0.1277	0.0255	0.0409667	-0.3168	-0.6587	-0.5449	-0.5068	-0.4124	-0.4742	-0.635	-0.5072	YBR096W		S0000300	II	693	biological_process unknown	molecular_function unknown	not yet annotated
YBR097W	0.5323	0.9227	0.3466	-0.0938	0.42695	0.2718	-0.2842	0.3979	0.1285	-0.4461	-0.1679	-0.181	0.1116	-0.17085	0.1056	-0.2122	0.129	0.00746667	0.0977	0.3742	0.4119	0.2946	0.0315	0.1474	0.3783	0.185733	YBR097W	VPS15	S0000301	II	4365	protein-vacuolar targeting*	protein serine/threonine kinase	Golgi membrane
YBR098W	0.1741	NA	NA	NA	NA	NA	NA	NA	NA	-0.084	NA	0.123	-0.2091	NA	0.2761	0.1736	0.202	0.217233	NA	0.4064	NA	NA	0.0133	NA	0.1025	NA	YBR098W		S0000302	II	1416	DNA repair	transcription co-activator	nucleus
YBR099C	NA	NA	NA	NA	NA	NA	NA	NA	NA	NA	NA	NA	NA	NA	NA	NA	NA	NA	3.6618	NA	NA	NA	0.6922	NA	NA	NA	YBR099C		S0000303	II	384	biological_process unknown	molecular_function unknown	not yet annotated
YBR100W	NA	NA	NA	NA	NA	NA	NA	NA	NA	0.1148	NA	NA	NA	NA	NA	NA	NA	NA	NA	NA	NA	NA	1.1271	NA	NA	NA	YBR100W		S0000304	II	339	biological_process unknown	molecular_function unknown	not yet annotated
YBR101C	-0.648	1.1347	-0.7058	0.3897	0.04265	0.2796	-0.8283	-0.8031	-0.4506	0.2285	-1.0828	-0.0482	-0.8263	-0.4322	-0.2903	-0.023	-0.2818	-0.198367	-0.2697	-0.4174	-0.2471	-0.3114	0.05	-0.3175	-0.5109	-0.259467	YBR101C		S0000305	II	873	biological_process unknown	molecular_function unknown	not yet annotated
YBR102C	0.037	-0.0657	0.2156	-0.0644	0.030625	0.1349	-0.5909	0.0241	-0.143967	-0.0656	-0.5823	-0.1321	0.1251	-0.163725	0.03	-0.0445	0.0498	0.0117667	-0.0048	-0.0349	0.2293	0.0632	0.1476	0.0427	0.2329	0.141067	YBR102C		S0000306	II	2262	establishment of cell polarity (sensu Saccharomyces)*	not yet annotated	actin cap (sensu Saccharomyces)*
YBR103W	0.1663	-0.0892	0.1742	0.0339	0.0713	0.2956	0.1523	0.0565	0.168133	-0.188	0.1899	-0.0249	-0.2438	-0.0667	-0.1436	0.0006	0.0022	-0.0469333	-0.1704	-0.069	0.4257	0.0621	-0.2448	-0.2979	-0.1327	-0.225133	YBR103W		S0000307	II	1608	not yet annotated	molecular_function unknown	not yet annotated
YBR104W	-0.4854	NA	-0.3856	0.0139	NA	0.3023	0.5859	1.4748	0.787667	0.7165	NA	0.5679	0.1319	NA	-0.234	-0.067	-0.2461	-0.182367	0.5139	0.9987	0.9565	0.823033	0.522	NA	-0.0532	NA	YBR104W	YMC2	S0000308	II	990	transport	not yet annotated	not yet annotated
YBR105C	-0.0381	-0.404	0.1461	-0.2537	-0.137425	1.3348	1.192	2.1447	1.55717	-0.0651	1.096	-0.0698	0.9143	0.46885	-0.0962	-0.1968	-0.2939	-0.195633	0.7196	0.2492	1.5212	0.83	-0.0662	-0.0362	0.3655	0.0877	YBR105C	VID24	S0000309	II	1089	not yet annotated	not yet annotated	not yet annotated
YBR106W	-0.1843	-0.5727	0.0346	0.2119	-0.127625	-0.0435	0.7909	0.271	0.339467	0.0228	1.1832	0.4348	-0.0546	0.39655	0.1979	-0.0793	-0.141	-0.00746667	0.0628	0.6236	0.2438	0.310067	0.1086	0.2931	0.1914	0.1977	YBR106W	PHO88	S0000310	II	567	phosphate transport	not yet annotated	not yet annotated
YBR107C	NA	NA	NA	NA	NA	NA	NA	NA	NA	NA	NA	NA	NA	NA	NA	NA	NA	NA	NA	NA	NA	NA	NA	NA	NA	NA	YBR107C	MCM19	S0000311	II	738	not yet annotated	molecular_function unknown	not yet annotated
YBR108W	-0.218	-2.0938	-0.4428	-0.3906	-0.7863	0.0364	0.5115	0.6534	0.400433	0.0408	1.0899	0.4456	0.7962	0.593125	0.3241	0.0738	NA	NA	-1.256	-0.7765	-0.3628	-0.798433	0.1	-0.2113	0.2923	0.0603333	YBR108W		S0000312	II	2547	biological_process unknown	molecular_function unknown	not yet annotated
YBR109C	-0.1051	-0.2489	-0.1604	0.1659	-0.087125	-0.3134	0.5103	-0.4493	-0.0841333	-0.1288	1.9029	-0.1955	-0.4613	0.279325	-0.1256	0.1031	-0.3307	-0.117733	-0.1364	-0.2786	-0.0284	-0.1478	-0.1541	-0.2636	-0.3455	-0.2544	YBR109C	CMD1	S0000313	II	444	cytoskeleton organization and biogenesis*	calcium binding	cytoplasm*
YBR110W	-0.1702	-0.1157	-0.1853	-0.0759	-0.136775	-0.3439	-0.4652	0.0754	-0.244567	0.0326	-0.7569	-0.3135	0.1008	-0.23425	-0.1975	0.0364	0.0157	-0.0484667	-0.5331	-0.2247	-0.2481	-0.3353	-0.1781	-0.1528	-0.0444	-0.1251	YBR110W	ALG1	S0000314	II	1350	protein amino acid glycosylation	not yet annotated	not yet annotated
YBR111C	0.3681	0.6684	0.4687	-0.0653	0.359975	-0.1764	-0.925	0.3497	-0.250567	-0.5748	-0.6465	-0.6386	0.1287	-0.4328	-0.1059	-0.4081	-0.2525	-0.2555	0.0732	0.8918	0.7278	0.564267	-0.2744	0.1077	0.4201	0.0844667	YBR111C	YSA1	S0000315	II	696	biological_process unknown	molecular_function unknown	not yet annotated
YBR112C	-0.4731	-0.7356	-0.627	-0.3233	-0.53975	1.2911	0.9967	0.7415	1.00977	1.0478	1.1077	1.1976	0.8431	1.04905	0.1559	0.0905	0.2206	0.155667	-0.43	-0.0985	-0.1415	-0.223333	0.2589	0.4789	0.4884	0.408733	YBR112C	CYC8	S0000316	II	2901	transcription*	transcription co-activator*	nucleus
YBR113W	NA	NA	NA	NA	NA	NA	NA	NA	NA	NA	NA	NA	NA	NA	NA	NA	NA	NA	NA	NA	NA	NA	NA	NA	NA	NA	YBR113W		S0000317	II	483	biological_process unknown	molecular_function unknown	not yet annotated
YBR114W	-0.1178	-0.0712	0.0738	-0.083	-0.04955	1.2192	-0.309	0.6375	0.5159	0.5826	-0.1972	0.6042	0.4219	0.352875	-0.0877	-0.0766	-0.1782	-0.114167	0.2752	0.2557	0.3528	0.294567	0.4656	0.7633	0.351	0.526633	YBR114W	RAD16	S0000318	II	2373	nucleotide-excision repair	DNA dependent adenosinetriphosphatase	repairosome*
YBR115C	-0.6037	NA	-0.5497	-0.2303	NA	2.041	2.1164	1.9316	2.02967	0.5827	1.0993	0.4479	0.1083	0.55955	0.292	0.4563	-0.3814	0.1223	-0.3001	-0.1445	-0.498	-0.3142	-0.3015	-0.1826	-0.4265	-0.303533	YBR115C	LYS2	S0000319	II	4179	amino acid biosynthesis	aminoadipate-semialdehyde dehydrogenase	cytoplasm
YBR116C	NA	NA	NA	NA	NA	NA	NA	-1.9606	NA	NA	NA	NA	-1.3696	NA	NA	NA	NA	NA	NA	NA	-1.4333	NA	NA	NA	-1.2978	NA	YBR116C		S0000320	II	528	biological_process unknown	molecular_function unknown	not yet annotated
YBR117C	NA	1.0513	NA	0.0141	NA	0.7411	2.3469	NA	NA	-0.2407	NA	NA	-0.2439	NA	-0.0348	0.0883	NA	NA	3.6765	3.2292	2.8446	3.2501	NA	NA	0.1758	NA	YBR117C	TKL2	S0000321	II	2046	not yet annotated	transketolase	not yet annotated
YBR118W	-0.1791	-3.155	-0.4489	0.0663	-0.929175	0.4636	3.1243	-0.204	1.12797	1.1351	3.1123	0.9003	-0.1745	1.2433	0.1417	0.2007	-0.3122	0.0100667	0.1319	-0.0231	-0.3289	-0.0733667	0.3869	0.2921	-0.3168	0.120733	YBR118W	TEF2	S0000322	II	1377	protein synthesis elongation	translation elongation factor	ribosome
YBR119W	0.2328	0.5677	-0.0208	-0.1048	0.168725	-0.7204	-0.7751	-0.6625	-0.719333	-0.4536	-0.1908	-0.6343	-0.3424	-0.405275	-0.141	-0.1941	-0.1149	-0.15	-0.5706	-0.3532	-0.3313	-0.418367	-0.3906	-0.2634	-0.0565	-0.236833	YBR119W	MUD1	S0000323	II	986	mRNA splicing	not yet annotated	not yet annotated
YBR120C	0.4292	1.7485	0.381	0.5162	0.768725	-0.887	-2.9954	-1.0502	-1.6442	-0.6574	-2.7066	-0.89	-0.8528	-1.2767	-0.1849	-0.1312	-0.2182	-0.1781	0.2556	-0.068	-0.0902	0.0324667	-0.3159	-0.3797	-0.4436	-0.379733	YBR120C	CBP6	S0000324	II	489	protein biosynthesis	molecular_function unknown	mitochondrion
YBR121C	-0.2652	-1.0635	-0.3825	0.1904	-0.3802	0.6977	1.3363	NA	NA	0.6187	1.1589	0.6455	0.3333	0.6891	-0.2342	0.0582	0.1758	-6.66667e-05	-0.0656	-0.1094	0.2327	0.0192333	0.1007	0.3009	0.3406	0.2474	YBR121C	GRS1	S0000325	II	2004	not yet annotated	glycine-tRNA ligase	not yet annotated
YBR122C	0.1412	NA	0.2742	0.2351	NA	-0.4425	NA	-0.6283	NA	0.0844	NA	-0.0819	-0.2631	NA	-0.0781	0.015	-0.0453	-0.0361333	0.1249	0.3864	0.2805	0.263933	-0.1601	-0.1351	-0.2945	-0.196567	YBR122C	MRPL36	S0000326	II	591	protein biosynthesis	structural constituent of ribosome	mitochondrial large ribosomal subunit
YBR123C	-0.0447	0.6311	-0.2298	0.0066	0.0908	-0.1534	-1.3982	0.0651	-0.4955	-0.0635	-1.106	-0.3094	0.1464	-0.333125	-0.1981	-0.1377	-0.0145	-0.116767	-0.4885	-0.397	0.0885	-0.265667	-0.2247	-0.2605	-0.0121	-0.165767	YBR123C	TFC1	S0000327	II	1950	transcription initiation, from Pol III promoter	RNA polymerase III transcription factor	transcription factor TFIIIC
YBR124W	NA	NA	NA	NA	NA	NA	NA	NA	NA	NA	NA	NA	NA	NA	NA	NA	NA	NA	NA	NA	NA	NA	NA	NA	NA	NA	YBR124W		S0000328	II	360	biological_process unknown	molecular_function unknown	not yet annotated
YBR125C	0.2852	-1.0936	-0.023	-0.1039	-0.233825	0.0608	1.35	-0.0889	0.440633	-0.0485	1.2647	0.1296	-0.0957	0.312525	0.2038	0.1594	0.3401	0.234433	-0.4526	-0.2488	-0.4219	-0.374433	-0.1851	-0.125	0.0864	-0.0745667	YBR125C		S0000329	II	1182	biological_process unknown	protein phosphatase type 2C	cellular_component unknown
YBR126C	0.5885	-0.4783	0.5833	-0.0599	0.1584	0.6045	1.3433	0.4506	0.799467	0.2926	1.7073	-0.0601	0.6327	0.643125	0.377	-0.0796	0.2343	0.177233	0.152	-0.4233	-0.065	-0.1121	0.1094	0.2911	0.4628	0.287767	YBR126C	TPS1	S0000330	II	1488	stress response*	alpha,alpha-trehalose-phosphate synthase (UDP-forming)	cytoplasm*
YBR127C	-0.0981	-1.6338	0.1146	0.1372	-0.370025	0.6175	1.6561	0.5919	0.955167	0.3431	1.7118	0.3337	0.2446	0.6583	-0.043	-0.0803	-0.1438	-0.0890333	0.338	0.6891	0.3461	0.457733	0.0991	0.3033	0.2468	0.2164	YBR127C	VMA2	S0000331	II	1554	vacuolar acidification	hydrogen-transporting two-sector ATPase	cytoplasm*
YBR128C	0.4203	1.7475	0.4909	-0.3862	0.568125	-0.8966	-1.756	-0.4287	-1.0271	-0.5059	-2.7182	-1.0485	-0.1212	-1.09845	-0.0409	-0.2979	-0.0981	-0.145633	-0.8077	-0.369	-0.6316	-0.602767	-0.3859	-0.3539	-0.3574	-0.365733	YBR128C	APG14	S0000332	II	1035	autophagy	molecular_function unknown	membrane fraction
YBR129C	0.1765	0.3842	-0.0593	0.3008	0.20055	-0.2732	-0.4927	-0.2992	-0.355033	-0.1959	-0.08	-0.2265	-0.3569	-0.214825	-0.145	-0.0126	-0.1675	-0.108367	0.4558	0.2816	-0.1052	0.210733	0.0327	0.0355	-0.1908	-0.0408667	YBR129C	OPY1	S0000333	II	987	mating (sensu Saccharomyces)	molecular_function unknown	not yet annotated
YBR130C	-0.0542	-0.1796	0.016	0.1039	-0.028475	-0.0096	0.0241	0.2468	0.0871	-0.2991	-0.1823	-0.2291	-0.1375	-0.212	0.207	0.0542	-0.2195	0.0139	-0.0834	0.5033	0.211	0.2103	NA	-0.0143	-0.1858	NA	YBR130C	SHE3	S0000334	II	1278	mRNA localization, intracellular	mRNA binding	cytoplasm*
YBR131W	NA	-0.1146	0.1099	-0.1279	NA	0.1418	-0.4312	0.3518	0.0208	0.0891	-0.1891	0.2224	0.3087	0.107775	-0.225	-0.0948	0.1902	-0.0432	-0.0228	-0.3357	0.161	-0.0658333	0.0782	-0.0153	0.1998	0.0875667	YBR131W	CCZ1	S0000335	II	2115	not yet annotated	molecular_function unknown	not yet annotated
YBR132C	0.185	-1.6186	-1.9792	-0.7093	-1.03052	-0.1761	NA	-0.4068	NA	-0.2282	1.1215	1.0106	0.4265	0.5826	-0.1037	0.0493	0.2654	0.0703333	-0.7895	-1.5831	-0.5029	-0.9585	-0.3063	-0.0055	0.0702	-0.0805333	YBR132C	AGP2	S0000336	II	1791	fatty acid metabolism	hydrogen:amino acid symporter	endoplasmic reticulum membrane*
YBR133C	0.1896	0.7118	0.2245	0.1187	0.31115	0.7275	0.0354	0.1093	0.290733	0.2082	-0.5411	0.2504	0.2049	0.0306	0.1329	0.0148	0.3466	0.164767	0.2946	0.1321	0.0683	0.165	0.051	0.1634	0.1064	0.106933	YBR133C	HSL7	S0000337	II	2484	cell cycle control*	protein kinase inhibitor	contractile ring (sensu Saccharomyces)
YBR134W	NA	NA	NA	0.3983	NA	NA	NA	NA	NA	NA	NA	NA	NA	NA	NA	NA	NA	NA	NA	NA	NA	NA	NA	NA	NA	NA	YBR134W		S0000338	II	402	biological_process unknown	molecular_function unknown	not yet annotated
YBR135W	-0.6076	-0.3244	-0.5877	-0.3328	-0.463125	1.0137	0.8418	-0.1168	0.579567	0.695	0.613	0.5871	0.1746	0.517425	-0.2852	0.4562	0.5867	0.252567	-0.3017	-0.0065	-0.2345	-0.1809	0.2229	0.3996	-0.0668	0.185233	YBR135W	CKS1	S0000339	II	453	cell cycle control	molecular_function unknown	cellular_component unknown
YBR136W	NA	0.1912	0.1241	-0.191	NA	-0.0779	0.3552	0.2485	0.175267	-0.2732	-0.2426	-0.1169	0.1803	-0.1131	0.0469	NA	0.1458	NA	0.0564	0.0359	-0.1815	-0.0297333	-0.1327	-0.1664	0.214	-0.0283667	YBR136W	ESR1	S0000340	II	7107	DNA recombination*	inositol/phosphatidylinositol kinase	cellular_component unknown
YBR137W	0.2197	0.5872	0.1891	0.0049	0.250225	-1.1287	-0.8621	-0.4164	-0.8024	-0.7413	-0.8401	-1.0384	-0.2311	-0.712725	0.1277	0.2087	-0.1229	0.0711667	-0.572	0.0409	-0.116	-0.2157	-0.2836	-0.2255	-0.174	-0.2277	YBR137W		S0000341	II	540	biological_process unknown	molecular_function unknown	not yet annotated
YBR138C	NA	0.5197	0.199	0.0578	NA	-0.72	-1.0931	-0.3759	-0.729667	0.1071	-0.8531	-0.5435	-0.0363	-0.33145	-0.029	0.0106	-0.065	-0.0278	-0.4006	-0.3868	-0.2627	-0.350033	-0.2162	-0.1322	0.1137	-0.0782333	YBR138C	HDR1	S0000342	II	1575	meiosis	molecular_function unknown	not yet annotated
YBR139W	0.0872	-3.0674	0.255	-0.0661	-0.697825	-0.7158	2.8168	-0.403	0.566	-0.4225	3.4345	-0.8419	-0.2691	0.47525	0.0984	0.0568	-0.0246	0.0435333	-0.7919	-0.9001	-0.8198	-0.837267	-0.4368	-0.3135	-0.1464	-0.2989	YBR139W		S0000343	II	1527	biological_process unknown	molecular_function unknown	not yet annotated
YBR140C	NA	-0.1378	0.0343	-0.2657	NA	0.2097	0.0147	0.7913	0.338567	-0.2235	-0.4358	0.0961	0.5764	0.0033	0.2962	-0.0672	0.1804	0.136467	0.3165	0.1178	0.4163	0.283533	-0.0768	-0.0565	0.5264	0.131033	YBR140C	IRA1	S0000344	II	9279	sporulation (sensu Saccharomyces)*	RAS GTPase activator	not yet annotated
YBR141C	0.4047	1.2054	0.4105	-0.084	0.48415	-0.7299	-1.1352	NA	NA	-0.2736	-1.41	-1.1025	-0.3096	-0.773925	-0.1677	-0.2066	-0.1204	-0.1649	0.6441	0.4154	0.2986	0.4527	-0.0594	-0.1793	0.1355	-0.0344	YBR141C		S0000345	II	1014	biological_process unknown	molecular_function unknown	not yet annotated
YBR142W	-0.6024	0.1289	-0.6912	-0.2147	-0.34485	0.7946	-0.1158	-0.0519	0.208967	1.1445	0.2815	0.8688	0.0601	0.588725	-0.0514	0.0902	0.0752	0.038	0.1946	0.4075	0.6276	0.4099	0.3104	0.3047	0.1307	0.2486	YBR142W	MAK5	S0000346	II	2322	ribosomal large subunit assembly and maintenance*	ATP dependent RNA helicase	nucleus
YBR143C	0.0296	-1.147	-0.008	0.1935	-0.232975	0.1635	1.4594	-0.0974	0.5085	0.2006	2.2765	0.2001	-0.1954	0.62045	-0.0732	-0.1148	-0.0229	-0.0703	0.3265	0.6349	0.6327	0.531367	0.2779	0.142	0.3337	0.2512	YBR143C	SUP45	S0000347	II	1314	protein synthesis termination	translation release factor, codon specific	cytosol
YBR144C	NA	NA	NA	NA	NA	NA	NA	NA	NA	NA	NA	NA	NA	NA	NA	NA	NA	NA	NA	NA	NA	NA	NA	NA	NA	NA	YBR144C		S0000348	II	315	biological_process unknown	molecular_function unknown	not yet annotated
YBR145W	-0.5899	-1.0297	-0.5219	-0.3392	-0.620175	1.4477	1.4772	1.229	1.38463	1.7367	1.4708	0.9812	1.4912	1.41997	-0.4697	-0.1669	-0.2562	-0.2976	0.8936	0.7707	1.1632	0.9425	0.6307	0.7789	1.3471	0.9189	YBR145W	ADH5	S0000349	II	1056	not yet annotated	acylglycerone-phosphate reductase	not yet annotated
YBR146W	0.483	-1.8058	0.0031	0.3751	-0.23615	0.3623	2.2327	0.0387	0.8779	0.0789	3.0756	-0.1271	0.037	0.7661	-0.0939	0.049	0.1875	0.0475333	0.3784	0.2525	-0.0518	0.193033	-0.0598	-0.193	-0.2392	-0.164	YBR146W	MRPS9	S0000350	II	837	protein biosynthesis	structural constituent of ribosome	mitochondrial small ribosomal subunit
YBR147W	-0.1563	NA	0.2065	-0.1066	NA	-0.9458	NA	NA	NA	-0.3406	NA	-1.7394	-0.6665	NA	-0.4343	-0.1631	-0.6421	-0.413167	NA	-1.1256	-1.2118	NA	-0.8706	-0.906	-0.583	-0.786533	YBR147W		S0000351	II	891	biological_process unknown	molecular_function unknown	not yet annotated
YBR148W	NA	0.5254	NA	-0.1996	NA	NA	-1.0068	NA	NA	NA	NA	NA	-0.1965	NA	-0.2798	-0.2036	0.1144	-0.123	NA	NA	NA	NA	-0.1209	NA	-0.096	NA	YBR148W	YSW1	S0000352	II	1830	biological_process unknown	not yet annotated	not yet annotated
YBR149W	-0.0985	-0.4976	-0.1515	-0.0351	-0.195675	0.3414	0.7085	-0.2294	0.2735	0.1192	0.4645	-0.1776	-0.2573	0.0372	0.0156	0.0675	-0.0215	0.0205333	0.0479	-0.1899	-0.1245	-0.0888333	-0.0673	-0.1965	-0.2488	-0.170867	YBR149W	ARA1	S0000353	II	1035	not yet annotated	not yet annotated	not yet annotated
YBR150C	0.0066	0.931	-0.0155	0.0785	0.25015	0.466	0.0736	-0.1182	0.140467	0.2876	-0.4776	0.5345	0.1162	0.115175	0.3224	0.1635	0.131	0.205633	0.2066	0.0242	-0.1781	0.0175667	0.1853	0.3673	0.2	0.250867	YBR150C		S0000354	II	3285	not yet annotated	molecular_function unknown	not yet annotated
YBR151W	0.0089	NA	-0.2335	-0.1984	NA	0.0956	2.2321	0.2453	0.857667	0.0017	2.8692	0.183	0.4122	0.866525	-0.1865	-0.2371	-0.0207	-0.1481	-0.3139	-0.1741	0.0601	-0.142633	-0.0279	0.0957	0.2611	0.109633	YBR151W		S0000355	II	951	not yet annotated	molecular_function unknown	not yet annotated
YBR152W	NA	NA	NA	NA	NA	-0.2045	NA	NA	NA	-0.2665	NA	NA	0.3809	NA	NA	-0.2484	NA	NA	NA	-0.365	NA	NA	-0.0575	NA	0.7464	NA	YBR152W	SPP381	S0000356	II	876	not yet annotated	not yet annotated	not yet annotated
YBR153W	-0.1219	-0.5476	-0.1805	NA	NA	0.1203	0.4914	-0.0736	0.179367	-0.1866	0.7071	0.0852	-0.2281	0.0944	-0.1999	-0.0591	-0.2455	-0.168167	0.1334	0.2335	0.0497	0.138867	-0.0676	-0.1322	-0.1416	-0.1138	YBR153W	RIB7	S0000357	II	735	not yet annotated	not yet annotated	not yet annotated
YBR154C	-0.3996	0.7495	-0.4503	0.2265	0.031525	0.0866	-0.656	0.1384	-0.143667	0.1519	-0.8363	0.0982	-0.1488	-0.18375	-0.3501	-0.255	-0.2781	-0.2944	0.505	0.7106	0.598	0.604533	0.2326	0.2507	0.0574	0.180233	YBR154C	RPB5	S0000358	II	648	transcription, from Pol II promoter*	DNA-directed RNA polymerase III*	DNA-directed RNA polymerase III complex*
YBR155W	-0.5147	0.6575	-0.6872	-0.0379	-0.145575	NA	NA	NA	NA	0.7091	-0.3465	0.8496	0.2751	0.371825	-0.1616	-0.0913	-0.1493	-0.134067	-0.0363	0.2774	0.5361	0.259067	0.4994	NA	0.3062	NA	YBR155W	CNS1	S0000359	II	1158	biological_process unknown	molecular_function unknown	not yet annotated
YBR156C	0.0303	NA	NA	NA	NA	0.1281	NA	NA	NA	-0.1071	-0.0758	NA	0.2772	NA	0.1579	0.5736	0.1962	0.309233	0.081	-0.0495	NA	NA	-0.1615	NA	0.1688	NA	YBR156C		S0000360	II	2097	not yet annotated	molecular_function unknown	not yet annotated
YBR157C	NA	NA	0.1736	-0.02	NA	-0.0027	-0.2411	NA	NA	0.2972	NA	0.0356	-0.1356	NA	0.1093	-0.1934	NA	NA	NA	0.4896	NA	NA	0.1554	0.2021	-0.0138	0.114567	YBR157C		S0000361	II	321	not yet annotated	molecular_function unknown	not yet annotated
YBR158W	0.0205	0.2632	-0.2414	0.448	0.122575	0.6774	0.0608	-0.0195	0.239567	0.0712	0.0313	0.1977	-0.6342	-0.0835	0.0382	-0.0253	0.0728	0.0285667	0.3539	0.2394	0.0488	0.214033	0.0419	-0.2096	-0.2989	-0.155533	YBR158W		S0000362	II	1650	biological_process unknown	molecular_function unknown	cellular_component unknown
YBR159W	-0.0715	-0.5776	0.1036	0.1872	-0.089575	-0.4429	0.9306	-0.6289	-0.0470667	-0.538	0.846	-0.3874	-0.5919	-0.167825	-0.0771	-0.0344	-0.2739	-0.128467	0.0931	-0.297	-0.1933	-0.1324	-0.2008	-0.5827	-0.4589	-0.414133	YBR159W		S0000363	II	1044	biological_process unknown	molecular_function unknown	not yet annotated
YBR160W	0.0219	-0.3233	-0.1406	0.0678	-0.09355	-0.5335	-0.2403	-0.7482	-0.507333	-0.3317	0.3318	-0.1195	-0.2503	-0.092425	0.1808	-0.0658	0.2118	0.108933	-0.5747	-0.8442	-0.4743	-0.631067	-0.2202	-0.2307	-0.1971	-0.216	YBR160W	CDC28	S0000364	II	897	G1/S transition of mitotic cell cycle*	cyclin-dependent protein kinase	cytoplasm
YBR161W	-0.3622	0.0023	-0.0191	-0.328	-0.17675	0.1003	-0.0575	0.8395	0.2941	0.4413	0.4004	0.1805	0.6793	0.425375	0.1891	0.274	-0.2678	0.0651	0.3407	-0.0227	-0.1036	0.0714667	0.2362	0.076	0.0526	0.1216	YBR161W		S0000365	II	1131	biological_process unknown	molecular_function unknown	not yet annotated
YBR162C	0.0916	-2.4524	0.0936	-0.3654	-0.65815	-0.4023	2.0382	0.0976	0.577833	-0.2245	2.479	-0.3559	0.203	0.5254	0.1112	-0.0366	0.3032	0.125933	0.0948	0.3447	-0.1073	0.110733	0.0402	-0.0442	0.1205	0.0388333	YBR162C		S0000366	II	1368	not yet annotated	not yet annotated	not yet annotated
YBR162W-A	-0.2129	3.173	0.5139	0.2289	0.925725	-0.9431	-3.5304	0.049	-1.47483	-0.1799	-2.6692	0.0101	-0.2088	-0.76195	0.343	0.1034	-0.3969	0.0165	0.6266	NA	NA	NA	0.5263	0.4711	0.0608	0.352733	YBR162W-A	YSY6	S0002158	II	198	not yet annotated	molecular_function unknown	not yet annotated
YBR163W	-0.0609	0.7184	NA	NA	NA	0.3318	-0.1986	0.4651	0.199433	0.0454	-0.1999	-0.1996	0.2881	-0.0165	-0.167	0.0756	-0.0381	-0.0431667	0.1726	0.4221	0.1669	0.253867	0.0097	0.2561	0.2371	0.167633	YBR163W		S0000367	II	1758	biological_process unknown	molecular_function unknown	cellular_component unknown
YBR164C	0.1526	1.5731	NA	0.3021	NA	-0.9354	-1.9782	NA	NA	-0.9033	-1.4667	-1.0895	-0.7388	-1.04957	-0.3705	-0.1978	-0.1687	-0.245667	-0.0998	-0.0521	0.0541	-0.0326	-0.2777	-0.3963	-0.5197	-0.3979	YBR164C	ARL1	S0000368	II	552	not yet annotated	not yet annotated	not yet annotated
YBR165W	-0.0268	0.741	0.2315	0.2841	0.30745	-0.1751	-0.0124	-0.7291	-0.305533	-0.2743	-0.7102	-0.4018	-0.855	-0.560325	0.0317	0.1001	-0.1659	-0.0113667	0.6066	0.1469	-0.3017	0.1506	-0.0187	-0.2543	-0.5388	-0.2706	YBR165W	UBS1	S0000369	II	834	not yet annotated	not yet annotated	not yet annotated
YBR166C	-0.0902	0.6558	0.0069	0.0845	0.16425	0.3719	-0.4648	-0.0399	-0.0442667	-0.0269	-0.6455	-0.0395	-0.2378	-0.237425	-0.1591	0.1177	-0.0117	-0.0177	0.1066	0.1376	0.2725	0.172233	0.0033	0.1828	-0.0968	0.0297667	YBR166C	TYR1	S0000370	II	1359	not yet annotated	prephenate dehydrogenase (NADP+)	not yet annotated
YBR167C	0.3576	2.0217	0.4129	0.5839	0.844025	-0.9647	-2.1301	-0.8789	-1.32457	-0.6563	-2.6168	NA	-0.9733	NA	-0.1382	-0.0777	0	-0.0719667	0.38	0.2736	-0.0677	0.1953	-0.4125	-0.588	-0.4715	-0.490667	YBR167C	POP7	S0000371	II	423	rRNA processing*	ribonuclease P*	ribonuclease mitochondrial RNA processing complex*
YBR168W	0.3823	NA	0.3716	0.2453	NA	-0.4289	-0.0458	-1.0649	-0.5132	-0.5003	0.3595	-0.8063	-0.7629	-0.4275	0.1504	-0.0593	0.0711	0.0540667	-0.2993	-0.696	-0.5429	-0.512733	-0.3155	-0.4778	-0.3305	-0.3746	YBR168W		S0000372	II	1242	biological_process unknown	molecular_function unknown	not yet annotated
YBR169C	-0.4834	0.7093	-0.1809	0.1812	0.05655	0.2363	-0.6968	NA	NA	0.1273	-1.4253	-0.8091	0.1742	-0.483225	-0.1591	-0.2675	-0.2781	-0.2349	0.194	0.1399	0.9547	0.429533	0.085	-0.3243	0.2498	0.0035	YBR169C	SSE2	S0000373	II	2082	protein folding	heat shock protein	cytoplasm
YBR170C	0.1993	0.2415	0.1191	0.1185	0.1696	-0.0447	-0.5384	-0.2125	-0.2652	-0.061	-0.2018	-0.1343	-0.1223	-0.12985	-0.0077	0.2902	0.1997	0.160733	-0.2911	-0.3869	-0.2314	-0.303133	-0.2004	-0.121	-0.4242	-0.248533	YBR170C	NPL4	S0000374	II	1743	mRNA-nucleus export*	structural molecule	nuclear pore
YBR171W	-0.0768	0.7051	-0.1498	0.1003	0.1447	-0.6432	-1.2804	-0.5416	-0.821733	-0.4602	-1.6514	-0.3032	-0.5526	-0.74185	-0.1718	-0.1513	-0.0883	-0.137133	-0.6339	-0.5712	-0.3884	-0.531167	-0.1551	0.0207	-0.313	-0.149133	YBR171W	SEC66	S0000375	II	621	SRP-dependent, co-translational membrane targeting, translocation*	signal recognition particle receptor	signal recognition particle receptor
YBR172C	-0.518	-0.3708	-0.2914	-0.2534	-0.3584	0.8519	1.0962	0.3225	0.756867	1.2683	1.1914	0.8674	0.4714	0.949625	0.1908	0.0367	0.1273	0.118267	0.0837	0.0808	-0.1027	0.0206	0.5725	0.6899	0.2217	0.4947	YBR172C	SMY2	S0000376	II	2373	cytoskeleton organization and biogenesis	molecular_function unknown	cellular_component unknown
YBR173C	0.0032	-0.2349	-0.0003	-0.1068	-0.0847	0.0736	0.4209	0.324	0.272833	-0.1261	0.9697	-0.0252	0.1561	0.243625	-0.1016	-0.1069	0.1397	-0.0229333	-0.5074	-0.5813	-0.2921	-0.460267	-0.0676	-0.0955	0.3217	0.0528667	YBR173C	UMP1	S0000377	II	447	protein degradation	chaperone*	20S core proteasome
YBR174C	NA	NA	NA	NA	NA	NA	NA	0.3757	NA	0.2739	NA	0.9232	0.1999	NA	0.1236	0.4989	-0.235	0.129167	NA	0.2928	0.477	NA	0.3807	NA	0.0118	NA	YBR174C		S0000378	II	315	biological_process unknown	molecular_function unknown	not yet annotated
YBR175W	0.1384	0.767	-0.0813	0.0933	0.22935	0.2749	1.0471	0.3598	0.5606	-0.0398	1.108	0.3639	-0.0273	0.3512	0.0492	-0.0282	-0.0798	-0.0196	0.5928	0.2516	0.3894	0.411267	0.219	NA	0.3246	NA	YBR175W		S0000379	II	948	chromatin silencing at telomere*	chromatin binding*	chromatin
YBR176W	0.0522	0.3365	0.2002	-0.0383	0.13765	-0.0633	NA	-0.3749	NA	-0.0829	0.1735	-0.0066	-0.2094	-0.03135	0.0108	0.1918	-0.0125	0.0633667	-0.1232	-0.3667	-0.6284	-0.372767	0.0613	0.2748	-0.1539	0.0607333	YBR176W	ECM31	S0000380	II	939	not yet annotated	3-methyl-2-oxobutanoate hydroxymethyltransferase	not yet annotated
YBR177C	-0.4426	-2.1097	-0.3532	-0.4423	-0.83695	0.2839	1.1331	-0.0158	0.467067	0.796	2.0707	0.6447	0.463	0.9936	0.1096	-0.0462	0.2277	0.0970333	-0.7867	-0.7697	-0.459	-0.6718	0.074	0.3171	0.2731	0.2214	YBR177C	EHT1	S0000381	II	1356	lipid metabolism	molecular_function unknown	lipid particle
YBR178W	NA	NA	NA	NA	NA	NA	NA	NA	NA	NA	NA	NA	NA	NA	NA	NA	NA	NA	NA	NA	NA	NA	NA	NA	NA	NA	YBR178W		S0000382	II	375	biological_process unknown	molecular_function unknown	not yet annotated
YBR179C	-0.0932	0.161	-0.3297	-0.2211	-0.12075	0.4401	-0.7175	0.094	-0.0611333	0.2587	-0.1377	0.3229	0.2559	0.17495	0.1115	-0.0573	0.0737	0.0426333	-0.6962	-0.3855	-0.4519	-0.5112	0.181	0.0567	0.089	0.1089	YBR179C	FZO1	S0000383	II	2568	mitochondrion organization and biogenesis	GTPase	mitochondrial outer membrane
YBR180W	NA	NA	NA	NA	NA	NA	NA	NA	NA	0.1876	NA	NA	NA	NA	-0.0403	-0.1702	0.2713	0.0202667	NA	-0.3264	NA	NA	-0.069	NA	NA	NA	YBR180W		S0000384	II	1719	not yet annotated	not yet annotated	not yet annotated
YBR181C	NA	NA	NA	NA	NA	NA	NA	NA	NA	NA	NA	NA	NA	NA	NA	NA	NA	NA	NA	NA	NA	NA	NA	NA	NA	NA	YBR181C	RPS6B	S0000385	II	1063	protein biosynthesis	structural constituent of ribosome	cytoplasm*
YBR182C	NA	0.9192	NA	-0.7178	NA	0.2221	NA	0.4083	NA	0.6378	-0.0698	0.275	0.9509	0.448475	0.853	-0.1926	1.3083	0.656233	-1.4701	-1.0588	0.237	-0.763967	-0.4005	-0.5139	0.2228	-0.230533	YBR182C	SMP1	S0000386	II	1359	not yet annotated	not yet annotated	not yet annotated
YBR183W	NA	NA	NA	NA	NA	NA	NA	NA	NA	NA	NA	NA	NA	NA	NA	NA	NA	NA	NA	NA	NA	NA	NA	NA	NA	NA	YBR183W		S0000387	II	951	sphingolipid metabolism	not yet annotated	not yet annotated
YBR184W	0.0773	NA	NA	NA	NA	-0.7649	-1.4213	0.0514	-0.7116	NA	-2.7155	NA	-0.3233	NA	-0.1592	-0.0974	-0.1296	-0.128733	0.2447	0.2254	0.3502	0.273433	-0.0216	NA	0.142	NA	YBR184W		S0000388	II	1572	biological_process unknown	molecular_function unknown	not yet annotated
YBR185C	0.4566	-0.3113	0.1993	0.0456	0.09755	0.3803	0.5087	0.2155	0.368167	-0.0202	0.157	0.0922	0.1807	0.102425	-0.2183	-0.188	0.1265	-0.0932667	0.4471	0.1672	0.0962	0.236833	-0.1935	-0.1232	0.1534	-0.0544333	YBR185C	MBA1	S0000389	II	837	respiration	not yet annotated	not yet annotated
YBR186W	0.0156	1.484	NA	NA	NA	0.3612	-1.4472	NA	NA	0.4725	-1.659	-0.2365	0.1296	-0.32335	-0.2057	-0.0739	NA	NA	NA	0.5492	NA	NA	0.0633	NA	-0.22	NA	YBR186W	PCH2	S0000390	II	1808	not yet annotated	molecular_function unknown	not yet annotated
YBR187W	0.5079	-1.3226	0.2593	0.397	-0.0396	-0.5989	1.0373	-0.3267	0.0372333	-0.591	0.7252	0.0554	-0.2409	-0.012825	0.0811	-0.1167	-0.0205	-0.0187	1.0376	1.0838	1.0237	1.04837	0.1242	-0.0936	0.0868	0.0391333	YBR187W		S0000391	II	843	biological_process unknown	molecular_function unknown	not yet annotated
YBR188C	NA	1.7301	0.3719	0.2712	NA	-0.7601	-1.2199	-0.5118	-0.8306	-0.3356	-1.7766	-0.8148	-0.6274	-0.8886	0.317	0.1138	-0.8513	-0.140167	1.0282	0.2426	0.0615	0.4441	0.1888	-0.462	-0.5172	-0.263467	YBR188C	NTC20	S0000392	II	423	mRNA splicing	molecular_function unknown	spliceosome complex
YBR189W	0.0216	-0.3176	-0.0144	0.4202	0.02745	-0.0625	0.354	-0.2081	0.0278	0.2408	0.2445	0.4916	-0.184	0.198225	-0.1889	0.3519	0.0128	0.0586	0.5165	0.7138	0.5778	0.6027	0.1888	0.2903	-0.3505	0.0428667	YBR189W	RPS9B	S0000393	II	1001	protein biosynthesis*	structural constituent of ribosome	cytosolic small ribosomal subunit (sensu Eukarya)
YBR190W	NA	NA	NA	NA	NA	NA	NA	NA	NA	NA	NA	NA	NA	NA	NA	NA	NA	NA	NA	-0.043	NA	NA	NA	NA	0.065	NA	YBR190W		S0000394	II	312	biological_process unknown	molecular_function unknown	not yet annotated
YBR191W	-0.1987	0.4836	0.3351	0.4098	0.25745	0.0697	-0.0228	-0.4603	-0.1378	0.2384	1.2046	0.3723	-0.3133	0.3755	-0.0697	0.1266	-0.0507	0.00206667	0.2248	1.0513	0.5489	0.608333	0.7734	0.3703	-0.2662	0.2925	YBR191W	RPL21A	S0000395	II	871	protein biosynthesis	structural constituent of ribosome	cytosolic large ribosomal subunit (sensu Eukarya)
YBR192W	-0.1386	-0.218	0.1829	0.3377	0.041	0.4451	-0.1108	0.0267	0.120333	0.4667	-0.1313	0.1294	-0.1654	0.07485	0.0151	0.1598	-0.0854	0.0298333	0.409	0.2952	0.0963	0.266833	0.074	0.1596	-0.1016	0.044	YBR192W	RIM2	S0000396	II	1134	transport	not yet annotated	not yet annotated
YBR193C	0.1564	-0.6383	0.2804	0.3534	0.037975	-0.0489	1.9202	-0.0197	0.6172	-0.26	1.3331	-0.3183	-0.1307	0.156025	-0.1598	NA	0.003	NA	0.2787	0.2148	-0.1225	0.123667	-0.1076	-0.1073	-0.0883	-0.101067	YBR193C	MED8	S0000397	II	672	transcription, from Pol II promoter	RNA polymerase II transcription mediator	mediator complex
YBR194W	0.2067	1.5767	0.068	0.2489	0.525075	-1.6165	-2.2082	-0.7043	-1.50967	-1.1266	-1.8235	-1.0846	-0.5253	-1.14	-0.3303	-0.2655	-0.377	-0.324267	-0.1805	-0.2247	-0.2168	-0.207333	-0.4394	-0.291	-0.1033	-0.2779	YBR194W		S0000398	II	372	biological_process unknown	molecular_function unknown	cytoplasm
YBR195C	-0.0461	0.2309	NA	-0.1424	NA	-0.0561	NA	0.5361	NA	0.2146	-0.5844	0.2038	0.5385	0.093125	-0.0602	-0.1088	-0.0715	-0.0801667	NA	-0.0216	0.5922	NA	0.1208	0.3023	NA	NA	YBR195C	MSI1	S0000399	II	1269	DNA repair*	molecular_function unknown	chromatin silencing complex*
YBR196C	NA	NA	NA	NA	NA	NA	NA	NA	NA	NA	NA	NA	NA	NA	NA	NA	NA	NA	NA	NA	NA	NA	NA	NA	NA	NA	YBR196C	PGI1	S0000400	II	1665	glycolysis*	glucose-6-phosphate isomerase	cytosol
YBR197C	0.3372	NA	0.0409	NA	NA	0.0301	NA	NA	NA	-0.1655	NA	0.1566	0.3595	NA	-0.085	-0.1712	0.006	-0.0834	NA	-0.1533	NA	NA	-0.2194	NA	NA	NA	YBR197C		S0000401	II	654	biological_process unknown	molecular_function unknown	not yet annotated
YBR198C	-0.0407	0.0385	-0.1316	-0.3069	-0.110175	0.429	0.3798	0.6062	0.471667	0.3264	1.3701	0.5268	0.5826	0.701475	-0.1166	0.049	0.1079	0.0134333	-0.1322	0.0589	-0.0782	-0.0505	0.1697	NA	0.1291	NA	YBR198C	TAF90	S0000402	II	2397	transcription initiation, from Pol II promoter*	general RNA polymerase II transcription factor	TFIID complex*
YBR199W	NA	NA	NA	NA	NA	NA	NA	NA	NA	NA	NA	NA	NA	NA	NA	NA	NA	NA	NA	NA	NA	NA	NA	NA	NA	NA	YBR199W	KTR4	S0000403	II	1395	N-linked glycosylation	mannosyltransferase	Golgi apparatus
YBR200W	-0.051	0.3014	-0.2522	0.0186	0.0042	-0.2287	-0.6482	-0.1401	-0.339	-0.5455	-0.5918	-0.2699	-0.1335	-0.385175	-0.0326	0.0253	0.2064	0.0663667	-0.2475	-0.3877	0.0313	-0.2013	-0.3582	-0.3375	-0.0113	-0.235667	YBR200W	BEM1	S0000404	II	1656	not yet annotated	not yet annotated	not yet annotated
YBR201W	0.1479	0.8522	0.3132	0.4841	0.44935	-1.2901	-1.1954	-1.3759	-1.28713	-0.6544	-0.4474	-0.7988	-1.0868	-0.74685	-0.1031	0.2648	-0.3058	-0.0480333	-0.3369	-0.0498	-0.5179	-0.301533	-0.1252	-0.1809	-0.6452	-0.3171	YBR201W	DER1	S0000405	II	636	ER-associated protein degradation	molecular_function unknown	endoplasmic reticulum membrane
YBR202W	-0.5509	-0.7347	-0.0458	-0.3831	-0.428625	1.4448	1.4601	1.4345	1.44647	1.1663	1.1182	NA	0.9997	NA	NA	0.0261	-0.005	NA	NA	0.2356	-0.1997	NA	0.5855	0.8852	0.8739	0.781533	YBR202W	CDC47	S0000406	II	2538	DNA replication initiation*	chromatin binding*	cytoplasm*
YBR203W	-0.0263	-0.741	-0.2078	-0.1049	-0.27	-0.5834	NA	-0.392	NA	-0.1822	0.2749	-0.1463	-0.2165	-0.067525	0.3206	NA	0.1299	NA	NA	-0.6725	-0.4062	NA	0.0447	-0.2154	-0.4465	-0.205733	YBR203W		S0000407	II	2775	biological_process unknown	molecular_function unknown	not yet annotated
YBR204C	NA	0.4034	0.4259	0.1807	NA	-1.3913	-1.2091	-0.9301	-1.17683	-0.7204	-0.0569	-0.9422	-0.6409	-0.5901	-0.2104	0.1277	-0.0657	-0.0494667	-0.5758	-0.2035	-0.2563	-0.3452	-0.4424	-0.3245	-0.5803	-0.449067	YBR204C		S0000408	II	1128	biological_process unknown	molecular_function unknown	not yet annotated
YBR205W	0.3381	-2.4421	0.4472	0.1752	-0.3704	-0.6853	1.9908	-0.382	0.307833	-0.9845	1.3479	-0.1757	-0.3644	-0.044175	-0.0119	-0.0623	-0.0411	-0.0384333	-0.1449	0.0943	-0.0228	-0.0244667	-0.3202	-0.2922	-0.352	-0.321467	YBR205W	KTR3	S0000409	II	1215	cell wall organization and biogenesis*	mannosyltransferase	membrane fraction
YBR206W	0.2884	2.3348	0.8415	0.0532	0.879475	-0.6069	-2.1131	-0.4682	-1.06273	-0.3798	-2.0441	-0.5585	-0.2537	-0.809025	0.5646	0.0755	0.0362	0.225433	0.2012	0.2838	0.0734	0.186133	-0.2854	-0.3966	-0.464	-0.382	YBR206W		S0000410	II	324	biological_process unknown	molecular_function unknown	not yet annotated
YBR207W	0.1153	-0.1495	-0.0629	-0.135	-0.058025	0.1472	-0.1118	0.3562	0.130533	0.2177	-0.3336	-0.165	0.1053	-0.0439	0.0673	-0.0392	0.2352	0.0877667	-0.4444	-0.5163	-0.0586	-0.339767	-0.1988	-0.4024	-0.0099	-0.2037	YBR207W	FTH1	S0000411	II	1398	biological_process unknown	molecular_function unknown	not yet annotated
YBR208C	NA	-0.1433	-0.0299	NA	NA	-0.1224	-0.835	-0.3083	-0.4219	0.2873	0.3753	0.4174	1.0856	0.5414	0.1854	0.0105	0.2056	0.133833	-0.7756	-0.4395	-0.4016	-0.5389	0.0773	0.5166	0.5235	0.372467	YBR208C	DUR1,2	S0000412	II	5508	not yet annotated	allophanate hydrolase	not yet annotated
YBR209W	0.4465	NA	0.3417	0.4557	NA	-1.379	0.167	NA	NA	-0.7793	NA	-1.7468	-1.1007	NA	-0.1027	0.4011	0.115	0.1378	NA	-0.4876	NA	NA	-0.3633	NA	-0.7267	NA	YBR209W		S0000413	II	318	biological_process unknown	molecular_function unknown	not yet annotated
YBR210W	-0.1409	1.4056	0.0794	0.04	0.346025	-0.7045	-1.0152	-0.3523	-0.690667	-0.2929	-0.8442	-0.4137	-0.2252	-0.444	-0.2621	0.0226	-0.3401	-0.1932	0.1331	0.1153	0.2394	0.1626	0.1193	-0.1344	-0.1899	-0.0683333	YBR210W		S0000414	II	429	biological_process unknown	molecular_function unknown	not yet annotated
YBR211C	-0.025	1.6377	0.2403	NA	NA	-0.2918	-1.4776	0.1027	-0.555567	0.2566	-1.7154	-0.3667	-0.3113	-0.5342	-0.0778	0.201	0.0796	0.0676	0.2287	0.2348	-0.0716	0.130633	-0.0314	-0.2592	-0.3308	-0.207133	YBR211C	AME1	S0000415	II	975	microtubule-based process	molecular_function unknown	spindle pole body
YBR212W	-0.0584	-1.4331	-0.8402	-0.2989	-0.65765	0.647	1.2083	-0.0882	0.589033	0.17	1.6987	0.6313	0.3737	0.718425	0.3116	0.0729	0.3161	0.233533	-0.6185	-1.3285	-0.8433	-0.9301	-0.2368	-0.0161	0.0855	-0.0558	YBR212W	NGR1	S0000416	II	2019	biological_process unknown	not yet annotated	cytoplasm
YBR213W	NA	NA	NA	-0.5187	NA	NA	NA	NA	NA	-0.198	NA	-0.6174	-0.0309	NA	0.0737	-0.1844	-0.1188	-0.0765	NA	-0.8253	-0.6959	NA	-0.1914	-0.3304	-0.0796	-0.200467	YBR213W	MET8	S0000417	II	825	sulfate assimilation	siroheme synthase	not yet annotated
YBR214W	0.1172	-1.931	-0.0658	-0.3916	-0.5678	0.8578	2.1783	0.6084	1.21483	0.6436	2.6549	0.4049	0.7406	1.111	0.2547	0.0796	0.5837	0.306	-0.8822	-0.7963	-0.8959	-0.858133	-0.1101	0.0065	0.1585	0.0183	YBR214W	SDS24	S0000418	II	1584	biological_process unknown	molecular_function unknown	cytoplasm
YBR215W	-0.0484	0.3312	0.3078	0.1837	0.193575	-0.0227	-0.3949	0.4257	0.0027	0.0625	-0.8846	-0.1259	0.1498	-0.19955	-0.0597	-0.0065	0.0915	0.00843333	-0.0754	-0.0025	0.236	0.0527	0.0051	NA	0.0629	NA	YBR215W	HPC2	S0000419	II	1872	transcription	not yet annotated	not yet annotated
YBR216C	-0.015	-0.3459	0.1227	NA	NA	0.8076	0.7514	0.4161	0.658367	0.403	0.5501	0.3604	0.4263	0.43495	0.0143	-0.0686	-0.1132	-0.0558333	0.1524	0.2443	NA	NA	0.1333	0.2757	0.3836	0.2642	YBR216C		S0000420	II	2025	biological_process unknown	molecular_function unknown	not yet annotated
YBR217W	0.474	0.6664	0.3965	0.1857	0.43065	-0.489	-1.3649	-0.4013	-0.751733	-0.6335	-0.9939	-0.8159	-0.5502	-0.748375	-0.0803	0.0432	-0.0891	-0.0420667	0.4589	0.1401	0.3185	0.305833	-0.2579	-0.2753	0.003	-0.176733	YBR217W	APG12	S0000421	II	561	autophagy*	molecular_function unknown	membrane fraction
YBR218C.1	NA	NA	NA	NA	NA	NA	NA	NA	NA	NA	NA	NA	NA	NA	NA	NA	NA	NA	NA	NA	NA	NA	NA	NA	NA	NA	YBR218C	PYC2	S0000422	II	3543	gluconeogenesis*	pyruvate carboxylase	cytosol
YBR218C.2	NA	NA	NA	NA	NA	NA	NA	NA	NA	NA	NA	NA	NA	NA	NA	NA	NA	NA	NA	NA	NA	NA	NA	NA	NA	NA	YBR218C	PYC2	S0000422	II	3543	gluconeogenesis*	pyruvate carboxylase	cytosol
YBR219C	NA	NA	NA	NA	NA	NA	NA	NA	NA	NA	NA	NA	NA	NA	NA	NA	NA	NA	NA	NA	NA	NA	NA	NA	NA	NA	YBR219C		S0000423	II	805	biological_process unknown	molecular_function unknown	not yet annotated
YBR220C	-0.0188	-1.4693	0.2169	-0.1952	-0.3666	0.3026	1.5608	-0.2651	0.532767	0.0724	0.7624	0.3619	0.2278	0.356125	0.2838	-0.0598	-0.1329	0.0303667	-0.0965	-0.0943	0.0577	-0.0443667	0.25	NA	0.1469	NA	YBR220C		S0000424	II	1683	biological_process unknown	molecular_function unknown	not yet annotated
YBR221C	0.1553	-1.6149	0.1583	-0.2364	-0.384425	-0.0065	2.5223	0.7243	1.08003	-0.1312	2.1608	0.0977	0.3024	0.607425	-0.0138	-0.3511	0.3348	-0.0100333	0.2381	0.3049	0.358	0.300333	-0.0604	-0.2099	0.3277	0.0191333	YBR221C	PDB1	S0000425	II	1101	not yet annotated	pyruvate dehydrogenase (lipoamide)	not yet annotated
YBR222C	0.0943	-1.8445	-0.2028	-0.1865	-0.534875	-0.389	0.1247	-0.8885	-0.384267	0.3764	0.9477	0.2315	-0.2522	0.32585	0.4484	0.1289	0.2225	0.2666	-0.7309	-1.033	-1.4103	-1.05807	0.0569	-0.0544	-0.1428	-0.0467667	YBR222C	FAT2	S0000426	II	1632	lipid transport	plasma membrane long-chain fatty acid transporter	cytoplasm
YBR223C	-0.0387	-0.4965	-0.2915	-0.0926	-0.229825	0.0143	0.7918	0.1664	0.324167	-0.0223	NA	0.2197	0.0538	NA	0.1877	0.0658	0.0229	0.0921333	NA	-0.7327	-0.3574	NA	-0.0156	0.0436	-0.1576	-0.0432	YBR223C		S0000427	II	1635	biological_process unknown	molecular_function unknown	not yet annotated
YBR224W	NA	NA	NA	NA	NA	NA	NA	NA	NA	NA	NA	NA	NA	NA	NA	NA	NA	NA	NA	NA	NA	NA	NA	NA	NA	NA	YBR224W		S0000428	II	516	biological_process unknown	molecular_function unknown	not yet annotated
YBR225W	0.2935	NA	-0.691	-0.2644	NA	1.0449	NA	-0.0437	NA	-0.1212	NA	1.1843	0.4777	NA	0.286	0.0901	-0.0043	0.123933	-0.3779	-1.2917	-0.6615	-0.777033	0.034	-0.1282	0.1613	0.0223667	YBR225W		S0000429	II	2703	biological_process unknown	molecular_function unknown	not yet annotated
YBR226C	0.1486	0.4945	-0.1843	-0.058	0.1002	0.3694	-0.4619	NA	NA	-0.138	NA	0.8217	0.1715	NA	0.3019	0.4902	0.0391	0.277067	-0.0498	-0.9231	NA	NA	0.1239	NA	0.0243	NA	YBR226C		S0000430	II	411	biological_process unknown	molecular_function unknown	not yet annotated
YBR227C	-0.1092	0.4135	NA	-0.0921	NA	0.0817	-0.7521	0.2617	-0.136233	0.2612	-0.9295	0.1462	0.1637	-0.0896	0.0197	NA	-0.0582	NA	0.0583	-0.0695	0.0005	-0.00356667	0.0672	0.1661	0.0233	0.0855333	YBR227C	MCX1	S0000431	II	1563	biological_process unknown	chaperone*	mitochondrial matrix
YBR228W	0.0714	NA	0.3392	0.3285	NA	NA	NA	-0.1963	NA	-0.2753	NA	NA	-0.316	NA	NA	0.2387	-0.0345	NA	-0.0022	NA	NA	NA	-0.0492	0.1178	-0.1594	-0.0302667	YBR228W		S0000432	II	915	biological_process unknown	molecular_function unknown	not yet annotated
YBR229C	-0.2341	0.1545	0.0593	-0.1286	-0.037225	0.4278	-0.3114	0.1765	0.0976333	0.6355	-0.7767	0.1106	0.3253	0.073675	-0.0178	-0.071	-0.04	-0.0429333	0.0663	0.2723	0.3469	0.2285	0.0649	0.0961	0.1135	0.0915	YBR229C	ROT2	S0000433	II	2865	not yet annotated	not yet annotated	not yet annotated
YBR230C	0.3268	0.4023	0.3034	0.1983	0.3077	-0.4375	-0.6274	-0.9627	-0.675867	-0.3921	-0.5589	-0.344	-0.6271	-0.480525	0.3116	-0.0006	0.0621	0.124367	-0.7533	-0.9299	-1.1093	-0.930833	-0.3841	-0.4881	-0.6267	-0.499633	YBR230C		S0000434	II	502	biological_process unknown	molecular_function unknown	not yet annotated
YBR231C	0.048	NA	NA	-0.222	NA	NA	NA	1.3407	NA	-0.0176	-0.6882	NA	0.6376	NA	NA	-0.1982	0.0556	NA	-0.3829	NA	0.3477	NA	-0.368	NA	0.5702	NA	YBR231C		S0000435	II	912	not yet annotated	molecular_function unknown	not yet annotated
YBR232C	-0.2941	NA	NA	NA	NA	0.5374	NA	NA	NA	0.6046	NA	NA	0.3983	NA	NA	NA	-0.408	NA	0.9964	NA	NA	NA	0.2253	NA	-0.0987	NA	YBR232C		S0000436	II	360	biological_process unknown	molecular_function unknown	not yet annotated
YBR233W	-0.0793	0.5777	0.0695	-0.0704	0.124375	0.6378	-0.1606	0.7507	0.4093	0.4932	-0.09	0.617	0.5459	0.391525	0.0542	0.0195	0.016	0.0299	-0.3397	-0.1089	0.0159	-0.144233	0.0744	0.1424	0.2266	0.1478	YBR233W	PBP2	S0000437	II	1242	biological_process unknown	not yet annotated	not yet annotated
YBR234C	0.1622	-1.3473	-0.0897	0.0452	-0.3074	0.2519	1.6456	-0.0348	0.6209	0.0693	2.1641	0.0895	0.0762	0.599775	0.1211	-0.0799	0.0108	0.0173333	0.2639	0.0314	0.0616	0.118967	0.1086	-0.1274	0.1024	0.0278667	YBR234C	ARC40	S0000438	II	1155	actin filament organization	structural constituent of cytoskeleton	Arp2/3 protein complex
YBR235W	0.0274	-0.2347	0.2231	-0.0398	-0.006	-0.0505	0.5408	0.0989	0.1964	0.0416	0.2104	0.0419	0.1712	0.116275	0.118	-0.0241	-0.0104	0.0278333	-0.0763	0.1916	0.0085	0.0412667	0.1184	0.2558	0.2422	0.205467	YBR235W		S0000439	II	3363	biological_process unknown	molecular_function unknown	not yet annotated
YBR236C	0.1951	-0.032	0.1314	0.1515	0.1115	-0.5017	-0.8068	-0.4681	-0.5922	-0.3066	-0.6182	-0.3602	-0.5196	-0.45115	-0.0728	-0.1203	0.038	-0.0517	-0.1281	0.0603	0.0098	-0.0193333	-0.1874	-0.1763	-0.171	-0.178233	YBR236C	ABD1	S0000440	II	1311	mRNA capping	mRNA (guanine-N7)-methyltransferase	cellular_component unknown
YBR237W	-0.0347	0.6895	0.0326	NA	NA	-0.2679	-0.9573	0.2799	-0.3151	-0.0297	-0.7989	-0.1087	0.2115	-0.18145	-0.2401	0.0043	0.0073	-0.0761667	NA	-0.1834	0.134	NA	0.0429	-0.0342	0.2023	0.0703333	YBR237W	PRP5	S0000441	II	2550	lariat formation, 5'-splice site cleavage	ATP dependent RNA helicase*	spliceosome complex
YBR238C	-1.0494	-1.2396	-1.4938	-1.0874	-1.21755	2.0137	2.4903	0.9211	1.80837	1.4627	1.9736	2.5159	1.2602	1.8031	-0.4477	-0.1877	NA	NA	0.9165	0.4853	0.7566	0.719467	0.8534	1.0563	0.9622	0.9573	YBR238C		S0000442	II	2196	biological_process unknown	molecular_function unknown	not yet annotated
YBR239C	-0.3042	0.3936	-0.0824	0.0117	0.004675	0.3524	-0.1212	0.2325	0.154567	0.4906	-0.9862	NA	0.0464	NA	-0.1265	-0.0524	-0.258	-0.145633	0.3657	0.2266	-0.1112	0.160367	0.2712	0.1208	-0.1527	0.0797667	YBR239C		S0000443	II	1590	biological_process unknown	molecular_function unknown	not yet annotated
YBR240C	-0.5249	0.5817	NA	-0.2256	NA	NA	NA	-0.0144	NA	0.4198	-0.0113	-0.0514	0.2313	0.1471	0.1478	-0.0898	NA	NA	-0.463	-0.1994	NA	NA	-0.0044	-0.233	0.1749	-0.0208333	YBR240C	THI2	S0000444	II	1353	vitamin B1 biosynthesis	transcriptional activator	cellular_component unknown
YBR241C	0.4795	-3.0469	0.7208	-0.2114	-0.5145	-0.4707	2.9547	0.1444	0.876133	-0.8088	2.0967	-0.8457	-0.1766	0.0664	0.1391	-0.1571	-0.2771	-0.0983667	1.0399	0.72	0.6821	0.814	-0.3444	-0.3848	-0.1	-0.2764	YBR241C		S0000445	II	1467	biological_process unknown	molecular_function unknown	not yet annotated
YBR242W	0.1384	1.2521	0.142	0.1551	0.4219	-0.5223	-1.3624	-0.3828	-0.755833	-0.4397	-1.872	-0.5751	-0.6802	-0.89175	0.0089	0.0311	-0.0492	-0.00306667	0.426	0.5456	0.1039	0.3585	-0.2611	-0.5842	-0.4611	-0.435467	YBR242W		S0000446	II	717	biological_process unknown	molecular_function unknown	not yet annotated
YBR243C	NA	-0.1226	0.444	-0.049	NA	-0.7407	-0.0511	-0.0341	-0.2753	-0.6279	0.0537	-0.6932	-0.2714	-0.3847	0.1006	0.1831	-0.0231	0.0868667	0.7186	0.6171	0.4046	0.5801	-0.107	-0.191	-0.2068	-0.168267	YBR243C	ALG7	S0000447	II	1347	N-linked glycosylation	UDP-N-acetylglucosamine-dolichyl-phosphate N-acetylglucosamine-1-phosphate transferase	not yet annotated
YBR244W	0.2556	NA	0.1989	0.1344	NA	-0.5785	NA	-0.3561	NA	-0.4109	NA	-0.9837	-0.3413	NA	-0.0962	-0.0666	-0.0428	-0.0685333	NA	-0.0295	NA	NA	-0.2491	-0.4047	-0.1859	-0.2799	YBR244W		S0000448	II	489	not yet annotated	glutathione peroxidase	not yet annotated
YBR245C	-0.1367	-0.7396	-0.2448	NA	NA	0.0802	1.274	0.3825	0.5789	0.2687	0.7145	0.4697	0.4754	0.482075	-0.0128	0.0133	0.1429	0.0478	-0.2461	-0.0661	0.2631	-0.0163667	-0.1906	0.2051	0.0616	0.0253667	YBR245C	ISW1	S0000449	II	3390	biological_process unknown	molecular_function unknown	not yet annotated
YBR246W	0.0175	-0.6694	0.1635	0.0514	-0.10925	-0.0456	0.8257	-0.0561	0.241333	0.0253	1.4725	0.0869	-0.2158	0.342225	-0.0582	0.0962	-0.0366	0.000466667	-0.0529	0.2962	0.0746	0.105967	0.0593	0.1868	-0.0827	0.0544667	YBR246W		S0000450	II	1164	biological_process unknown	molecular_function unknown	not yet annotated
YBR247C	-0.3431	0.2336	-0.4804	-0.1476	-0.184375	1.4234	0.6602	1.3577	1.1471	1.0696	0.2881	1.5049	0.7574	0.905	0.0528	-0.0302	-0.0299	-0.00243333	0.6308	0.9898	0.8247	0.8151	0.8047	NA	0.4198	NA	YBR247C	ENP1	S0000451	II	1452	protein amino acid glycosylation	not yet annotated	not yet annotated
YBR248C	-0.5815	NA	-0.4327	-0.2651	NA	1.9448	0.8081	2.1583	1.63707	1.7846	0.843	0.9729	1.5293	1.28245	-0.0309	-0.0593	-0.1877	-0.0926333	0.783	0.329	0.7566	0.622867	0.4791	0.3101	0.5921	0.460433	YBR248C	HIS7	S0000452	II	1659	histidine biosynthesis	imidazoleglycerol-phosphate synthase	cell
YBR249C	-0.3516	-1.0121	-0.5529	-0.0272	-0.48595	1.6489	1.6388	1.1703	1.486	0.5333	1.3834	0.9405	0.2618	0.77975	0.0441	0.2733	-0.1238	0.0645333	0.1164	-0.0658	0.1149	0.0551667	0.1574	0.1181	-0.1271	0.0494667	YBR249C	ARO4	S0000453	II	1113	not yet annotated	2-dehydro-3-deoxyphosphoheptonate aldolase	not yet annotated
YBR250W	-0.2263	NA	NA	NA	NA	1.4009	0.7982	1.1862	1.12843	0.3825	NA	0.1901	0.3028	NA	0.0072	0.0422	-0.5032	-0.151267	NA	0.3861	NA	NA	0.577	NA	0.4177	NA	YBR250W		S0000454	II	1572	biological_process unknown	molecular_function unknown	not yet annotated
YBR251W	0.4268	0.3995	0.295	0.2575	0.3447	-0.4838	-0.5472	-0.5373	-0.522767	-0.3062	-0.0548	-0.3163	-0.2681	-0.23635	-0.417	-0.0837	-0.2618	-0.254167	0.4405	0.0565	0.2586	0.251867	-0.0821	-0.1029	-0.0491	-0.0780333	YBR251W	MRPS5	S0000455	II	924	protein biosynthesis	structural constituent of ribosome	mitochondrial small ribosomal subunit*
YBR252W	0.0206	0.5953	-0.1268	NA	NA	0.4281	-0.1786	NA	NA	-0.0913	-1.1747	0.3383	NA	NA	-0.1747	NA	-0.3271	NA	0.0657	0.3036	NA	NA	0.1238	-0.0625	NA	NA	YBR252W	DUT1	S0000456	II	444	not yet annotated	dUTP pyrophosphatase	not yet annotated
YBR253W	0.0275	2.7392	0.2124	0.1929	0.793	-0.9794	-3.6774	-0.5406	-1.73247	-0.6246	-3.3472	-0.9075	-0.3626	-1.31048	NA	0.5493	-0.5829	NA	-0.0864	-0.1157	0.4183	0.0720667	0.0331	-0.0456	-0.2644	-0.0923	YBR253W	SRB6	S0000457	II	366	transcription, from Pol II promoter	RNA polymerase II transcription mediator	mediator complex
YBR254C	-0.1275	-0.4765	-0.0595	0.1394	-0.131025	-0.1755	0.3647	0.2726	0.153933	-0.1107	0.3635	-0.1086	0.0634	0.0519	-0.3479	-0.104	-0.2054	-0.2191	NA	0.4069	0.6438	NA	-0.0053	NA	-0.0436	NA	YBR254C	TRS20	S0000458	II	528	not yet annotated	not yet annotated	not yet annotated
YBR255W	0.1888	0.7284	0.3805	0.1343	0.358	-0.4756	-1.4175	0.1823	-0.570267	NA	-0.9153	-0.4709	0.3544	NA	-0.0902	-0.04	-0.0115	-0.0472333	0.1156	-0.2319	0.2058	0.0298333	0.1049	-0.0522	NA	NA	YBR255W		S0000459	II	2085	biological_process unknown	molecular_function unknown	not yet annotated
YBR256C	-0.3406	NA	0.1259	0.034	NA	-0.3984	NA	0.1558	NA	-0.5082	NA	-1.0701	-0.9282	NA	-0.1813	-0.3134	-0.5776	-0.357433	-0.3223	-0.0081	-0.2894	-0.2066	-0.5758	-0.4822	-0.7164	-0.591467	YBR256C	RIB5	S0000460	II	717	not yet annotated	riboflavin synthase	not yet annotated
YBR257W	-0.0369	1.5336	0.1074	0.2154	0.454875	-0.3284	-1.8759	-0.7697	-0.991333	-0.5258	-2.2357	-0.9193	-0.5538	-1.05865	0.2294	0.037	-0.1751	0.0304333	0.963	0.4705	0.2061	0.546533	-0.1255	NA	-0.3878	NA	YBR257W	POP4	S0000461	II	840	rRNA processing*	ribonuclease P*	ribonuclease mitochondrial RNA processing complex*
YBR258C	0.1278	2.0969	0.5934	0.3634	0.795375	-1.2637	NA	-0.7145	NA	-0.688	-2.9087	-1.2688	-0.9921	-1.4644	-0.1858	0.2295	-0.2134	-0.0565667	0.081	0.0907	-0.1387	0.011	-0.0533	-0.3957	-0.5908	-0.3466	YBR258C		S0000462	II	429	histone methylation	histone-lysine N-methyltransferase	cellular_component unknown
YBR259W	0.13	0.9908	0.2374	0.2716	0.40745	-0.3679	-0.7639	-0.4295	-0.520433	-0.5668	-1.4447	-0.3981	-0.3287	-0.684575	-0.0904	0.0088	0.0945	0.0043	0.0741	0.1162	0.0215	0.0706	-0.0424	-0.2244	-0.1433	-0.1367	YBR259W		S0000463	II	2067	biological_process unknown	molecular_function unknown	not yet annotated
YBR260C	-0.0083	0.3409	0.0171	0.0524	0.100525	0.1836	-0.5424	0.1854	-0.0578	0.1959	-0.5274	0.0894	0.0981	-0.036	0.0966	0.2304	0.0197	0.115567	-0.3625	-0.391	0.0467	-0.2356	0.0348	-0.0371	-0.0666	-0.0229667	YBR260C	RGD1	S0000464	II	2001	biological_process unknown	not yet annotated	not yet annotated
YBR261C	0.0552	-0.5184	-0.1918	-0.0795	-0.183625	0.255	-0.0167	0.7651	0.334467	-0.1473	0.3549	0.1406	0.2675	0.153925	-0.1377	-0.1586	0.0552	-0.0803667	-0.2858	-0.1157	-0.1555	-0.185667	-0.0389	0.3329	0.1061	0.133367	YBR261C		S0000465	II	699	biological_process unknown	molecular_function unknown	not yet annotated
YBR262C	-0.4364	0.8119	-0.2188	0.0336	0.047575	-0.5034	-1.446	-0.2096	-0.719667	0.0779	-1.204	-0.1003	0.0147	-0.302925	-0.2156	0.5734	-0.4843	-0.0421667	-0.1673	0.1307	0.095	0.0194667	0.3988	0.162	-0.5865	-0.00856667	YBR262C		S0000466	II	321	biological_process unknown	molecular_function unknown	not yet annotated
YBR263W	0.151	-2.7086	-1.0862	-0.5976	-1.06035	1.6327	1.865	1.6768	1.72483	1.1	2.169	1.8847	1.019	1.54317	0.3101	0.2386	0.3773	0.308667	0.1403	-0.3798	-0.1906	-0.143367	0.2871	0.3175	0.1182	0.240933	YBR263W	SHM1	S0000467	II	1698	not yet annotated	glycine hydroxymethyltransferase	not yet annotated
YBR264C	0.1538	1.128	0.2078	0.2538	0.43585	-0.4194	-2.2646	-0.5395	-1.0745	-0.567	-1.2863	-0.4493	-0.4286	-0.6828	-0.2408	-0.0033	-0.0613	-0.1018	-0.3505	-0.3359	-0.2157	-0.3007	-0.3603	-0.1662	-0.3396	-0.2887	YBR264C	YPT10	S0000468	II	657	biological_process unknown	molecular_function unknown	not yet annotated
YBR265W	0.1897	-0.6449	-0.0828	-0.005	-0.13575	0.9484	1.7027	0.7702	1.14043	0.5016	0.6345	0.4971	0.5022	0.53385	-0.0431	-0.0361	0.0905	0.00376667	0.6093	0.7192	0.8994	0.742633	0.1956	0.2235	0.1556	0.191567	YBR265W	TSC10	S0000469	II	963	sphingolipid biosynthesis	not yet annotated	cytoplasm*
YBR266C	NA	NA	NA	NA	NA	NA	NA	NA	NA	NA	NA	NA	NA	NA	NA	NA	NA	NA	1.2554	NA	NA	NA	NA	NA	NA	NA	YBR266C		S0000470	II	453	biological_process unknown	molecular_function unknown	not yet annotated
YBR267W	-0.6107	1.2162	NA	0.0822	NA	1.0565	0.0425	0.7126	0.603867	1.0334	0.0715	0.9313	0.1819	0.554525	-0.1842	-0.3733	-0.0647	-0.2074	0.5242	0.7245	1.0445	0.7644	0.7895	0.547	0.2196	0.5187	YBR267W		S0000471	II	1182	biological_process unknown	molecular_function unknown	not yet annotated
YBR268W	0.2166	1.9808	0.1393	0.3545	0.6728	-0.2418	-3.4113	0.323	-1.11003	-0.0004	-2.6952	-0.2433	0.0191	-0.72995	-0.3054	-0.1788	NA	NA	0.21	0.8046	0.3157	0.443433	0.3024	0.1878	-0.1773	0.1043	YBR268W	MRPL37	S0000472	II	318	protein biosynthesis	structural constituent of ribosome	mitochondrial large ribosomal subunit
YBR269C	0.3511	0.7677	0.188	-0.0036	0.3258	-0.8383	-0.6273	-0.5131	-0.659567	-0.7356	-0.0247	-0.9208	-0.5253	-0.5516	0.094	-0.1067	-0.1544	-0.0557	-0.5243	-0.6305	-0.5015	-0.5521	-0.6937	-0.5059	-0.5508	-0.583467	YBR269C		S0000473	II	393	biological_process unknown	molecular_function unknown	not yet annotated
YBR270C	0.0708	0.7634	NA	-0.4201	NA	-0.2842	NA	NA	NA	-0.0405	-1.5866	-0.3935	0.2967	-0.430975	-0.0381	-0.279	-0.1923	-0.1698	NA	-0.5885	NA	NA	-0.1387	NA	0.0942	NA	YBR270C		S0000474	II	1638	biological_process unknown	molecular_function unknown	not yet annotated
YBR271W	NA	0.437	0.0396	-0.0959	NA	0.5026	0.2617	0.4167	0.393667	0.4511	-0.4834	0.5424	0.1107	0.1552	-0.055	0.1931	0.097	0.0783667	0.3565	0.388	-0.2743	0.156733	0.0947	0.1691	NA	NA	YBR271W		S0000475	II	1260	biological_process unknown	molecular_function unknown	not yet annotated
YBR272C	0.1811	0.3545	0.1751	0.065	0.193925	-0.4585	-0.6527	-0.3115	-0.474233	-0.3544	-0.6139	-0.6181	-0.384	-0.4926	-0.0795	0.1926	0.0295	0.0475333	-0.3114	-0.2191	-0.0546	-0.195033	-0.4867	-0.2086	-0.3724	-0.3559	YBR272C	HSM3	S0000476	II	1443	mismatch repair	molecular_function unknown	not yet annotated
YBR273C	-0.1892	-0.4914	-0.0986	-0.2069	-0.246525	0.0159	-0.1217	-0.0734	-0.0597333	0.0107	0.0632	-0.1572	0.0516	-0.007925	0.0122	-0.1887	-0.0987	-0.0917333	-0.1815	-0.4042	-0.1084	-0.231367	0.0344	-0.0588	0.0163	-0.0027	YBR273C		S0000477	II	1311	biological_process unknown	molecular_function unknown	not yet annotated
YBR274W	0.0922	0.0637	0.2328	-0.1032	0.071375	0.076	0.2098	0.3262	0.204	0.2742	0.1771	-0.0722	0.2249	0.151	-0.0188	0.0228	0.0903	0.0314333	-0.135	0.135	-0.0781	-0.0260333	0.1442	0.1878	NA	NA	YBR274W	CHK1	S0000478	II	1584	cell cycle	not yet annotated	not yet annotated
YBR275C	NA	NA	NA	-0.078	NA	0.2498	-0.3994	NA	NA	0.4007	NA	0.8473	0.9484	NA	0.3561	0.1436	0.144	0.214567	NA	0.0421	NA	NA	-0.045	NA	0.6748	NA	YBR275C	RIF1	S0000479	II	5751	chromatin silencing at telomere*	molecular_function unknown	telomere
YBR276C	0.0907	0.6775	0.1291	NA	NA	0.2422	-0.0361	NA	NA	0.2257	-0.7871	0.395	NA	NA	0.0805	NA	0.0947	NA	-0.0201	-0.0016	NA	NA	-0.0028	0.1826	NA	NA	YBR276C	PPS1	S0000480	II	2424	not yet annotated	protein tyrosine phosphatase	not yet annotated
YBR277C	0.2155	1.1055	0.1343	0.1435	0.3997	-0.7309	-1.0145	-0.4754	-0.740267	-0.6166	-0.3823	-1.0742	-0.5934	-0.666625	-0.1658	0.1204	-0.2703	-0.105233	-0.1953	0.1864	NA	NA	-0.0851	-0.1947	-0.2354	-0.171733	YBR277C		S0000481	II	402	biological_process unknown	molecular_function unknown	not yet annotated
YBR278W	NA	NA	NA	-0.0165	NA	NA	NA	NA	NA	-0.1039	NA	-0.428	NA	NA	NA	NA	-0.6333	NA	NA	NA	NA	NA	NA	NA	NA	NA	YBR278W	DPB3	S0000482	II	606	nucleotide-excision repair*	epsilon DNA polymerase	replication fork
YBR279W	-0.1312	1.4689	0.064	NA	NA	-0.2867	-1.6481	-0.3663	-0.767033	0.1898	-1.3453	-0.1463	-0.0513	-0.338275	0.0307	-0.0636	-0.0403	-0.0244	-0.143	-0.1471	-0.3754	-0.221833	0.1278	-0.0776	0.0954	0.0485333	YBR279W	PAF1	S0000483	II	1338	transcription	not yet annotated	not yet annotated
YBR280C	0.2306	-0.9292	0.0774	-0.1409	-0.190525	-0.3014	-0.0449	-0.515	-0.2871	-0.2569	-0.0217	-0.1563	-0.0487	-0.1209	0.1442	0.1122	0.2705	0.175633	-0.9184	-0.5226	-0.7644	-0.735133	-0.187	-0.2331	-0.1519	-0.190667	YBR280C		S0000484	II	1929	biological_process unknown	molecular_function unknown	not yet annotated
YBR281C	0.0839	-0.1278	-0.019	0.0888	0.006475	-0.1515	-0.268	-0.1977	-0.205733	-0.0549	-0.4442	-0.1295	-0.1997	-0.207075	0.1049	0.0913	0.0185	0.0715667	-0.3684	-0.3509	0.0176	-0.2339	-0.1616	-0.1658	-0.2527	-0.193367	YBR281C		S0000485	II	2637	biological_process unknown	molecular_function unknown	not yet annotated
YBR282W	0.1266	1.8596	0.1985	0.3936	0.644575	-0.7304	-2.2561	-0.6672	-1.2179	-0.1333	-1.8348	-0.5375	-0.4285	-0.733525	-0.2187	-0.01	-0.0526	-0.0937667	-0.4122	-0.0546	-0.3573	-0.2747	-0.0997	-0.2322	-0.1416	-0.157833	YBR282W	MRPL27	S0000486	II	441	protein biosynthesis	structural constituent of ribosome	mitochondrial large ribosomal subunit
YBR283C	-0.0259	-2.1461	0.2714	NA	NA	-0.3659	3.0305	0.0469	0.903833	0.0902	3.2225	-0.6651	-0.0463	0.650325	0.0496	-0.2086	-0.0224	-0.0604667	0.408	0.4233	0.2305	0.353933	0.1019	-0.0618	0.1228	0.0543	YBR283C	SSH1	S0000487	II	1473	co-translational membrane targeting	protein transporter	translocon
YBR284W	-0.6109	0.0348	-0.0642	-0.1044	-0.186175	0.9736	-0.0946	NA	NA	0.9411	NA	0.8289	0.7413	NA	-0.1941	-0.0879	0.0804	-0.0672	NA	-0.1243	NA	NA	0.3074	NA	0.3007	NA	YBR284W		S0000488	II	2394	biological_process unknown	molecular_function unknown	not yet annotated
YBR285W	0.1981	1.8244	0.3029	0.0262	0.5879	0.7055	-1.1653	0.4213	-0.0128333	0.2488	-2.001	-0.5144	0.381	-0.4714	-0.8363	-0.5607	-0.6229	-0.6733	1.4444	1.4037	1.1017	1.3166	0.0979	0.1888	0.3122	0.199633	YBR285W		S0000489	II	435	biological_process unknown	molecular_function unknown	not yet annotated
YBR286W	0.093	-1.0455	-0.2767	-0.1901	-0.354825	1.1183	1.2183	0.8139	1.05017	0.083	1.4678	0.4718	0.2533	0.568975	0.0265	-0.2113	0.0254	-0.0531333	-0.5337	-0.816	-0.165	-0.5049	-0.5191	-0.3264	-0.0047	-0.2834	YBR286W	APE3	S0000490	II	1692	vacuolar protein degradation	aminopeptidase	vacuole
YBR287W	NA	NA	NA	NA	NA	NA	NA	NA	NA	NA	NA	NA	NA	NA	NA	NA	NA	NA	NA	NA	NA	NA	NA	NA	NA	NA	YBR287W		S0000491	II	1284	biological_process unknown	molecular_function unknown	not yet annotated
YBR288C	-0.0636	0.8791	0.1828	-0.0017	0.24915	0.2003	-0.4703	-0.2955	-0.1885	0.0593	-1.1113	0.025	0.0542	-0.2432	0.0344	0.0534	-0.0634	0.00813333	0.1796	0.2733	-0.0825	0.123467	0.038	0.1983	0.0628	0.0997	YBR288C	APM3	S0000492	II	1452	not yet annotated	not yet annotated	not yet annotated
YBR289W	-0.0198	0.0888	-0.2716	-0.0215	-0.056025	0.7596	0.6962	0.8148	0.756867	0.4292	0.335	0.6933	0.8343	0.57295	-0.4997	-0.1152	0.1713	-0.147867	0.2204	-0.361	NA	NA	0.0358	0.0515	0.5164	0.201233	YBR289W	SNF5	S0000493	II	2718	chromatin modeling	non-specific RNA polymerase II transcription factor	nucleosome remodeling complex
YBR290W	-0.3095	0.5649	-0.2555	0.1522	0.038025	-0.5446	-1.4376	-0.8055	-0.929233	-0.3395	-1.3966	-0.3864	-0.6634	-0.696475	-0.0823	0.0381	-0.0487	-0.0309667	-0.1434	-0.3346	-0.6875	-0.3885	-0.0864	-0.1558	-0.6135	-0.285233	YBR290W	BSD2	S0000494	II	966	transport	not yet annotated	not yet annotated
YBR291C	0.1211	0.9271	0.0619	0.0561	0.29155	-0.2439	-0.7861	0.1899	-0.280033	-0.1259	-1.231	-0.4501	-0.0801	-0.471775	-0.1418	-0.0446	0.0845	-0.0339667	0.3618	0.0419	0.0519	0.151867	-0.1588	-0.111	-0.2923	-0.187367	YBR291C	CTP1	S0000495	II	900	mitochondrial citrate transport	tricarboxylate carrier	mitochondrial inner membrane
YBR292C	NA	NA	NA	NA	NA	NA	NA	NA	NA	NA	NA	NA	-0.6764	NA	NA	0.122	NA	NA	NA	0.6605	NA	NA	NA	NA	NA	NA	YBR292C		S0000496	II	372	biological_process unknown	molecular_function unknown	not yet annotated
YBR293W	0.2111	-0.2361	0.46	0.1437	0.144675	-0.9453	0.3304	-0.729	-0.447967	-0.4117	-0.361	-1.1058	-0.7764	-0.663725	0.2629	-0.015	0.2249	0.1576	0.4774	0.2131	-0.2163	0.158067	-0.1017	-0.413	-0.4571	-0.323933	YBR293W		S0000497	II	1425	biological_process unknown	not yet annotated	not yet annotated
YBR294W	0.5363	NA	0.4308	0.6481	NA	-1.2138	NA	-1.6575	NA	-0.9077	-1.7543	-1.5263	-1.7544	-1.48568	0.6437	0.4989	0.525	0.555867	-1.7085	-1.1862	-1.8581	-1.58427	-0.8743	-1.7381	-1.713	-1.4418	YBR294W	SUL1	S0000498	II	2580	transport	not yet annotated	not yet annotated
YBR295W	-0.275	-1.4357	-1.5013	-0.837	-1.01225	2.2473	1.1367	1.1128	1.49893	0.0489	2.0099	1.516	0.3368	0.9779	-0.0332	-0.2816	-0.0241	-0.112967	1.562	1.1672	1.2095	1.3129	0.0468	-0.021	0.156	0.0606	YBR295W	PCA1	S0000499	II	3651	not yet annotated	hydrogen/potassium-exchanging ATPase	not yet annotated
YBR296C	NA	NA	NA	NA	NA	NA	NA	0.286	NA	0.409	NA	0.5649	0.3716	NA	0.3201	0.0175	0.2938	0.210467	-0.1433	0.0636	0.0031	-0.0255333	0.2156	NA	NA	NA	YBR296C	PHO89	S0000500	II	1725	phosphate metabolism	not yet annotated	not yet annotated
YBR297W	-0.0203	-3.0529	-0.2512	-0.1695	-0.873475	-0.2384	2.363	-0.2566	0.622667	-0.0104	2.9224	0.1072	0.1598	0.79475	-0.0058	0.0252	0.2278	0.0824	-0.4306	-0.2702	NA	NA	-0.1219	-0.067	-0.3753	-0.188067	YBR297W	MAL33	S0000501	II	1407	maltose metabolism	not yet annotated	not yet annotated
YBR298C	0.7229	-1.3965	0.2914	-0.0519	-0.108525	-0.9099	-0.1055	-0.2937	-0.436367	-0.6513	0.3126	-0.5505	0.0014	-0.22195	0.2614	-0.0595	0.1483	0.116733	-0.0085	-0.2737	-0.5516	-0.277933	-0.2036	-0.1046	0.268	-0.0134	YBR298C	MAL31	S0000502	II	1845	transport	maltose permease	not yet annotated
YBR299W	0.1833	-1.3979	0.5599	-0.6256	-0.320075	0.2667	1.9972	0.6986	0.9875	0.4331	2.2027	0.3728	1.3265	1.08377	-0.2746	-0.8038	-0.1496	-0.409333	0.1939	1.231	1.2719	0.898933	0.6746	0.9974	1.49	1.054	YBR299W	MAL32	S0000503	II	1755	not yet annotated	alpha-glucosidase	not yet annotated
YBR300C	NA	NA	NA	NA	NA	NA	NA	NA	NA	NA	NA	NA	NA	NA	NA	NA	NA	NA	NA	NA	NA	NA	NA	NA	0.1267	NA	YBR300C		S0000504	II	498	biological_process unknown	molecular_function unknown	not yet annotated
YBR301W	NA	NA	NA	NA	NA	NA	NA	NA	NA	NA	NA	NA	NA	NA	NA	NA	NA	NA	NA	NA	NA	NA	NA	NA	NA	NA	YBR301W		S0000505	II	363	biological_process unknown	molecular_function unknown	not yet annotated
YBR302C	0.1471	NA	-0.4205	-0.1515	NA	-0.3041	0.2107	-0.4579	-0.183767	-0.2099	1.505	-0.3259	-0.0969	0.218075	-0.0733	0.0224	0.1272	0.0254333	-0.4799	-0.6179	-0.4076	-0.5018	-0.24	-0.4492	-0.4335	-0.374233	YBR302C	COS2	S0000506	II	1140	biological_process unknown	molecular_function unknown	not yet annotated
YCL001W	0.1273	0.9563	0.024	0.1218	0.30735	-0.1293	-1.2628	-0.0966	-0.496233	-0.4107	-1.216	-0.5277	-0.463	-0.65435	-0.324	-0.1339	-0.14	-0.1993	0.1597	0.0601	0.4215	0.213767	-0.2303	-0.4773	-0.3944	-0.367333	YCL001W	RER1	S0000507	III	567	not yet annotated	not yet annotated	not yet annotated
YCL001W-A	0.1048	1.6897	0.6133	NA	NA	-1.1447	-1.6742	NA	NA	-0.3793	-2.7418	-0.9796	NA	NA	-0.3298	-0.1517	-0.4773	-0.3196	NA	0.7134	NA	NA	-0.1085	NA	0.2949	NA	YCL001W-A		S0007221	III	462	biological_process unknown	molecular_function unknown	not yet annotated
YCL002C	0.5687	-0.6955	0.8244	0.5756	0.3183	-0.779	1.2394	-0.841	-0.126867	-0.7495	1.2387	-1.096	-0.8963	-0.375775	-0.0445	0.2052	-0.0062	0.0515	1.5317	1.0476	0.6662	1.08183	0.2158	0.0475	-0.0909	0.0574667	YCL002C		S0000508	III	459	biological_process unknown	molecular_function unknown	not yet annotated
YCL004W	0.2272	0.3568	NA	-0.1056	NA	0.226	NA	0.1808	NA	0.1326	-0.0124	-0.05	0.3103	0.095125	0.0599	-0.0249	-0.0965	-0.0205	0.28	0.3215	-0.0074	0.198033	0.0879	0.2494	0.1257	0.154333	YCL004W	PGS1	S0000510	III	1566	not yet annotated	CDP-diacylglycerol-serine O-phosphatidyltransferase	not yet annotated
YCL005W	0.4359	0.7278	0.384	0.1737	0.43035	-0.2248	0.4955	-0.2056	0.0217	-0.5516	-0.2015	-0.4912	-0.3263	-0.39265	-0.0305	0.0966	0.1829	0.083	0.7047	0.073	0.0702	0.282633	0.0585	-0.2459	-0.0643	-0.0839	YCL005W		S0000511	III	771	biological_process unknown	molecular_function unknown	not yet annotated
YCL006C	NA	NA	0.4086	0.1154	NA	-0.2447	NA	-0.5413	NA	-0.089	NA	-0.6226	-0.198	NA	0.1515	0.0045	NA	NA	NA	0.3638	NA	NA	NA	-0.0469	-0.2466	NA	YCL006C		S0000512	III	330	unknown	unknown
YCL007C	-0.1096	1.0147	-0.0857	0.0546	0.2185	-0.6584	-1.3811	-0.018	-0.685833	-0.1128	NA	-0.1624	0.1837	NA	-0.2108	0.062	-0.4649	-0.204567	-0.3648	0.0835	NA	NA	-0.0251	-0.2909	NA	NA	YCL007C	CWH36	S0000513	III	393	not yet annotated	molecular_function unknown	not yet annotated
YCL008C	NA	-2.0119	-0.1848	-0.1933	NA	1.0894	3.0728	0.7352	1.63247	0.626	2.0929	0.8319	0.4397	0.997625	0.2414	0.0782	0.3515	0.2237	-0.1302	-0.0868	-0.1909	-0.135967	0.1925	0.2641	0.1518	0.2028	YCL008C	STP22	S0000514	III	891	not yet annotated	molecular_function unknown	not yet annotated
YCL009C	-0.0153	-3.9537	-0.4389	-0.0318	-1.10993	0.6377	3.699	1.1396	1.82543	0.5231	3.8239	0.9408	0.4322	1.43	0.0943	0.0418	0.0967	0.0776	1.0005	0.4071	0.6094	0.672333	0.2633	0.0221	0.3468	0.210733	YCL009C	ILV6	S0000515	III	930	branched chain family amino acid biosynthesis	acetolactate synthase	mitochondrion
YCL010C	NA	NA	-0.2648	-0.2905	NA	0.782	NA	-0.3255	NA	0.2129	0.458	1.7041	0.6751	0.762525	-0.0956	0.1357	0.0672	0.0357667	-0.6391	-0.3615	-0.3294	-0.443333	0.1136	0.0723	0.2314	0.1391	YCL010C		S0000516	III	780	biological_process unknown	molecular_function unknown	not yet annotated
YCL011C	0.1736	-0.2659	-0.1588	0.0452	-0.051475	0.3006	0.2138	0.1171	0.2105	0.3728	0.0886	0.5019	0.2408	0.301025	0.0072	-0.0136	0.0659	0.0198333	0.1582	0.2553	0.1535	0.189	0.1952	0.1861	0.1929	0.1914	YCL011C	GBP2	S0000517	III	1284	biological_process unknown	not yet annotated	not yet annotated
YCL012W	-0.1857	0.0495	-0.3958	-0.214	-0.1865	-0.3262	-0.4462	0.4345	-0.112633	-0.2119	0.084	-0.5307	0.2624	-0.09905	-0.0831	-0.5387	-0.1125	-0.244767	-0.2924	0.2999	0.41	0.139167	-0.1889	-0.2306	0.388	-0.0105	YCL012W		S0000518	III	696	unknown	unknown
YCL014W	-0.1679	-2.0146	-0.1815	-0.4721	-0.709025	-0.1524	1.0624	0.1125	0.340833	-0.0744	1.6229	0.2157	0.4537	0.554475	-0.0415	NA	0.0544	NA	-0.1904	-0.2204	0.1623	-0.0828333	0.0843	-0.0089	0.5701	0.215167	YCL014W	BUD3	S0000520	III	4911	cytokinesis*	molecular_function unknown	contractile ring (sensu Saccharomyces)
YCL016C	0.1205	-0.073	0.0968	-0.014	0.032575	-0.1037	NA	-0.4308	NA	-0.3251	-1.3299	0.0045	-0.47	-0.530125	0.0792	-0.1403	-0.013	-0.0247	-0.1501	-0.4099	-0.4536	-0.337867	-0.2035	NA	-0.2079	NA	YCL016C		S0000521	III	1143	biological_process unknown	molecular_function unknown	not yet annotated
YCL017C	0.1606	-1.9646	-0.2162	-0.0192	-0.50985	0.617	2.2905	0.4717	1.1264	0.5854	2.0611	0.526	0.1405	0.82825	0.2232	0.1507	0.4539	0.275933	0.1941	0.1312	-0.0342	0.0970333	0.0848	0.0464	0.195	0.108733	YCL017C	NFS1	S0000522	III	1494	iron homeostasis*	molecular_function unknown	mitochondrion
YCL018W	-0.2859	-0.5012	-0.2358	-0.3118	-0.333675	0.999	1.2062	1.0875	1.09757	0.8774	0.8427	0.7556	0.6257	0.77535	-0.1181	-0.2041	-0.2445	-0.1889	0.6548	0.4094	0.2203	0.428167	0.4356	0.3712	0.2716	0.359467	YCL018W	LEU2	S0000523	III	1095	not yet annotated	3-isopropylmalate dehydrogenase	not yet annotated
YCL019W	NA	NA	NA	NA	NA	NA	NA	NA	NA	NA	NA	NA	NA	NA	NA	NA	NA	NA	NA	NA	NA	NA	NA	NA	NA	NA	YCL019W		S0000524	III	5317	unknown	unknown
YCL020W	0.1503	0.7613	-0.3414	0.2617	0.207975	-1.6975	-2.9514	-1.7684	-2.1391	-2.025	-2.3284	-0.0187	-1.0223	-1.3486	0.0224	0.058	0.4385	0.172967	-1.3259	-1.6004	-0.6092	-1.1785	-1.0972	-0.683	-0.7101	-0.8301	YCL020W		S0000525	III	1317	unknown	unknown
YCL022C	NA	NA	NA	NA	NA	NA	NA	NA	NA	NA	NA	NA	NA	NA	NA	NA	NA	NA	NA	NA	NA	NA	NA	NA	NA	NA	YCL022C		S0000527	III	516	biological_process unknown	molecular_function unknown	not yet annotated
YCL023C	NA	NA	NA	NA	NA	NA	NA	NA	NA	NA	NA	NA	NA	NA	NA	NA	NA	NA	NA	NA	NA	NA	NA	NA	NA	NA	YCL023C		S0000528	III	348	biological_process unknown	molecular_function unknown	not yet annotated
YCL024W	NA	NA	NA	NA	NA	NA	NA	NA	NA	0.4453	NA	1.4452	1.0119	NA	0.0949	-0.0791	NA	NA	NA	-0.3434	NA	NA	0.1811	NA	0.494	NA	YCL024W		S0000529	III	3114	protein amino acid phosphorylation*	transcription factor*	bud neck
YCL025C	-0.5742	-2.2234	-1.6652	-0.6078	-1.26765	0.3026	2.4088	-0.8302	0.627067	0.0993	2.2659	0.8347	-0.1509	0.76225	0.0301	-0.0627	0.0143	-0.0061	-0.5089	-0.0331	-1.323	-0.621667	-0.0854	-0.1722	0.0573	-0.0667667	YCL025C	AGP1	S0000530	III	1788	transport	amino acid permease	not yet annotated
YCL026C-A	NA	1.9046	NA	0.4084	NA	-0.5115	-2.0254	NA	NA	-0.2251	NA	NA	-0.2522	NA	0.0644	-0.3417	NA	NA	NA	-0.3445	0.015	NA	-0.0434	NA	-0.1755	NA	YCL026C-A	FRM2	S0000589	III	582	not yet annotated	molecular_function unknown	not yet annotated
YCL027W	NA	0.9279	NA	0.1406	NA	-0.2584	-1.2795	NA	NA	-0.3404	NA	-0.5386	-0.4667	NA	-0.222	-0.0826	0.6144	0.103267	NA	-0.5181	-0.4386	NA	-0.2435	-0.3	-0.445	-0.3295	YCL027W	FUS1	S0000532	III	1539	conjugation (sensu Saccharomyces)	molecular_function unknown	plasma membrane
YCL028W	-0.5247	-3.6572	-1.433	-0.4742	-1.52228	1.8334	2.8521	1.0842	1.92323	0.7057	3.4198	1.876	1.0835	1.77125	0.075	0.0821	0.0669	0.0746667	-0.6182	-0.9728	-0.3058	-0.632267	-0.1524	-0.1032	0.117	-0.0462	YCL028W		S0000533	III	1218	biological_process unknown	molecular_function unknown	not yet annotated
YCL029C	0.1793	-0.0399	0.2778	-0.0745	0.085675	-0.2365	NA	0.0203	NA	-0.0858	-0.1195	-0.3748	0.0945	-0.1214	-0.1592	-0.0987	0.0632	-0.0649	-0.5894	-0.4496	-0.1994	-0.4128	-0.2594	-0.1289	0.0142	-0.1247	YCL029C	BIK1	S0000534	III	1323	mitotic anaphase B*	microtubule binding	spindle pole body*
YCL030C	-0.4329	-0.1516	-0.2879	0.1438	-0.18215	3.6724	3.235	3.7103	3.53923	2.4991	2.9025	0.8528	2.3769	2.15782	-0.2359	0.2676	-0.1187	-0.029	0.917	0.1784	1.2189	0.771433	0.6313	0.6447	1.5297	0.935233	YCL030C	HIS4	S0000535	III	2400	histidine biosynthesis	histidinol dehydrogenase*	cell
YCL031C	-0.1032	0.8009	-0.3242	0.0649	0.1096	0.0909	-0.6507	-0.0705	-0.2101	0.1227	-0.9442	0.2175	0.0377	-0.141575	-0.2807	-0.0896	-0.0299	-0.1334	0.3527	0.405	0.3717	0.376467	0.2086	0.0549	0.1216	0.128367	YCL031C	RRP7	S0000536	III	894	35S primary transcript processing*	molecular_function unknown	cellular_component unknown
YCL032W	-0.0855	-0.1842	0.0372	-0.0456	-0.069525	-0.6003	-0.2112	-0.4943	-0.435267	0.0167	0.2225	-0.2728	-0.0559	-0.022375	-0.2046	0.1515	-0.0298	-0.0276333	-0.8235	-0.2897	-0.4007	-0.504633	-0.2286	-0.3339	-0.3439	-0.302133	YCL032W	STE50	S0000537	III	1041	not yet annotated	not yet annotated	not yet annotated
YCL033C	0.0214	1.1031	0.1343	NA	NA	-0.5779	-1.774	-0.4303	-0.9274	-0.2427	-1.4777	-0.6444	-0.3242	-0.67225	0.0408	-0.042	-0.0311	-0.0107667	-0.8688	-0.5155	-0.5953	-0.659867	-0.1735	-0.3319	-0.3581	-0.287833	YCL033C		S0000538	III	507	oxidative stress response*	not yet annotated	cellular_component unknown
YCL034W	0.3325	-0.2491	0.1298	-0.0646	0.03715	0.061	0.1362	-0.1752	0.00733333	-0.2516	-0.144	-0.3116	-0.1889	-0.224025	0.1366	0.0181	0.0071	0.0539333	-0.7699	-0.6473	-0.7214	-0.712867	-0.2992	-0.2502	-0.2574	-0.268933	YCL034W		S0000539	III	1065	biological_process unknown	molecular_function unknown	not yet annotated
YCL035C	-0.0042	1.6212	0.4597	-0.1269	0.48745	-0.7641	-2.4928	0.1592	-1.03257	-0.3078	-1.4877	-1.1363	0.2061	-0.681425	-0.1674	-0.2009	-0.1328	-0.167033	0.0785	0.0426	0.1653	0.0954667	-0.0542	-0.1199	0.1249	-0.0164	YCL035C		S0000540	III	333	oxidative stress response*	thiol-disulfide exchange intermediate	cellular_component unknown*
YCL036W	NA	NA	NA	-0.1409	NA	0.7819	-0.3704	0.4611	0.290867	NA	NA	0.2696	0.3276	NA	-0.0041	-0.1057	NA	NA	NA	0.8101	NA	NA	NA	NA	0.0642	NA	YCL036W		S0000541	III	1701	biological_process unknown	molecular_function unknown	not yet annotated
YCL037C	-0.4725	-0.5742	-0.168	NA	NA	2.015	2.2689	1.1812	1.8217	1.561	2.6714	3.2883	1.4424	2.24078	0.1605	0.2915	0.2591	0.237033	0.5139	0.3175	0.7938	0.541733	0.7037	0.9938	0.6115	0.769667	YCL037C	SRO9	S0000542	III	1401	not yet annotated	not yet annotated	not yet annotated
YCL038C	0.194	-0.9158	0.2642	-0.4019	-0.214875	-0.5375	0.3854	0.1909	0.0129333	-0.5164	0.0602	-1.015	0.2288	-0.3106	-0.0916	-0.2031	-0.1778	-0.1575	0.481	0.682	-0.0846	0.359467	-0.1215	-0.2478	0.1913	-0.0593333	YCL038C		S0000543	III	1587	autophagy*	molecular_function unknown	cellular_component unknown
YCL039W	NA	NA	NA	NA	NA	NA	NA	NA	NA	NA	NA	NA	NA	NA	NA	NA	NA	NA	NA	NA	NA	NA	NA	NA	NA	NA	YCL039W		S0000544	III	2238	biological_process unknown	molecular_function unknown	not yet annotated
YCL040W	0.6103	-3.8796	1.0756	-0.1614	-0.588775	-0.4491	5.2571	0.1881	1.66537	-0.0748	4.2093	-0.396	-0.1894	0.887275	0.219	-0.1905	-0.1162	-0.0292333	1.2302	1.2114	0.8034	1.08167	0.5955	0.1514	0.463	0.4033	YCL040W	GLK1	S0000545	III	1503	glycolysis	glucokinase	cytosol
YCL041C	NA	NA	NA	NA	NA	NA	NA	NA	NA	NA	NA	NA	NA	NA	NA	NA	NA	NA	NA	NA	NA	NA	NA	NA	NA	NA	YCL041C		S0000546	III	495	biological_process unknown	molecular_function unknown	not yet annotated
YCL042W	NA	NA	NA	NA	NA	NA	NA	NA	NA	NA	NA	NA	NA	NA	NA	NA	NA	NA	NA	NA	NA	NA	NA	NA	NA	NA	YCL042W		S0000547	III	360	biological_process unknown	molecular_function unknown	cytoplasm
YCL043C	0.2064	-6.3688	-0.4161	-0.0757	-1.66355	-0.1608	5.4496	-0.2984	1.66347	-0.3415	5.7123	0.7602	-0.2339	1.47428	0.2984	0.0406	0.3922	0.243733	-0.1152	-0.4857	-0.4556	-0.352167	-0.3083	-0.3661	-0.193	-0.289133	YCL043C	PDI1	S0000548	III	1569	not yet annotated	protein disulfide isomerase	not yet annotated
YCL044C	0.2788	NA	0.0198	0.111	NA	0.3506	1.7825	-0.2979	0.611733	0.5051	2.3693	0.7711	-0.1281	0.87935	0.4377	0.2834	0.5596	0.4269	0.1669	-0.0146	-0.6323	-0.16	0.3073	0.4825	0.0256	0.2718	YCL044C		S0000549	III	1254	biological_process unknown	molecular_function unknown	not yet annotated
YCL045C	-0.24	-0.5541	-0.0377	-0.1343	-0.241525	0.3947	0.8109	0.4043	0.536633	0.2772	0.8281	0.1821	0.1742	0.3654	0.0498	-0.0488	-0.0353	-0.0114333	-0.0991	-0.085	-0.2134	-0.1325	-0.0465	-0.1058	-0.0391	-0.0638	YCL045C		S0000550	III	2283	biological_process unknown	molecular_function unknown	not yet annotated
YCL046W	-0.0959	-0.637	-0.5394	NA	NA	0.8039	2.1838	NA	NA	0.6739	NA	NA	0.4095	NA	0.103	NA	-0.1665	NA	0.1544	0.107	NA	NA	0.2754	NA	-0.1939	NA	YCL046W		S0000551	III	324	biological_process unknown	molecular_function unknown	not yet annotated
YCL047C	0.263	0.3804	-0.5421	0.1004	0.050425	NA	-1.7768	-0.8379	NA	-0.782	-0.9554	-0.4769	-0.4616	-0.668975	-0.0177	0.0791	-0.0069	0.0181667	-1.2081	-1.2536	-1.1211	-1.19427	-0.3044	-0.3682	-0.3917	-0.354767	YCL047C		S0000552	III	777	biological_process unknown	molecular_function unknown	not yet annotated
YCL048W	NA	NA	NA	NA	NA	NA	-3.0616	NA	NA	-0.3735	NA	NA	NA	NA	-0.34	-0.0978	NA	NA	NA	-0.6778	NA	NA	NA	NA	-0.4574	NA	YCL048W		S0000553	III	1392	biological_process unknown	molecular_function unknown	not yet annotated
YCL049C	-0.4941	-1.1647	-0.5809	-0.7642	-0.750975	-0.0106	0.132	0.4275	0.182967	0.8605	0.9069	0.8505	1.1249	0.9357	-0.1496	-0.1322	-0.1537	-0.145167	-0.52	-0.3303	-0.4537	-0.434667	0.5402	0.6614	0.5054	0.569	YCL049C		S0000554	III	939	biological_process unknown	molecular_function unknown	not yet annotated
YCL050C	-0.2166	-0.3343	-0.1992	0.1406	-0.152375	1.256	1.5301	0.901	1.22903	0.5875	1.523	0.6665	0.5995	0.844125	-0.0252	-0.1158	0.0017	-0.0464333	0.3871	0.4343	0.4878	0.4364	0.4771	0.5787	0.552	0.535933	YCL050C	APA1	S0000555	III	966	not yet annotated	ATP adenylyltransferase	not yet annotated
YCL051W	0.084	-0.1925	0.0695	0.0474	0.0021	0.0313	-0.1069	0.031	-0.0148667	0.0936	0.2126	-0.0201	0.2412	0.131825	0.2021	0.1152	0.0621	0.126467	-0.3646	-0.2419	-0.4725	-0.359667	-0.0004	0.2428	0.2502	0.1642	YCL051W	LRE1	S0000556	III	1752	not yet annotated	molecular_function unknown	not yet annotated
YCL052C	0.2091	-0.5577	0.0304	0.0251	-0.073275	-0.2142	1.3601	-0.2704	0.291833	-0.5488	1.8147	-0.3552	-0.2113	0.17485	0.0751	-0.0321	0.0996	0.0475333	-0.2293	-0.0618	0.0322	-0.0863	-0.3129	-0.0878	-0.0924	-0.164367	YCL052C	PBN1	S0000557	III	1251	not yet annotated	not yet annotated	not yet annotated
YCL054W	-0.9303	0.3134	-0.072	NA	NA	1.0884	-0.1728	-0.6411	0.0915	NA	-0.0183	1.5429	1.1637	NA	0.0329	-0.129	-0.0042	-0.0334333	0.1247	0.1147	0.4813	0.240233	0.7767	1.0493	0.6992	0.841733	YCL054W	SPB1	S0000559	III	2526	rRNA processing	RNA methyltransferase	nucleus*
YCL055W	0.0291	-0.2277	0.0074	0.4545	0.065825	-0.4597	NA	-0.8813	NA	-0.4769	0.1982	-0.212	-0.6432	-0.283475	-0.0637	0.0038	0.0528	-0.00236667	-0.3817	-0.2243	-0.2355	-0.2805	-0.2159	-0.0263	NA	NA	YCL055W	KAR4	S0000560	III	1008	meiosis*	transcription factor	nucleus
YCL056C	0.2443	2.0654	0.4318	NA	NA	0.0725	-2.3902	NA	NA	-0.2755	-2.0109	-0.3332	NA	NA	-0.0987	NA	-0.1291	NA	0.2853	0.3921	NA	NA	-0.0273	-0.0739	NA	NA	YCL056C		S0000561	III	435	biological_process unknown	molecular_function unknown	not yet annotated
YCL057W	0.0439	-1.1856	0.0964	-0.0635	-0.2772	0.7681	1.5776	0.6907	1.01213	0.6074	1.0034	0.5679	0.533	0.677925	0.2486	0.1884	0.1496	0.195533	-0.2006	0.2522	-0.0335	0.00603333	0.1886	0.4151	0.2531	0.2856	YCL057W	PRD1	S0000562	III	2139	proteolysis and peptidolysis	metalloendopeptidase*	cytoplasm*
YCL058C	0.0753	0.8789	-0.1251	0.0708	0.224975	0.1594	-1.8787	-0.0267	-0.582	0.4281	-2.4078	0.013	0.5026	-0.366025	-0.1711	0.1302	0.0926	0.0172333	0.2437	0.1669	-0.361	0.0165333	0.3264	0.3545	0.1206	0.267167	YCL058C		S0000563	III	459	biological_process unknown	molecular_function unknown	cellular_component unknown
YCL059C	-0.1963	0.4967	-0.3206	-0.0008	-0.00525	0.0159	-1.2744	-0.0759	-0.4448	0.3162	-1.2129	0.4263	-0.1732	-0.1609	-0.2215	-0.088	-0.0658	-0.1251	0.1401	0.5228	0.4946	0.385833	0.2477	0.0749	0.1029	0.141833	YCL059C	KRR1	S0000564	III	951	ribosome biogenesis	molecular_function unknown	nucleolus
YCL061C	-0.1123	0.4148	-0.5601	-0.2482	-0.12645	-0.0558	-0.6596	0.4864	-0.0763333	0.3701	-0.5974	0.9077	0.7395	0.354975	0.0133	-0.08	0.1979	0.0437333	-0.5075	-0.2808	0.0133	-0.258333	0.1096	0.0798	0.1773	0.122233	YCL061C		S0000566	III	3291	chromatin silencing at HML and HMR (sensu Saccharomyces)*	molecular_function unknown	cellular_component unknown
YCL063W	-0.4374	-1.2832	-0.8932	-0.2948	-0.72715	0.8525	1.9937	0.1513	0.999167	0.5314	1.231	0.9382	0.1061	0.701675	0.0346	0.0726	0.0583	0.0551667	0.1145	0.0027	-0.0771	0.0133667	0.1237	-0.1435	0.0683	0.0161667	YCL063W		S0000568	III	1272	biological_process unknown	molecular_function unknown	not yet annotated
YCL064C	-1.1065	-1.7822	-1.2477	-0.2708	-1.1018	-3.0238	-2.8845	-1.0683	-2.32553	0.2403	-1.5037	0.7135	-0.0075	-0.13935	-0.7549	-0.8218	-0.4704	-0.682367	-2.6068	-1.7412	-0.4355	-1.5945	-0.4712	-0.5108	-0.2899	-0.423967	YCL064C	CHA1	S0000569	III	1083	not yet annotated	threonine dehydratase	not yet annotated
YCL065W	0.3931	3.0698	0.1883	-0.0669	0.896075	-0.7789	-3.8201	-0.0335	-1.54417	-0.2837	-5.9913	-1.055	-0.2578	-1.89695	-0.1306	0.2186	-0.1163	-0.00943333	NA	0.0465	0.3551	NA	-0.397	0.0995	-0.2909	-0.196133	YCL065W		S0000570	III	369	biological_process unknown	molecular_function unknown	not yet annotated
YCL066W	NA	NA	NA	NA	NA	NA	NA	NA	NA	NA	NA	NA	NA	NA	-0.0144	-0.2892	NA	NA	NA	-0.6466	NA	NA	NA	NA	NA	NA	YCL066W	HMLALPHA1	S0000571	III	528	transcription regulation, from Pol II promoter*	transcription co-activator	nucleus
YCL067C	0.068	3.0947	0.3529	0.2398	0.93885	-1.4523	-3.6102	-0.7464	-1.9363	-0.7983	-3.5153	-1.2364	-0.5396	-1.5224	-0.3575	-0.1869	-0.0859	-0.2101	-0.063	-0.0594	0.1256	0.00106667	-0.1448	-0.1871	-0.3125	-0.2148	YCL067C	HMLALPHA2	S0000572	III	633	transcription regulation, from Pol II promoter*	transcription co-repressor	nucleus
YCL068C	-0.2005	-0.3011	-0.0094	-0.2439	-0.188725	-0.2478	0.8425	NA	NA	-0.0253	NA	-0.0419	0.1744	NA	0.1685	-0.1339	NA	NA	NA	-0.478	-0.3638	NA	-0.0439	-0.3737	0.1333	-0.0947667	YCL068C		S0000573	III	783	biological_process unknown	molecular_function unknown	not yet annotated
YCL069W	-0.1406	NA	0.0902	0.3797	NA	-0.2782	NA	-0.5374	NA	-0.3218	NA	NA	0.04	NA	0.0735	-0.0485	NA	NA	NA	0.1936	0.6713	NA	0.0831	0.0767	0.1534	0.1044	YCL069W		S0000574	III	1377	biological_process unknown	not yet annotated	not yet annotated
YCL073C	NA	NA	NA	NA	NA	NA	NA	NA	NA	NA	NA	NA	NA	NA	NA	NA	NA	NA	NA	NA	NA	NA	NA	NA	NA	NA	YCL073C		S0000575	III	1848	biological_process unknown	not yet annotated	not yet annotated
YCL074W	0.1443	NA	NA	0.156	NA	NA	NA	-0.4107	NA	-0.0571	NA	-0.5152	-0.4287	NA	-0.212	0.1546	0.1616	0.0347333	0.1935	-0.0806	0.3436	0.152167	-0.0408	NA	0.0611	NA	YCL074W		S0000579	III	927	unknown	unknown
YCL075W	NA	NA	NA	NA	NA	NA	NA	NA	NA	-0.1734	NA	NA	NA	NA	NA	-0.2963	0.084	NA	NA	-0.3819	NA	NA	-0.0533	NA	0.2522	NA	YCL075W		S0000580	III	441	unknown	encoded by Ty5-1
YCL076W	NA	NA	NA	NA	NA	NA	NA	NA	NA	NA	NA	NA	NA	NA	NA	-0.0857	NA	NA	NA	-0.0996	NA	NA	-0.0268	NA	NA	NA	YCL076W		S0000581	III	744	biological_process unknown	molecular_function unknown	not yet annotated
YCR001W	NA	NA	NA	NA	NA	NA	NA	NA	NA	NA	NA	NA	NA	NA	NA	NA	NA	NA	NA	NA	NA	NA	NA	NA	NA	NA	YCR001W		S0000594	III	315	biological_process unknown	molecular_function unknown	not yet annotated
YCR002C	0.1403	-0.0324	0.0306	0.1486	0.071775	-0.4096	-0.6048	-0.3204	-0.444933	-0.3954	-0.189	-0.6787	-0.5034	-0.441625	0.0212	0.0764	0.0329	0.0435	-0.0217	-0.4347	-0.2143	-0.223567	-0.3282	-0.3466	-0.2707	-0.315167	YCR002C	CDC10	S0000595	III	969	establishment of cell polarity (sensu Saccharomyces)*	structural constituent of cytoskeleton	septin ring (sensu Saccharomyces)
YCR003W	0.2843	1.1222	0.1787	0.3841	0.492325	-0.2688	-1.6724	-0.8361	-0.925767	-0.3092	-1.1123	-0.0799	-0.2453	-0.436675	0.2112	0.1514	-0.1927	0.0566333	0.3433	0.3914	-0.2808	0.1513	-0.3489	-0.3038	-0.1636	-0.2721	YCR003W	MRPL32	S0000596	III	552	protein biosynthesis	structural constituent of ribosome	mitochondrial large ribosomal subunit
YCR004C	-0.1674	-0.762	0.1133	-0.1785	-0.24865	0.6487	0.8605	0.948	0.819067	0.1884	1.6753	0.402	0.1878	0.613375	0.0128	0.1792	-0.1073	0.0282333	0.0091	-0.1071	0.1381	0.0133667	-0.4238	-0.0364	0.0498	-0.1368	YCR004C	YCP4	S0000597	III	744	biological_process unknown	molecular_function unknown	not yet annotated
YCR005C	-0.7211	0.1778	-0.4389	-0.3037	-0.321475	0.2975	-0.0441	0.0286	0.094	2.183	-0.0778	1.129	1.3545	1.14718	0.2108	0.7527	0.2153	0.392933	-0.279	-0.1201	-0.6601	-0.353067	1.1058	1.1609	1.0068	1.09117	YCR005C	CIT2	S0000598	III	1383	glutamate biosynthesis*	citrate (SI)-synthase	peroxisomal matrix
YCR006C	NA	NA	NA	NA	NA	NA	NA	NA	NA	NA	NA	NA	NA	NA	NA	NA	NA	NA	NA	NA	NA	NA	NA	NA	NA	NA	YCR006C		S0000599	III	474	biological_process unknown	molecular_function unknown	not yet annotated
YCR007C	-0.2156	1.9789	-0.283	-0.1848	0.323875	-0.6509	-2.1286	-0.6517	-1.14373	0.3107	-1.6604	-0.5101	-0.611	-0.6177	-0.0943	0.4568	-0.0939	0.0895333	0.2135	0.1812	NA	NA	0.2485	0.1827	-1.3089	-0.292567	YCR007C		S0000600	III	720	biological_process unknown	molecular_function unknown	not yet annotated
YCR008W	-0.3704	-2.2567	-0.8564	-0.3371	-0.95515	0.4566	1.5811	0.2465	0.7614	0.2853	2.5825	0.889	0.6515	1.10207	0.1145	0.2442	0.1346	0.164433	-0.3548	-0.6384	0.024	-0.323067	0.196	0.0653	0.3373	0.199533	YCR008W	SAT4	S0000601	III	1812	not yet annotated	protein kinase	not yet annotated
YCR009C	0.0605	-0.4658	-0.4125	0.0864	-0.18285	0.1531	0.2721	0.1296	0.184933	-0.6149	0.6414	-0.2752	-0.3446	-0.148325	-0.2185	0.0162	0.0035	-0.0662667	-0.202	-0.2562	-0.0766	-0.178267	-0.4977	-0.3499	-0.3552	-0.400933	YCR009C	RVS161	S0000602	III	798	endocytosis*	cytoskeletal protein binding	actin cortical patch (sensu Saccharomyces)
YCR010C	NA	NA	NA	NA	NA	NA	NA	NA	NA	NA	NA	NA	NA	NA	NA	NA	NA	NA	NA	NA	NA	NA	NA	NA	NA	NA	YCR010C		S0000603	III	852	not yet annotated	molecular_function unknown	not yet annotated
YCR011C	0.0384	0.761	0.3588	-0.1001	0.264525	-0.0914	-1.0234	0.1783	-0.312167	-0.3983	-1.3182	-0.8047	0.0501	-0.617775	-0.0778	-0.1758	0.004	-0.0832	0.1181	-0.057	0.2911	0.1174	-0.1978	-0.2121	0.0024	-0.135833	YCR011C	ADP1	S0000604	III	3150	transport	ATP-binding cassette (ABC) transporter	cytoplasm*
YCR012W	-0.1883	-8.9067	0.2812	-0.2204	-2.25855	-0.1933	5.7343	0.747	2.096	0.2284	4.4347	0.3114	1.111	1.52137	-0.0943	-0.6363	-0.367	-0.365867	1.2204	1.514	1.2424	1.3256	0.838	0.9057	1.408	1.05057	YCR012W	PGK1	S0000605	III	1251	glycolysis*	phosphoglycerate kinase	cytoplasm*
YCR013C	0.0722	-1.4106	0.7451	-0.1806	-0.193475	-0.2802	1.2412	0.4767	0.479233	0.2623	2.4656	0.1923	0.6273	0.886875	0.1119	-0.3639	-0.5694	-0.2738	0.515	0.2738	0.8855	0.5581	0.4692	0.2227	1.4079	0.699933	YCR013C		S0000606	III	648	biological_process unknown	molecular_function unknown	not yet annotated
YCR014C	-0.1372	0.3757	0.0833	-0.1442	0.0444	0.2771	-0.6781	0.2582	-0.0476	0.397	-0.6977	0.2651	0.5523	0.129175	-0.0239	0.1314	-0.002	0.0351667	NA	0.4058	0.5493	NA	0.4478	NA	NA	NA	YCR014C	POL4	S0000607	III	1749	double-strand break repair*	beta DNA polymerase	nucleus
YCR015C	0.2514	1.1443	0.2663	0.1393	0.450325	-0.4522	-1.2759	-0.056	-0.5947	-0.3762	-1.7015	-0.2609	-0.2334	-0.643	-0.1849	0.1219	0.1223	0.0197667	0.3355	-0.0071	-0.1571	0.0571	0.008	NA	0.0521	NA	YCR015C		S0000608	III	954	biological_process unknown	molecular_function unknown	not yet annotated
YCR016W	-0.4682	0.8832	-0.4415	-0.1266	-0.038275	-0.212	-1.4331	-0.0114	-0.552167	0.7799	-0.3037	0.1933	-0.1407	0.1322	-0.1747	-0.1073	-0.0628	-0.114933	0.4292	0.2331	0.2734	0.3119	0.1712	-0.0684	-0.2508	-0.0493333	YCR016W		S0000609	III	873	biological_process unknown	molecular_function unknown	not yet annotated
YCR017C	0.0711	-1.178	0.2382	-0.2855	-0.28855	0.0209	1.2643	0.0233	0.436167	-0.2102	1.2627	-0.4326	0.1302	0.187525	-0.0189	-0.0817	0.1608	0.0200667	0.3268	0.296	-0.3748	0.0826667	0.0262	0.1109	0.186	0.1077	YCR017C		S0000610	III	2862	biological_process unknown	molecular_function unknown	not yet annotated
YCR018C	NA	NA	NA	NA	NA	NA	NA	NA	NA	NA	NA	NA	NA	NA	NA	NA	NA	NA	NA	NA	NA	NA	NA	NA	NA	NA	YCR018C	SRD1	S0000611	III	666	rRNA processing	molecular_function unknown	nucleolus
YCR018C-A	NA	NA	NA	NA	NA	NA	NA	NA	NA	NA	NA	NA	NA	NA	NA	NA	NA	NA	NA	NA	NA	NA	NA	NA	NA	NA	YCR018C-A		S0007230	III	255	biological_process unknown	molecular_function unknown	not yet annotated
YCR019W	-0.0495	0.1969	-0.1385	0.021	0.007475	-0.3589	-0.7449	-0.1258	-0.409867	-0.3178	-0.8359	0.0085	-0.2535	-0.349675	0.084	-0.0837	-0.0544	-0.0180333	-0.4321	-0.4983	-0.1559	-0.3621	-0.1935	-0.1607	-0.2142	-0.189467	YCR019W	MAK32	S0000612	III	1092	not yet annotated	molecular_function unknown	not yet annotated
YCR020C	-0.261	NA	-0.1398	-0.2047	NA	0.3164	NA	0.6488	NA	NA	NA	-0.201	0.2095	NA	0.001	-0.1993	-0.4843	-0.227533	NA	NA	0.4742	NA	0.1323	-0.1259	0.2594	0.0886	YCR020C	PET18	S0000613	III	648	not yet annotated	molecular_function unknown	not yet annotated
YCR020C-A	-0.2382	1.4117	-0.1003	NA	NA	-0.5845	-1.7323	NA	NA	-0.176	-1.9336	-0.1874	-0.0558	-0.5882	-0.4331	0.0068	-0.4441	-0.290133	-0.0039	0.4346	NA	NA	0.1223	0.1842	0.0483	0.118267	YCR020C-A	MAK31	S0000614	III	267	not yet annotated	molecular_function unknown	not yet annotated
YCR020W-B	-0.3077	0.4132	-0.0738	0.2615	0.0733	-0.1478	NA	-0.2326	NA	0.2593	1.1855	-0.6624	-0.2431	0.134825	-0.3785	0.0448	-0.5005	-0.278067	0.6599	0.8583	0.6126	0.710267	0.276	0.1363	-0.1652	0.0823667	YCR020W-B	HTL1	S0006439	III	237	DNA replication and chromosome cycle	molecular_function unknown	cellular_component unknown
YCR021C	-1.5553	-1.4963	-1.1792	-0.1882	-1.10475	0.6696	2.0229	0.079	0.923833	0.4271	1.8906	-0.0962	0.1037	0.5813	-0.2956	NA	-0.7932	NA	-0.4793	-1.099	-0.4194	-0.6659	0.3747	0.4175	0.5749	0.4557	YCR021C	HSP30	S0000615	III	999	stress response*	heat shock protein	plasma membrane
YCR022C	0.3347	NA	NA	NA	NA	NA	NA	NA	NA	-0.6638	NA	-1.0672	NA	NA	-0.1248	-0.2707	0.1522	-0.0811	NA	0.0819	NA	NA	0.2028	NA	NA	NA	YCR022C		S0000616	III	345	biological_process unknown	molecular_function unknown	not yet annotated
YCR023C	0.041	-0.6102	0.307	0.0876	-0.04365	-0.0317	0.8425	0.1401	0.316967	-0.2302	0.5242	-0.3143	-0.1258	-0.036525	-0.0174	0.0933	0.0333	0.0364	0.0475	0.2444	0.3912	0.2277	-0.2807	-0.1674	-0.1555	-0.2012	YCR023C		S0000617	III	1836	biological_process unknown	not yet annotated	not yet annotated
YCR024C	0.2688	0.1028	0.2051	0.1682	0.186225	0.3839	-0.2023	-0.1184	0.0210667	0.1146	-0.1076	0.2505	-0.1718	0.021425	0.1449	0.2575	0.1246	0.175667	-0.4833	-0.3394	-0.5455	-0.456067	-0.0823	-0.2224	-0.4073	-0.237333	YCR024C		S0000618	III	1479	protein biosynthesis	asparagine-tRNA ligase*	mitochondrion
YCR024C-A	-0.2588	-3.1642	0.5866	0.0193	-0.704275	-0.1734	1.7049	0.0269	0.519467	0.5477	3.1555	-0.4732	0.0664	0.8241	0.2698	-0.0202	-0.3335	-0.0279667	0.9296	1.5066	0.1962	0.877467	1.0582	0.6382	0.1342	0.6102	YCR024C-A	PMP1	S0000619	III	123	cation transport	molecular_function unknown	membrane
YCR025C	NA	NA	NA	-0.2953	NA	NA	-0.5978	0.2135	NA	NA	NA	-0.0219	NA	NA	-0.1446	-0.0844	0.0168	-0.0707333	NA	0.2054	0.0882	NA	-0.0727	-0.2197	0.1515	-0.0469667	YCR025C		S0000620	III	411	biological_process unknown	molecular_function unknown	not yet annotated
YCR026C	-0.2612	-2.1208	-0.1841	-0.2164	-0.695625	0.4311	1.6941	0.0388	0.721333	0.102	1.7705	0.1483	0.1192	0.535	-0.1533	0.1409	-0.07	-0.0274667	-0.4275	-0.3275	-0.1785	-0.311167	-0.1767	-0.0039	0.02	-0.0535333	YCR026C		S0000621	III	2229	biological_process unknown	molecular_function unknown	not yet annotated
YCR027C	0.3749	NA	1.2684	0.5572	NA	-0.6587	NA	-0.5606	NA	-0.7628	0.2234	-1.0062	-0.8664	-0.603	0.0346	NA	-0.2575	NA	0.4836	0.4062	0.1412	0.343667	-0.2707	-0.2709	-0.4487	-0.3301	YCR027C	RSG1	S0000622	III	630	arginine transport*	RHEB small monomeric GTPase	extrinsic plasma membrane protein
YCR028C	0.5088	-1.2641	0.616	0.1216	-0.004425	-1.0549	0.6237	-0.2031	-0.211433	-0.6417	0.8896	-0.9427	-0.5651	-0.314975	0.0762	0.0163	0.0686	0.0537	0.6985	0.3423	0.2743	0.438367	-0.0192	-0.2075	0.0096	-0.0723667	YCR028C	FEN2	S0000623	III	1539	biological_process unknown	molecular_function unknown	not yet annotated
YCR028C-A	0.0356	0.6808	-0.1433	0.0242	0.149325	-0.1248	-0.7928	0.1263	-0.263767	-0.2933	-1.2009	-0.2679	0.036	-0.431525	-0.3105	-0.153	0.0054	-0.1527	0.0426	0.0988	0.0075	0.0496333	-0.2743	-0.3663	0.0025	-0.2127	YCR028C-A	RIM1	S0007222	III	491	not yet annotated	not yet annotated	not yet annotated
YCR030C	0.063	-1.4431	0.1774	-0.2142	-0.354225	-0.5982	1.2365	0.1546	0.2643	-0.3709	1.8926	-0.6934	0.234	0.265575	0.0481	-0.2583	-0.1721	-0.127433	-0.0806	-0.1623	0.4462	0.0677667	0.0262	-0.0665	0.4213	0.127	YCR030C		S0000626	III	2613	biological_process unknown	molecular_function unknown	not yet annotated
YCR031C	-0.2426	-0.4322	0.1713	0.3798	-0.030925	-0.101	0.9432	-0.1119	0.243433	0.4206	1.0143	0.6563	-0.3159	0.443825	0.6555	0.0752	-0.311	0.1399	0.2864	0.5562	0.4185	0.420367	0.778	0.1529	-0.3607	0.190067	YCR031C	RPS14A	S0000627	III	721	protein biosynthesis*	structural constituent of ribosome*	cytosolic small ribosomal subunit (sensu Eukarya)
YCR032W	NA	NA	NA	NA	NA	NA	NA	NA	NA	NA	NA	NA	NA	NA	NA	NA	NA	NA	NA	NA	NA	NA	NA	NA	NA	NA	YCR032W	BPH1	S0000628	III	6504	transport	not yet annotated	not yet annotated
YCR033W	0.1121	-0.3282	-0.1382	-0.1715	-0.13145	1.2985	1.888	0.6996	1.29537	0.6439	1.5	1.4557	0.861	1.11515	0.1282	0.1337	0.1912	0.151033	0.2266	0.3117	0.2847	0.274333	0.3857	0.5019	0.6324	0.506667	YCR033W		S0000629	III	3681	biological_process unknown	molecular_function unknown	not yet annotated
YCR034W	0.0047	0.1688	0.2827	0.1349	0.147775	-0.4045	-0.2261	-0.0298	-0.220133	-0.2299	-0.4167	-0.5829	-0.1617	-0.3478	-0.0162	-0.1513	0.0038	-0.0545667	1.1963	1.1582	0.6745	1.00967	0.2021	0.026	0.1226	0.1169	YCR034W	FEN1	S0000630	III	1044	fatty acid biosynthesis*	molecular_function unknown	endoplasmic reticulum membrane
YCR035C	-0.2285	0.7469	0.0755	0.2373	0.2078	0.1998	-0.2507	-0.2443	-0.0984	NA	-0.7444	0.2335	-0.0608	NA	0.179	0.232	-0.0487	0.120767	0.6625	0.5821	0.3372	0.527267	0.1876	0.109	-0.0909	0.0685667	YCR035C	RRP43	S0000631	III	1185	35S primary transcript processing*	3'-5' exoribonuclease	nuclear exosome (RNase complex)*
YCR036W	-0.0964	-0.7363	-0.3111	-0.0495	-0.298325	-0.2252	0.5586	-0.5614	-0.076	-0.0906	0.9707	-0.0024	-0.2553	0.1556	-0.0334	0.0582	NA	NA	-0.4753	-0.242	-0.4553	-0.390867	-0.0478	-0.0489	-0.1969	-0.0978667	YCR036W	RBK1	S0000632	III	1002	not yet annotated	ribokinase	not yet annotated
YCR037C	-0.2638	-2.7254	-0.586	-0.1464	-0.9304	-0.1012	NA	-0.3863	NA	0.2825	1.9258	0.5282	-0.1534	0.645775	0.099	-0.1604	-0.0415	-0.0343	-0.0476	-0.2525	-0.1837	-0.161267	0.0732	0.1552	0.0642	0.0975333	YCR037C	PHO87	S0000633	III	2772	transport	not yet annotated	not yet annotated
YCR038C	0.2906	1.0674	0.4148	0.0694	0.46055	-0.0927	-0.7152	-0.3468	-0.3849	-0.443	NA	-0.4862	-0.0898	NA	0.1018	-0.1139	NA	NA	NA	-0.2023	NA	NA	NA	-0.2649	-0.0166	NA	YCR038C	BUD5	S0000634	III	1929	pseudohyphal growth*	signal transducer*	intracellular
YCR039C	0.1662	3.0175	0.1781	0.0883	0.862525	-1.3298	-3.4056	-0.8879	-1.87443	-0.6012	-3.7305	-1.2804	-0.6394	-1.56288	-0.3468	-0.131	-0.0163	-0.1647	-0.1292	-0.1995	-0.0434	-0.124033	-0.286	-0.3284	-0.2394	-0.2846	YCR039C	MATALPHA2	S0000635	III	633	transcription regulation, from Pol II promoter*	transcription co-repressor	nucleus
YCR040W	NA	NA	NA	NA	NA	NA	NA	NA	NA	NA	NA	NA	NA	NA	NA	-0.2575	NA	NA	NA	NA	NA	NA	NA	NA	-0.0476	NA	YCR040W	MATALPHA1	S0000636	III	528	transcription regulation, from Pol II promoter*	transcription co-activator	nucleus
YCR041W	0.2986	3.3518	0.1621	NA	NA	NA	-3.044	-0.1384	NA	-0.5206	-4.302	-0.6005	0.0615	-1.3404	-0.0471	0.0991	-0.1643	-0.0374333	0.6262	0.2733	NA	NA	-0.2151	NA	NA	NA	YCR041W		S0000637	III	333	biological_process unknown	molecular_function unknown	not yet annotated
YCR042C	0.1024	NA	0.2918	-0.119	NA	-0.1205	NA	0.2403	NA	0.2244	-0.3682	-0.0744	0.0243	-0.048475	0.0584	-0.1302	-0.0094	-0.0270667	-0.0255	0.7423	-0.0288	0.229333	-0.0213	0.2163	0.2552	0.150067	YCR042C	TSM1	S0000638	III	4224	transcription initiation, from Pol II promoter*	general RNA polymerase II transcription factor	TFIID complex
YCR043C	-0.0238	-0.4217	-0.2773	0.294	-0.1072	-0.373	-0.0183	-0.3409	-0.244067	-0.0771	0.0328	0.2107	-0.1544	0.003	-0.0859	0.4457	-0.014	0.115267	0.1359	-0.0208	0.3638	0.159633	0.1199	-0.0957	-0.1948	-0.0568667	YCR043C		S0000639	III	384	biological_process unknown	molecular_function unknown	not yet annotated
YCR044C	0.4637	-0.7017	0.1519	0.2431	0.03925	-0.8579	0.1579	-0.6719	-0.4573	-0.8952	0.479	-0.6145	-0.5302	-0.390225	0.1058	-0.1172	0.0436	0.0107333	0.5706	0.164	0.3468	0.360467	-0.0466	-0.4133	0.0129	-0.149	YCR044C		S0000640	III	1074	not yet annotated	molecular_function unknown	not yet annotated
YCR045C	0.4772	1.043	-0.192	-0.0683	0.314975	NA	NA	0.1084	NA	-0.3723	NA	NA	-0.1006	NA	-0.2025	-0.0711	0.082	-0.0638667	NA	0.5143	0.6256	NA	0.1601	NA	0.1969	NA	YCR045C		S0000641	III	1476	biological_process unknown	molecular_function unknown	not yet annotated
YCR046C	0.1441	-0.2096	0.1978	0.3013	0.1084	0.8803	0.45	0.586	0.638767	0.7639	0.3797	0.8807	0.6745	0.6747	-0.0512	-0.0676	-0.1912	-0.103333	0.0248	0.4889	0.2575	0.257067	0.1714	0.31	0.0275	0.169633	YCR046C	IMG1	S0000642	III	510	protein biosynthesis	structural constituent of ribosome	mitochondrial ribosome
YCR047C	NA	NA	NA	NA	NA	NA	NA	NA	NA	NA	NA	NA	NA	NA	NA	NA	NA	NA	NA	NA	NA	NA	NA	NA	NA	NA	YCR047C		S0000643	III	828	biological_process unknown	molecular_function unknown	not yet annotated
YCR048W	0.0564	-1.2301	-0.7418	-0.2848	-0.550075	0.596	3.7902	0.7796	1.72193	-0.1933	-0.2575	0.9574	0.479	0.2464	0.021	-0.2804	-0.2216	-0.160333	0.5486	0.3487	0.6063	0.5012	0.3128	0.0771	0.5387	0.309533	YCR048W	ARE1	S0000644	III	1833	not yet annotated	sterol O-acyltransferase	not yet annotated
YCR049C	0.008	-0.2275	NA	-0.2227	NA	1.7355	2.3271	0.2559	1.4395	0.3325	NA	3.2631	0.6334	NA	-0.215	-0.1676	-0.2027	-0.1951	0.7158	0.3554	0.4504	0.5072	0.3743	NA	0.5227	NA	YCR049C		S0000645	III	447	biological_process unknown	molecular_function unknown	not yet annotated
YCR050C	-0.0205	NA	NA	NA	NA	-0.2392	NA	0.2334	NA	-0.4424	NA	NA	-0.2801	NA	0.4876	0.1316	-0.1258	0.164467	0.8048	0.5164	NA	NA	-0.024	-0.6565	-0.2844	-0.321633	YCR050C		S0000646	III	309	not yet annotated	molecular_function unknown	not yet annotated
YCR051W	-0.2144	-0.8867	-0.5231	-0.0274	-0.4129	0.6184	1.268	0.6326	0.839667	0.2514	1.2771	0.793	0.3404	0.665475	0.2805	-0.0936	0.3698	0.185567	-0.9888	-0.4711	-0.6652	-0.708367	-0.1451	-0.1374	0.0719	-0.0702	YCR051W		S0000647	III	669	biological_process unknown	molecular_function unknown	not yet annotated
YCR052W	-0.3447	NA	-0.0105	-0.2348	NA	0.9139	0.6571	0.8359	0.8023	0.588	1.1184	0.8539	0.7769	0.8343	0.1497	0.2496	0.0267	0.142	-0.7391	-0.186	-0.2466	-0.390567	0.0848	0.3495	0.2745	0.236267	YCR052W	RSC6	S0000648	III	1452	chromatin modeling	molecular_function unknown	nucleosome remodeling complex
YCR053W	-0.4526	0.0542	-0.0418	-0.0133	-0.113375	0.9043	0.2185	0.5799	0.567567	0.9249	0.083	0.4362	0.075	0.379775	0.1374	0.099	-0.0077	0.0762333	0.1156	0.2429	-0.2715	0.029	0.1031	0.1191	-0.1276	0.0315333	YCR053W	THR4	S0000649	III	1545	not yet annotated	threonine synthase	not yet annotated
YCR054C	-0.3279	0.1126	0.0826	-0.0027	-0.03385	0.2916	0.2897	0.1241	0.235133	0.2687	-0.574	0.1588	-0.1862	-0.083175	0.0024	0.014	-0.1061	-0.0299	0.1308	0.2744	0.1757	0.193633	0.0704	0.1838	-0.2292	0.00833333	YCR054C	CTR86	S0000650	III	1692	biological_process unknown	molecular_function unknown	not yet annotated
YCR057C	-0.4258	0.6928	-0.5064	-0.0941	-0.083375	1.8143	1.0674	0.7761	1.21927	1.5438	0.5736	1.885	0.6421	1.16112	0.1295	0.0516	0.0199	0.067	0.4939	0.6624	0.4395	0.531933	0.7358	0.7017	0.2862	0.574567	YCR057C	PWP2	S0000653	III	2772	establishment of cell polarity (sensu Saccharomyces)*	molecular_function unknown	cytoplasm
YCR059C	0.0572	NA	-0.4399	-0.4712	NA	0.0099	NA	0.2686	NA	0.2639	0.6885	0.1785	0.3285	0.36485	-0.1478	-0.2287	0.0484	-0.109367	0.0179	0.0829	0.0235	0.0414333	-0.05	-0.2864	-0.0457	-0.127367	YCR059C		S0000655	III	777	regulation of amino acid metabolism	molecular_function unknown	cellular_component unknown
YCR060W	-0.0735	1.245	-0.4717	NA	NA	0.1939	-1.0203	0.3897	-0.145567	0.0901	-1.2776	0.3158	0.2874	-0.146075	-0.0965	-0.1534	-0.2643	-0.1714	-0.271	-0.1284	0.0037	-0.1319	0.0554	-0.0021	0.102	0.0517667	YCR060W		S0000656	III	336	biological_process unknown	molecular_function unknown	not yet annotated
YCR061W	NA	-0.2288	-3.2	-0.9699	NA	0.672	0.4013	1.2283	0.7672	-0.0868	NA	2.4638	0.8095	NA	0.1761	-0.4204	-0.7116	-0.318633	NA	-0.2563	0.1028	NA	-0.1835	0.367	0.4467	0.210067	YCR061W		S0000657	III	1896	biological_process unknown	molecular_function unknown	not yet annotated
YCR062W	NA	NA	NA	NA	NA	NA	NA	NA	NA	NA	NA	NA	NA	NA	NA	NA	NA	NA	NA	NA	NA	NA	NA	NA	NA	NA	YCR062W		S0000658	III	363	unknown	unknown
YCR063W	NA	NA	NA	NA	NA	NA	NA	NA	NA	NA	NA	NA	NA	NA	NA	NA	NA	NA	NA	NA	NA	NA	NA	NA	NA	NA	YCR063W		S0000659	III	474	biological_process unknown	molecular_function unknown	cellular_component unknown
YCR064C	NA	NA	NA	NA	NA	NA	NA	NA	NA	NA	NA	NA	NA	NA	NA	NA	NA	NA	NA	NA	NA	NA	NA	NA	NA	NA	YCR064C		S0000660	III	411	biological_process unknown	molecular_function unknown	not yet annotated
YCR065W	0.1468	-1.4187	0.1428	-0.1035	-0.30815	0.9874	2.037	1.0761	1.36683	0.861	1.5751	1.2747	0.9372	1.162	0.1117	-0.1678	0.2367	0.0602	0.9515	0.8628	1.2645	1.02627	0.5078	0.6217	0.8815	0.670333	YCR065W	HCM1	S0000661	III	1695	not yet annotated	not yet annotated	not yet annotated
YCR066W	-0.0939	0.8089	0.3822	0.0352	0.2831	0.2568	-0.9038	0.2507	-0.1321	0.1404	NA	0.1198	0.1063	NA	0.1684	0.2758	-0.0178	0.142133	NA	-0.0027	0.1085	NA	0.1577	NA	0.1816	NA	YCR066W	RAD18	S0000662	III	1464	not yet annotated	not yet annotated	not yet annotated
YCR067C	0.0083	-1.7751	0.0422	-0.0419	-0.441625	0.452	1.7502	0.1315	0.7779	0.2856	1.6445	0.5356	-0.0162	0.612375	0.2497	0.1729	0.3366	0.253067	-0.2429	-0.2882	-0.228	-0.253033	0.0871	0.1164	0.3206	0.1747	YCR067C	SED4	S0000663	III	3198	not yet annotated	not yet annotated	not yet annotated
YCR068W	-0.1949	-0.0522	-0.2945	-0.1729	-0.178625	0.5169	-0.6398	-0.4532	-0.192033	0.127	-0.9027	0.9217	0.2279	0.093475	0.0441	NA	0.2007	NA	-0.162	-0.3735	-0.4577	-0.331067	0.1103	0.3589	0.114	0.1944	YCR068W		S0000664	III	1563	autophagy*	lipase	integral membrane protein*
YCR069W	-0.2161	-1.3386	-0.1111	-0.0543	-0.430025	0.6278	2.5451	0.4261	1.19967	0.4525	2.4651	-0.0475	0.2774	0.786875	0.0349	-0.0472	-0.0064	-0.00623333	-0.1344	-0.061	0.0626	-0.0442667	-0.0172	0.0545	0.1027	0.0466667	YCR069W	SCC3	S0000665	III	957	stress response	peptidylprolyl cis-trans isomerase	endoplasmic reticulum
YCR071C	0.1116	1.3774	0.3848	0.4587	0.583125	-0.975	-1.5698	-0.6128	-1.05253	0.023	-1.1881	-0.3244	-0.5099	-0.49985	-0.293	0.2373	-0.2169	-0.0908667	0.1523	-0.1323	-0.7613	-0.2471	-0.0795	-0.0042	-0.3786	-0.1541	YCR071C	IMG2	S0000667	III	441	not yet annotated	molecular_function unknown	not yet annotated
YCR072C	-0.4509	0.5015	NA	-0.14	NA	1.1032	2.5851	1.9889	1.8924	2.2367	0.9183	1.8518	1.3248	1.5829	0.0246	-0.1322	-0.0439	-0.0505	0.6826	0.8529	1.3661	0.9672	0.6116	NA	0.6645	NA	YCR072C		S0000668	III	1548	biological_process unknown	molecular_function unknown	not yet annotated
YCR073C	0.0837	0.4609	0.4687	-0.0623	0.23775	-0.6234	0.4601	0.1119	-0.0171333	NA	NA	-0.2089	0.0093	NA	0.161	-0.1464	-0.1506	-0.0453333	0.6818	1.234	0.0926	0.669467	0.3493	0.3082	0.3799	0.3458	YCR073C	SSK22	S0000669	III	3996	protein amino acid phosphorylation*	MAP kinase kinase kinase	cellular_component unknown
YCR073W-A	0.0196	-1.266	-0.0773	0.0277	-0.324	0.318	1.463	2.0602	1.2804	0.455	2.0276	0.3682	1.6634	1.12855	0.1474	0.1703	0.0938	0.137167	-0.1959	-0.3233	0.895	0.125267	0.0775	0.0274	0.471	0.191967	YCR073W-A	SOL2	S0000718	III	948	not yet annotated	molecular_function unknown	not yet annotated
YCR075C	0.6479	-0.7167	0.4235	0.0802	0.108725	-0.3611	0.8489	-0.3255	0.0541	-0.6887	-0.0865	-0.6135	-0.2607	-0.41235	0.0642	0.0075	-0.0309	0.0136	0.2192	0.1544	-0.0778	0.0986	-0.3481	-0.4511	-0.2597	-0.352967	YCR075C	ERS1	S0000671	III	783	not yet annotated	molecular_function unknown	not yet annotated
YCR076C	0.1191	NA	0.2914	-0.1796	NA	0.3032	NA	0.1866	NA	-0.0398	NA	0.0637	0.2957	NA	0.0148	-0.2428	-0.059	-0.0956667	-0.1847	-0.5058	-0.2277	-0.306067	-0.1612	-0.0441	0.1596	-0.0152333	YCR076C		S0000672	III	753	biological_process unknown	molecular_function unknown	not yet annotated
YCR077C	-0.2363	-1.2303	-0.6099	-0.2092	-0.571425	0.9261	1.5755	0.5521	1.0179	0.7131	1.728	1.0618	0.6939	1.0492	-0.1278	-0.0003	0.1637	0.0118667	-0.1788	-0.176	0.1415	-0.0711	0.3909	0.4472	NA	NA	YCR077C	PAT1	S0000673	III	2391	translational regulation, initiation*	not yet annotated	cytosolic small ribosomal subunit (sensu Eukarya)
YCR079W	0.4684	-3.2851	-0.0825	-0.2126	-0.77795	NA	2.2227	0.1791	NA	-0.1295	1.6372	0.2347	0.2539	0.499075	0.2068	0.0008	0.1424	0.116667	0.2929	0.2303	0.0973	0.206833	0.0858	0.1335	0.345	0.1881	YCR079W		S0002133	III	1329	biological_process unknown	protein phosphatase	not yet annotated
YCR081W	0.1895	NA	NA	-0.0182	NA	0.2959	NA	0.1158	NA	-0.035	-0.4097	0.3919	-0.0198	-0.01815	0.1529	0.0487	0.1843	0.128633	NA	0.5014	0.2563	NA	0.1749	NA	0.1373	NA	YCR081W	SRB8	S0000677	III	4284	repression of transcription, from Pol II promoter	RNA polymerase II transcription mediator	transcription factor complex
YCR082W	0.1502	2.061	0.2892	0.2605	0.690225	-0.7402	-2.4554	-0.543	-1.2462	-0.5484	-2.5992	-0.9006	-0.4997	-1.13698	-0.0823	0.0698	-0.2015	-0.0713333	0.3827	0.0862	0.1997	0.222867	-0.0589	-0.0528	-0.2778	-0.129833	YCR082W		S0000678	III	387	biological_process unknown	molecular_function unknown	not yet annotated
YCR083W	0.3192	1.2667	0.285	-0.1636	0.426825	-0.5513	-2.061	-0.0439	-0.8854	-0.6127	-1.1845	-0.6897	0.0676	-0.604825	-0.2447	0.0037	-0.2655	-0.168833	-0.0419	0.0238	0.3597	0.113867	0.0132	0.2248	0.3059	0.1813	YCR083W	TRX3	S0000679	III	384	oxidative stress response	thiol-disulfide exchange intermediate	mitochondrion
YCR084C	-0.1167	-2.5663	-0.6264	-0.105	-0.8536	1.2575	2.5435	0.8287	1.54323	0.7087	2.714	1.1655	0.7601	1.33708	0.1053	0.0584	0.1535	0.105733	0.6986	0.5008	0.3013	0.500233	0.4992	0.4458	0.5798	0.508267	YCR084C	TUP1	S0000680	III	2142	transcription*	general transcriptional repressor	nucleus
YCR085W	-0.0171	NA	NA	NA	NA	NA	NA	NA	NA	0.0544	NA	-0.0368	NA	NA	NA	0.342	-0.2563	NA	NA	NA	NA	NA	0.023	NA	NA	NA	YCR085W		S0000681	III	354	biological_process unknown	molecular_function unknown	not yet annotated
YCR086W	-0.1592	1.1453	-0.0465	-0.058	0.2204	-0.6022	-1.0741	-0.0402	-0.572167	-0.1642	-0.8991	-0.1505	-0.144	-0.33945	-0.1305	-0.1306	-0.1142	-0.1251	-0.3408	-0.2609	-0.0713	-0.224333	-0.1957	NA	-0.0206	NA	YCR086W		S0000682	III	573	biological_process unknown	molecular_function unknown	not yet annotated
YCR087C-A	0.013	0.2877	-0.1696	0.2551	0.09655	-0.1564	-0.7971	0.0289	-0.3082	-0.0992	-0.5396	0.384	-0.1532	-0.102	-0.0878	0.1478	-0.4039	-0.114633	0.8214	0.8386	0.5316	0.730533	0.4947	0.3598	0.1035	0.319333	YCR087C-A		S0007223	III	462	biological_process unknown	molecular_function unknown	not yet annotated
YCR087W	-0.0444	0.218	-0.1324	0.3855	0.106675	-0.055	-0.8231	0.0501	-0.276	0.0644	-0.6389	0.6035	0.0418	0.0177	-0.0898	-0.2771	-0.3235	-0.230133	0.5816	1.0071	0.8134	0.8007	0.3895	0.3594	0.1872	0.312033	YCR087W		S0000683	III	516	biological_process unknown	molecular_function unknown	not yet annotated
YCR088W	-0.2136	-0.2259	-0.1589	-0.5514	-0.28745	0.9186	0.6812	0.8923	0.8307	0.8555	0.5833	0.8681	0.7959	0.7757	0.4757	-0.0658	0.4332	0.281033	-0.7804	-0.6138	-0.6354	-0.676533	0.0625	0.1717	0.2671	0.1671	YCR088W	ABP1	S0000684	III	1779	establishment of cell polarity (sensu Saccharomyces)*	actin binding	cytoplasm*
YCR089W	NA	NA	0.6745	0.5529	NA	-0.029	0.2569	0.6856	0.3045	-0.3183	NA	-0.1921	-0.2162	NA	0.6821	0.1234	NA	NA	1.4261	0.9907	-0.0831	0.7779	NA	-0.4997	-0.1339	NA	YCR089W	FIG2	S0000685	III	4830	mating (sensu Saccharomyces)	not yet annotated	not yet annotated
YCR090C	0.1874	1.0753	0.1907	0.2428	0.42405	-0.962	-1.6198	-0.7395	-1.1071	-0.6607	-1.443	-0.6603	-0.4122	-0.79405	-0.1792	-0.1362	-0.1183	-0.144567	0.0278	0.301	0.4039	0.244233	-0.1989	-0.0308	-0.3313	-0.187	YCR090C		S0000686	III	549	biological_process unknown	molecular_function unknown	not yet annotated
YCR091W	0.1182	-0.6343	0.1568	-0.001	-0.090075	-0.4512	-0.0241	-0.149	-0.2081	-0.5527	0.3382	-0.5889	0.0949	-0.177125	-0.0358	-0.116	0.1011	-0.0169	-1.1462	-0.8508	-0.2133	-0.736767	-0.166	0.0356	0.5664	0.145333	YCR091W	KIN82	S0000687	III	2163	biological_process unknown	protein kinase	not yet annotated
YCR092C	0.1646	0.7104	0.4498	0.213	0.38445	0.2408	-1.0811	0.0849	-0.2518	-0.1634	-1.6355	-0.0293	0.1502	-0.4195	0.0535	-0.0842	-0.1092	-0.0466333	-0.3458	0.1124	0.3024	0.023	-0.1002	0.1791	0.064	0.0476333	YCR092C	MSH3	S0000688	III	3144	not yet annotated	not yet annotated	not yet annotated
YCR093W	-0.3038	-1.968	-0.224	0.2514	-0.5611	1.0461	1.5563	-0.1832	0.8064	0.9142	1.5523	1.2425	0.3463	1.01382	0.1377	0.0446	0.1764	0.119567	0.6923	0.3839	0.2826	0.452933	0.5699	0.4431	0.3461	0.453033	YCR093W	CDC39	S0000689	III	6327	cell cycle control*	molecular_function unknown	nucleus
YCR094W	-0.1501	-0.3353	-0.31	-0.1671	-0.240625	-0.321	0.3438	0.1769	0.0665667	-0.0138	0.1841	-0.302	0.0082	-0.030875	-0.1796	-0.0355	-0.0125	-0.0758667	-0.5544	-0.4197	-0.0084	-0.3275	-0.369	-0.5383	-0.1007	-0.336	YCR094W	CDC50	S0000690	III	1176	not yet annotated	not yet annotated	not yet annotated
YCR095C	-0.1138	0.785	0.1056	0.1781	0.238725	-0.6799	-1.0733	-0.6916	-0.814933	-0.2705	-1.2269	-0.5558	-0.5517	-0.651225	-0.2019	-0.0467	-0.1153	-0.1213	-0.2491	-0.0121	0.0791	-0.0607	-0.1109	-0.2513	-0.4437	-0.268633	YCR095C		S0000691	III	1089	biological_process unknown	molecular_function unknown	not yet annotated
YCR096C	0.0287	2.8152	0.3819	0.3445	0.892575	-1.241	-3.5169	-0.9738	-1.91057	-0.3947	-3.5156	-1.4748	-0.6117	-1.4992	-0.1405	0.0529	-0.19	-0.0925333	-0.0149	0.4523	0.0189	0.1521	-0.2409	-0.0585	-0.7822	-0.360533	YCR096C	A2	S0000692	III	360	mating-type specific transcriptional control	molecular_function unknown	cellular_component unknown
YCR097W	0.3328	1.0628	0.0483	0.1903	0.40855	-1.4927	-3.2252	-1.0301	-1.916	-0.9106	-2.2996	-1.1094	-0.626	-1.2364	-0.3338	-0.0687	-0.3951	-0.265867	-0.1037	0.1331	NA	NA	-0.3433	-0.7999	-0.1339	-0.4257	YCR097W	A1	S0000694	III	487	mating-type specific transcriptional control	transcription co-repressor	nucleus
YCR097W-A	0.2279	-0.0678	0.4299	0.1689	0.189725	-1.2766	-2.6895	-0.8275	-1.59787	-0.5836	-1.6368	-1.1242	-0.6697	-1.00358	-0.2157	0.1116	-0.3412	-0.148433	-0.2819	0.0721	-0.1767	-0.128833	-0.5295	-0.5311	-0.4242	-0.494933	YCR097W-A	A1	S0007632	III	267	biological_process unknown	molecular_function unknown	cellular_component unknown
YCR098C	0.4898	0.6061	0.6786	0.3001	0.51865	-1.7321	NA	-1.2442	NA	-0.715	NA	-1.3607	-1.2451	NA	0.903	0.7004	1.1152	0.9062	-0.0602	0.1343	0.1369	0.0703333	-0.6298	NA	-0.9564	NA	YCR098C	GIT1	S0000695	III	1557	biological_process unknown	molecular_function unknown	not yet annotated
YCR099C	-0.1213	NA	NA	NA	NA	NA	NA	NA	NA	-0.3538	NA	-0.331	-0.448	NA	-0.1008	-0.0314	-0.168	-0.100067	NA	-0.4328	NA	NA	-0.2535	NA	-0.4362	NA	YCR099C		S0000696	III	468	biological_process unknown	molecular_function unknown	not yet annotated
YCR100C	0.2247	NA	NA	0.3085	NA	-0.5298	NA	NA	NA	-0.3222	NA	NA	-0.2613	NA	-0.2444	-0.0905	NA	NA	NA	-0.9034	NA	NA	-0.0628	-0.0919	0.0331	-0.0405333	YCR100C		S0000697	III	951	biological_process unknown	molecular_function unknown	not yet annotated
YCR101C	0.2676	NA	NA	0.0022	NA	NA	NA	NA	NA	-0.4085	NA	-0.2532	-0.4513	NA	0.001	-0.0217	0.0303	0.0032	NA	-0.7178	NA	NA	-0.2359	NA	-0.3637	NA	YCR101C		S0000698	III	549	biological_process unknown	molecular_function unknown	not yet annotated
YCR102C	NA	NA	NA	NA	NA	NA	NA	NA	NA	0.1721	NA	NA	NA	NA	0.1222	-0.2864	NA	NA	NA	-0.2477	NA	NA	NA	NA	-0.0661	NA	YCR102C		S0000699	III	1107	biological_process unknown	molecular_function unknown	not yet annotated
YCR102W-A	NA	NA	NA	NA	NA	NA	NA	NA	NA	NA	NA	NA	NA	NA	NA	NA	NA	NA	NA	NA	NA	NA	NA	NA	NA	NA	YCR102W-A		S0007231	III	198	biological_process unknown	molecular_function unknown	not yet annotated
YCR103C	NA	NA	NA	NA	NA	NA	NA	NA	NA	NA	NA	NA	NA	NA	NA	NA	NA	NA	NA	NA	NA	NA	NA	NA	NA	NA	YCR103C		S0000700	III	336	unknown	unknown
YCR104W	-0.6166	0.1554	-0.3881	-0.4158	-0.316275	-0.1103	-0.5029	-0.0623	-0.225167	0.1466	-0.773	0.1638	0.0331	-0.107375	-0.0711	0.2611	-0.3735	-0.0611667	-0.6683	0.312	-0.499	-0.2851	0.1532	0.1245	-0.0979	0.0599333	YCR104W	PAU3	S0000701	III	375	biological_process unknown	molecular_function unknown	not yet annotated
YCR105W	0.603	0.2964	NA	0.5551	NA	-0.6541	-1.0287	NA	NA	-0.5414	-1.325	-0.7214	-0.5437	-0.782875	NA	0.1454	0.1244	NA	0.1728	0.0429	0.2025	0.1394	-0.0692	-0.2258	-0.2482	-0.181067	YCR105W		S0000702	III	1086	biological_process unknown	molecular_function unknown	not yet annotated
YCR106W	-0.1657	0.6157	NA	-0.1124	NA	0.0538	-0.2564	-0.0557	-0.0861	0.3168	NA	0.2688	0.3984	NA	-0.1358	-0.0557	0.1006	-0.0303	-0.3379	-0.4308	NA	NA	0.0933	NA	0.2186	NA	YCR106W		S0000703	III	2499	biological_process unknown	molecular_function unknown	not yet annotated
YCR107W	NA	NA	NA	NA	NA	NA	NA	NA	NA	NA	NA	NA	NA	NA	NA	NA	NA	NA	NA	NA	NA	NA	NA	NA	NA	NA	YCR107W	AAD3	S0000704	III	1092	biological_process unknown	molecular_function unknown	cellular_component unknown
YDL001W	-0.114	0.7304	0.0434	0.1792	0.20975	-0.1062	-1.2798	-0.2894	-0.558467	-0.0495	-0.6202	-0.278	-0.2679	-0.3039	0.0178	0.114	-0.0867	0.0150333	-0.245	-0.1046	-0.3697	-0.239767	-0.1043	0.0758	-0.052	-0.0268333	YDL001W		S0002159	IV	1293	biological_process unknown	molecular_function unknown	not yet annotated
YDL002C	0.335	-0.4726	-0.2742	0.0864	-0.08135	-0.952	-0.3248	-0.8011	-0.692633	-0.5598	0.3463	-1.0282	-0.4767	-0.4296	-0.2294	-0.2558	-0.1666	-0.217267	-0.2705	-0.431	-0.0949	-0.265467	-0.2523	-0.4591	-0.2272	-0.312867	YDL002C	NHP10	S0002160	IV	612	biological_process unknown	molecular_function unknown	cellular_component unknown
YDL003W	-0.1319	0.22	-0.3754	-0.0848	-0.093025	-0.1921	-0.555	0.137	-0.203367	-0.0963	-0.7146	0.5429	0.418	0.0375	-0.0586	0.1942	-0.0782	0.0191333	0.2111	-0.0694	-0.1601	-0.00613333	0.0894	-0.3801	-0.1587	-0.1498	YDL003W	MCD1	S0002161	IV	1701	mitotic chromosome condensation*	molecular_function unknown	cohesin
YDL004W	0.0175	0.4069	-0.0967	0.008	0.083925	-0.2706	-0.4955	0.4821	-0.0946667	0.1445	0.0558	0.1049	0.122	0.1068	-0.3523	-0.0877	-0.2399	-0.226633	-0.2295	0.5914	0.3536	0.2385	0.0588	0.0536	0.0559	0.0561	YDL004W	ATP16	S0002162	IV	483	ATP synthesis coupled proton transport	hydrogen-transporting two-sector ATPase	hydrogen-transporting ATP synthase, central stalk (sensu Eukarya)
YDL005C	-0.1986	-0.3879	-0.254	-0.046	-0.221625	-0.4267	-0.2129	-0.7413	-0.4603	-0.2746	-0.4464	-0.13	-0.2328	-0.27095	-0.1687	0.0969	0.1462	0.0248	0.0375	0.0607	0.1901	0.0961	-0.2384	-0.2964	-0.3031	-0.2793	YDL005C	MED2	S0002163	IV	1296	transcription, from Pol II promoter	RNA polymerase II transcription mediator	mediator complex
YDL006W	0.366	-0.7073	0.2765	0.3833	0.079625	-0.3923	0.8079	-0.7862	-0.123533	-0.8014	0.6046	-0.8826	-0.8333	-0.478175	0.1307	0.2003	0.2073	0.179433	-0.1119	0.1959	-0.2235	-0.0465	-0.5297	-0.3796	-0.5661	-0.4918	YDL006W	PTC1	S0002164	IV	846	tRNA splicing*	protein phosphatase type 2C	cytosol
YDL007W	-0.0581	-0.5558	NA	0.0772	NA	0.0661	-0.3496	0.0006	-0.0943	0.0724	0.149	-0.0367	0.0289	0.0534	0.1185	0.0603	0.1813	0.120033	-0.2415	-0.6801	-0.0708	-0.3308	-0.094	-0.1071	0.1702	-0.0103	YDL007W	RPT2	S0002165	IV	1314	ubiquitin-dependent protein degradation	adenosinetriphosphatase*	19S proteasome regulatory particle
YDL008W	0.1887	0.9767	0.351	0.1134	0.40745	-0.8635	-1.2089	-0.7882	-0.953533	-0.6044	-1.3426	NA	-0.6926	NA	-0.3649	-0.1254	-0.1692	-0.219833	-0.1615	0.27	0.0845	0.0643333	-0.2172	-0.4198	-0.6475	-0.428167	YDL008W	APC11	S0002166	IV	498	ubiquitin-dependent protein degradation*	ubiquitin-protein ligase*	anaphase-promoting complex
YDL009C	NA	NA	NA	NA	NA	NA	NA	NA	NA	NA	NA	NA	NA	NA	NA	NA	NA	NA	NA	NA	NA	NA	NA	NA	NA	NA	YDL009C		S0002167	IV	324	biological_process unknown	molecular_function unknown	not yet annotated
YDL010W	-0.5439	NA	NA	NA	NA	-0.7585	NA	NA	NA	0.3694	NA	NA	NA	NA	NA	NA	-0.1916	NA	0.4698	NA	NA	NA	0.1291	NA	-0.3367	NA	YDL010W		S0002168	IV	696	biological_process unknown	molecular_function unknown	not yet annotated
YDL011C	-0.6956	NA	0.0954	-0.1944	NA	NA	NA	-0.3603	NA	0.0288	-2.1396	NA	-0.0057	NA	0.4531	0.1682	-0.0428	0.192833	-0.1118	0.3545	-0.4422	-0.0665	-0.0643	NA	-0.3954	NA	YDL011C		S0002169	IV	324	biological_process unknown	molecular_function unknown	not yet annotated
YDL012C	-0.2073	0.0721	0.4626	0.205	0.1331	1.3691	0.5863	0.9175	0.957633	0.3807	0.7862	1.1384	0.3288	0.658525	0.6556	-0.0365	-0.3381	0.0936667	0.0955	-0.0732	NA	NA	0.3179	-0.061	-0.0279	0.0763333	YDL012C		S0002170	IV	410	biological_process unknown	molecular_function unknown	not yet annotated
YDL013W	-0.1485	-0.1341	NA	0.0934	NA	NA	-0.6157	0.1611	NA	0.2598	-0.8074	0.0226	-0.0428	-0.14195	-0.0072	0.2556	0.0964	0.114933	-0.262	NA	-0.0555	NA	0.0606	0.1331	-0.1383	0.0184667	YDL013W	HEX3	S0002171	IV	1860	not yet annotated	molecular_function unknown	not yet annotated
YDL014W	-0.69	-2.1553	-0.817	0.0059	-0.9141	1.0278	2.5321	1.0093	1.52307	1.0849	2.5009	1.7847	0.7146	1.52127	0.0456	-0.018	0.1367	0.0547667	0.7785	0.8194	0.638	0.7453	0.6127	0.445	0.3473	0.468333	YDL014W	NOP1	S0002172	IV	984	rRNA modification*	not yet annotated	small nuclear ribonucleoprotein complex
YDL015C	0.5519	-3.1778	0.3873	0.0122	-0.5566	-0.8191	4.013	-0.1324	1.0205	-0.8463	4.0868	-1.0244	-0.3182	0.474475	-0.0248	-0.247	0.083	-0.0629333	0.5501	0.2941	0.5037	0.4493	-0.2113	-0.3013	0.1785	-0.111367	YDL015C		S0002173	IV	933	very long chain fatty acid metabolism	oxidoreductase	endoplasmic reticulum membrane
YDL016C	0.4658	1.1604	0.7773	-0.0011	0.6006	-1.1069	-2.1137	-0.3844	-1.20167	NA	-2.478	-1.366	-0.166	NA	0.4026	-0.0721	0.0325	0.121	0.4659	0.8649	0.6761	0.668967	-0.1174	0.1301	0.3056	0.1061	YDL016C		S0002174	IV	303	biological_process unknown	molecular_function unknown	not yet annotated
YDL017W	NA	NA	0.1187	0.1868	NA	-0.5629	NA	-0.6933	NA	-0.4175	NA	-0.5993	NA	NA	0.0956	0.1271	0.0551	0.0926	-0.2311	-0.3345	-0.4642	-0.343267	-0.2053	-0.0671	-0.1914	-0.1546	YDL017W	CDC7	S0002175	IV	1524	protein amino acid phosphorylation*	protein serine/threonine kinase	nucleoplasm
YDL018C	0.5913	0.8985	0.7214	0.472	0.6708	-1.0619	-1.1005	-0.9339	-1.0321	-0.8352	-0.7436	-0.7252	-0.6528	-0.7392	0.311	-0.1231	-0.1057	0.0274	0.2832	0.731	0.054	0.356067	-0.2449	-0.2667	-0.3209	-0.2775	YDL018C	ERP3	S0002176	IV	678	not yet annotated	molecular_function unknown	not yet annotated
YDL019C	-0.2009	-0.6807	-0.2386	-0.1484	-0.31715	0.434	-0.2175	0.4433	0.219933	0.2273	0.1848	0.2785	0.7792	0.36745	-0.2157	-0.4385	-0.5304	-0.394867	-0.5694	-0.4428	0.3207	-0.2305	0.266	0.2404	0.9159	0.4741	YDL019C		S0002177	IV	3852	steroid biosynthesis	molecular_function unknown	plasma membrane*
YDL020C	-0.1971	0.3922	-0.2441	0.2811	0.058025	0.2626	-0.5963	-0.3541	-0.229267	0.0199	-0.7547	0.1318	-0.3071	-0.227525	-0.0002	0.0898	0.0114	0.0336667	-0.009	-0.0686	-0.397	-0.1582	0.081	-0.0855	-0.2992	-0.101233	YDL020C	RPN4	S0002178	IV	1596	ubiquitin-dependent protein degradation	proteasome endopeptidase	19S proteasome regulatory particle
YDL021W	0.219	2.1703	0.3377	-0.1717	0.638825	-1.3556	-2.3777	-0.6331	-1.45547	-1.2713	-2.7011	-0.916	0.0327	-1.21392	-0.4764	-0.0748	-0.3629	-0.3047	-0.1395	-0.1273	0.0913	-0.0585	-0.2644	0.0681	0.4556	0.0864333	YDL021W	GPM2	S0002179	IV	936	glycolysis*	phosphoglycerate mutase	cytoplasm*
YDL022W	0.2343	0.1631	0.2875	0.2434	0.232075	-0.0376	-0.291	-0.6667	-0.331767	-0.2361	-0.3902	-0.2089	-0.1491	-0.246075	-0.0165	-0.1996	-0.0013	-0.0724667	-0.773	-1.033	-0.9938	-0.933267	-0.3284	NA	0.0483	NA	YDL022W	GPD1	S0002180	IV	1176	intracellular accumulation of glycerol	glycerol-3-phosphate dehydrogenase (NAD+)	cytoplasm
YDL023C	0.5282	-4.0743	-0.1754	0.2414	-0.870025	0.1054	3.5817	-0.2549	1.14407	-0.5262	2.881	0.5832	-0.0109	0.731775	-0.046	-0.335	-0.0821	-0.154367	-0.9151	-0.9369	-1.0146	-0.955533	0.0704	0.1096	-0.0168	0.0544	YDL023C		S0002181	IV	321	biological_process unknown	molecular_function unknown	not yet annotated
YDL024C	-0.2727	NA	NA	0.0322	NA	NA	NA	-0.1179	NA	0.163	NA	-0.5302	-0.3355	NA	0.0656	0.1189	-0.0818	0.0342333	NA	0.1673	NA	NA	0.0516	NA	-0.2455	NA	YDL024C		S0002182	IV	1407	pseudohyphal growth*	acid phosphatase	cellular_component unknown
YDL025C	0.1078	-1.4685	0.1228	0.2217	-0.25405	0.3435	1.1144	0.427	0.6283	0.0567	1.5562	-0.1999	0.449	0.4655	0.0939	0.1819	-0.1283	0.0491667	-0.102	-0.5795	-0.1542	-0.278567	-0.0188	-0.2441	0.0522	-0.0702333	YDL025C		S0002183	IV	1863	biological_process unknown	not yet annotated	not yet annotated
YDL026W	NA	NA	NA	NA	NA	NA	NA	NA	NA	NA	NA	NA	NA	NA	NA	NA	NA	NA	NA	NA	NA	NA	NA	NA	NA	NA	YDL026W		S0002184	IV	312	biological_process unknown	molecular_function unknown	not yet annotated
YDL027C	-0.0525	1.2735	0.2625	0.1145	0.3995	-0.1436	-1.3629	-0.4362	-0.647567	-0.2291	-1.172	-0.5005	-0.2524	-0.5385	0.0046	0.0539	0.1158	0.0581	-0.2086	-0.243	-0.2774	-0.243	-0.2518	-0.1476	-0.2448	-0.214733	YDL027C		S0002185	IV	1263	biological_process unknown	molecular_function unknown	not yet annotated
YDL028C	-0.1171	0.4455	NA	0.0558	NA	0.4459	0.248	0.5051	0.399667	0.0336	-0.6852	0.1797	0.4196	-0.013075	-0.0256	0.1086	-0.0239	0.0197	NA	-0.0947	0.4608	NA	0.0946	0.3465	0.2485	0.229867	YDL028C	MPS1	S0002186	IV	2295	mitotic spindle checkpoint*	protein threonine/tyrosine kinase	spindle pole body*
YDL029W	-0.1074	0.1017	-0.1005	-0.363	-0.1173	-0.2623	-1.0853	-0.1487	-0.498767	0.1382	-0.6214	-0.1543	0.2281	-0.10235	-0.0187	-0.0325	0.1954	0.0480667	-0.8117	-0.5721	-0.4539	-0.612567	-0.2213	-0.1505	0.0199	-0.1173	YDL029W	ARP2	S0002187	IV	1299	actin filament organization	structural constituent of cytoskeleton*	Arp2/3 protein complex
YDL030W	NA	1.0535	0.0246	NA	NA	NA	-0.0447	NA	NA	0.2376	-0.1687	0.3144	0.4584	0.210425	-0.2947	-0.1708	0.0481	-0.139133	NA	-0.0824	0.5601	NA	0.1788	0.049	0.3327	0.186833	YDL030W	PRP9	S0002188	IV	1593	mRNA splicing	not yet annotated	not yet annotated
YDL031W	-0.4535	0.1427	-0.6071	-0.3926	-0.327625	1.0433	0.1559	1.072	0.757067	1.3508	0.2441	1.6147	1.0787	1.07207	-0.1731	-0.3803	-0.0502	-0.2012	0.3302	0.688	0.6822	0.5668	0.5141	0.7812	0.6693	0.654867	YDL031W	DBP10	S0002189	IV	2988	35S primary transcript processing*	ATP dependent RNA helicase	nucleolus
YDL032W	NA	NA	NA	NA	NA	NA	NA	NA	NA	0.9848	NA	1.4116	0.3459	NA	0.162	0.1602	-0.0947	0.0758333	NA	0.6976	NA	NA	0.2133	NA	NA	NA	YDL032W		S0002190	IV	312	biological_process unknown	molecular_function unknown	not yet annotated
YDL033C	-0.0719	-0.1018	NA	0.2337	NA	1.3741	1.7844	0.9037	1.35407	0.8907	0.8872	1.0682	0.8344	0.920125	0.0519	0.1267	0.1007	0.0931	0.503	0.2836	0.4499	0.412167	0.3017	0.4598	0.4452	0.402233	YDL033C		S0002191	IV	1254	not yet annotated	not yet annotated	not yet annotated
YDL034W	NA	NA	NA	NA	NA	NA	NA	NA	NA	0.6862	NA	NA	NA	NA	NA	NA	NA	NA	NA	NA	NA	NA	NA	NA	NA	NA	YDL034W		S0002192	IV	345	biological_process unknown	molecular_function unknown	not yet annotated
YDL035C	0.0059	-0.4383	-0.1197	-0.1384	-0.172625	0.0075	0.4977	-0.1613	0.114633	-0.023	0.5134	-0.0125	0.4565	0.2336	-0.0324	-0.2495	-0.1119	-0.131267	-0.2074	-0.2685	0.0594	-0.138833	0.0463	0.0701	0.1148	0.0770667	YDL035C	GPR1	S0002193	IV	2886	pseudohyphal growth*	G-protein coupled receptor	plasma membrane
YDL036C	-0.227	0.2036	NA	0.0099	NA	0.1205	-0.4363	-0.1957	-0.1705	-0.0936	-0.74	0.1176	-0.204	-0.23	-0.0819	-0.0337	-0.0275	-0.0477	-0.3676	-0.3428	0.0248	-0.228533	-0.1409	-0.2175	-0.141	-0.166467	YDL036C		S0002194	IV	1389	biological_process unknown	molecular_function unknown	not yet annotated
YDL037C	0.0064	NA	NA	-0.1698	NA	NA	NA	NA	NA	0.4531	NA	NA	0.1956	NA	-0.0894	-0.1814	0.1533	-0.0391667	NA	-0.194	NA	NA	0.5093	NA	NA	NA	YDL037C		S0002195	IV	987	biological_process unknown	not yet annotated	not yet annotated
YDL038C	0.091	NA	NA	NA	NA	-0.2265	NA	NA	NA	0.4053	NA	0.4769	0.1035	NA	0.1269	-0.1089	0.0999	0.0393	0.0371	-0.3935	NA	NA	0.8676	1.0011	1.3134	1.0607	YDL038C		S0002196	IV	1752	biological_process unknown	molecular_function unknown	not yet annotated
YDL039C	0.0529	NA	NA	NA	NA	NA	NA	NA	NA	0.152	NA	0.2797	-0.0899	NA	0.1954	-0.0338	0.0383	0.0666333	NA	-0.4387	NA	NA	0.9549	NA	0.5881	NA	YDL039C		S0002197	IV	348	mating (sensu Saccharomyces)	molecular_function unknown	integral membrane protein
YDL040C	0.1094	-0.0903	0.1387	-0.0219	0.033975	0.3933	0.1522	0.4859	0.3438	0.0368	-0.1192	-0.0507	0.2806	0.036875	-0.0312	-0.2414	0.0173	-0.0851	-0.2545	-0.0616	0.2773	-0.0129333	0.0043	0.0375	0.3078	0.116533	YDL040C	NAT1	S0002198	IV	2565	protein amino acid acetylation	peptide alpha-N-acetyltransferase	not yet annotated
YDL041W	NA	NA	NA	NA	NA	NA	NA	NA	NA	NA	NA	NA	NA	NA	NA	NA	NA	NA	NA	NA	NA	NA	NA	NA	NA	NA	YDL041W		S0002199	IV	354	biological_process unknown	molecular_function unknown	not yet annotated
YDL042C	NA	-0.3666	NA	-0.072	NA	1.2879	0.5904	0.7769	0.885067	0.6276	0.1952	1.2676	0.6516	0.6855	0.1517	-0.0649	NA	NA	NA	-0.3295	0.4832	NA	0.3368	0.1206	0.3895	0.2823	YDL042C	SIR2	S0002200	IV	1689	chromatin silencing at HML and HMR (sensu Saccharomyces)*	histone deacetylase	nucleolus*
YDL043C	0.0689	NA	NA	NA	NA	0.5973	NA	NA	NA	-0.0557	NA	0.1608	-0.0198	NA	0.0646	-0.0397	-0.0165	0.0028	NA	0.4929	NA	NA	0.0494	NA	0.0977	NA	YDL043C	PRP11	S0002201	IV	801	mRNA splicing	not yet annotated	not yet annotated
YDL044C	0.0185	0.3247	0.3699	0.3003	0.25335	-0.6187	-1.5984	-0.7619	-0.993	-0.4305	-0.7067	-0.4206	-0.4201	-0.494475	0.0585	-0.0763	-0.0319	-0.0165667	-0.1095	-0.1199	-0.0197	-0.0830333	-0.1298	-0.1488	-0.0923	-0.123633	YDL044C	MTF2	S0002202	IV	1323	mRNA processing	RNA binding	mitochondrion
YDL045C	0.0532	-0.0977	0.1545	0.0863	0.049075	-0.4633	-0.1171	-0.5911	-0.3905	-0.3488	0.2827	-0.4602	-0.3665	-0.2232	0.1214	0.3579	0.0755	0.184933	-0.5061	-0.4989	-0.5883	-0.5311	-0.3487	-0.4337	-0.4384	-0.406933	YDL045C	FAD1	S0002203	IV	921	not yet annotated	FMN adenylyltransferase	not yet annotated
YDL045W-A	0.0803	0.7112	0.2112	0.4941	0.3742	-0.5271	-1.2491	-0.8126	-0.862933	0.0016	-1.2481	-0.4984	-0.354	-0.524725	-0.1283	0.2354	-0.3598	-0.0842333	-0.022	-0.0489	-0.3417	-0.137533	-0.1791	-0.154	-0.8659	-0.399667	YDL045W-A	MRP10	S0006430	IV	288	protein biosynthesis	structural constituent of ribosome	mitochondrial small ribosomal subunit
YDL046W	0.6578	-2.5128	0.6739	0.1564	-0.256175	-0.4298	3.6447	0.601	1.27197	-0.3598	4.6048	-0.8137	-0.1148	0.829125	0.0008	-0.2216	-0.0726	-0.0978	0.765	1.1281	0.8024	0.8985	-0.2289	-0.2238	0.2174	-0.0784333	YDL046W		S0002204	IV	522	biological_process unknown	molecular_function unknown	not yet annotated
YDL047W	-0.4164	NA	-0.6364	-0.3819	NA	0.9823	1.553	0.82	1.11843	1.0644	2.3104	1.1595	0.9561	1.3726	0.0156	-0.0662	0.0547	0.00136667	-0.3584	-0.0708	-0.0886	-0.1726	0.3712	0.6067	0.5453	0.507733	YDL047W	SIT4	S0002205	IV	936	G1/S transition of mitotic cell cycle	protein serine/threonine phosphatase	cytoplasm
YDL048C	-0.7759	-0.0534	-0.9525	-0.496	-0.56945	1.6597	NA	1.3607	NA	1.1052	0.8097	1.2212	1.1596	1.07393	-0.2089	0.109	-0.0628	-0.0542333	-0.1907	-0.0163	0.2821	0.0250333	0.5838	0.8238	0.6536	0.687067	YDL048C	STP4	S0002206	IV	1473	tRNA splicing	molecular_function unknown	not yet annotated
YDL049C	0.0217	0.0332	-0.2245	-0.0546	-0.05605	-0.2619	1.7211	-0.275	0.394733	-0.1592	1.4346	-0.2911	-0.506	0.119575	-0.336	-0.2943	-0.051	-0.2271	0.3532	0.6981	0.5733	0.541533	-0.0784	-0.1094	0.0466	-0.0470667	YDL049C	KNH1	S0002207	IV	807	not yet annotated	not yet annotated	not yet annotated
YDL050C	-0.3936	0.4738	-0.0827	0.0911	0.02215	-0.044	-1.1838	-0.2753	-0.501033	0.3094	-1.0394	0.8043	-0.2166	-0.035575	-0.0042	0.0473	-0.1786	-0.0451667	-0.1819	0.186	-0.1054	-0.0337667	0.4635	0.2568	-0.1623	0.186	YDL050C		S0002208	IV	372	biological_process unknown	molecular_function unknown	cellular_component unknown
YDL051W	0.0691	-1.0847	0.094	0.0775	-0.211025	-0.0611	2.2417	-0.4489	0.577233	0.0289	2.3343	0.4017	-0.636	0.532225	0.1094	-0.0157	-0.1864	-0.0309	0.502	0.3511	-0.0369	0.272067	0.3164	0.3616	-0.0777	0.2001	YDL051W	YLA1	S0002209	IV	828	tRNA processing	RNA binding	nucleus
YDL052C	-0.0664	-0.5585	-0.2387	0.0112	-0.2131	-0.0346	0.3461	0.3269	0.2128	0.1665	0.4499	0.0456	0.3031	0.241275	-0.0733	-0.0205	-0.1017	-0.0651667	-0.4162	-0.1737	0.061	-0.1763	0.1374	-0.0193	0.3354	0.151167	YDL052C	SLC1	S0002210	IV	912	not yet annotated	1-acylglycerol-3-phosphate O-acyltransferase	not yet annotated
YDL053C	-0.1677	0.3838	-0.3268	-0.0418	-0.038125	-0.1903	-0.6583	-0.3353	-0.394633	0.0719	-0.6096	-0.0013	0.1891	-0.087475	-0.2523	-0.0115	-0.1093	-0.124367	-0.2108	-0.4646	-0.3144	-0.329933	0.0465	-0.1397	-0.1076	-0.0669333	YDL053C		S0002211	IV	558	biological_process unknown	molecular_function unknown	not yet annotated
YDL054C	0.0806	NA	0.1786	0.0555	NA	0.0037	1.5003	-0.1663	0.4459	-0.4176	1.5148	-0.8767	-0.5073	-0.0717	0.2559	0.1727	-0.0181	0.136833	0.2287	-0.1269	-0.4218	-0.106667	-0.2858	-0.513	-0.4643	-0.421033	YDL054C		S0002212	IV	1461	biological_process unknown	molecular_function unknown	not yet annotated
YDL055C	-0.2309	-3.3267	-0.8254	0.1576	-1.05635	1.0342	3.9214	0.4114	1.789	0.4265	3.3655	2.1506	-0.0225	1.48002	0.1692	0.0543	-0.2985	-0.025	0.5105	0.216	0.1121	0.279533	0.4295	0.311	-0.4728	0.0892333	YDL055C	PSA1	S0002213	IV	1086	not yet annotated	mannose-1-phosphate guanylyltransferase	cytoplasm
YDL056W	-0.2349	0.8147	-0.2264	-0.0394	0.0785	0.543	-0.4025	0.5442	0.228233	0.192	-0.5108	0.3058	0.6214	0.1521	-0.1844	-0.2189	-0.0329	-0.1454	-0.1157	-0.0403	0.4936	0.112533	0.1225	0.2603	0.4824	0.2884	YDL056W	MBP1	S0002214	IV	2502	cell cycle control*	transcription factor	nucleus
YDL057W	-0.0471	0.5724	0.0664	NA	NA	NA	NA	NA	NA	0.0617	NA	0.0125	0.0268	NA	0.2196	0.1706	0.1039	0.1647	NA	-0.7879	NA	NA	0.0052	NA	-0.0497	NA	YDL057W		S0002215	IV	987	biological_process unknown	molecular_function unknown	not yet annotated
YDL058W	0.5422	-3.4278	0.6074	0.205	-0.5183	-0.576	2.6752	-0.4345	0.5549	-0.2471	1.1947	-0.0954	-0.091	0.1903	0.0443	0.0517	0.1454	0.0804667	0.6286	0.8605	0.4111	0.6334	0.091	0.113	0.217	0.140333	YDL058W	USO1	S0002216	IV	5373	not yet annotated	not yet annotated	not yet annotated
YDL059C	0.0358	1.1405	-0.3262	NA	NA	-0.5468	-1.5359	NA	NA	-0.5355	NA	-0.5518	-0.6234	NA	-0.0422	-0.1595	-0.2307	-0.144133	0.2487	-0.5007	-0.3444	-0.1988	-0.093	-0.125	-0.2846	-0.167533	YDL059C	RAD59	S0002217	IV	717	not yet annotated	molecular_function unknown	not yet annotated
YDL060W	-0.3965	0.6766	-0.2117	-0.1215	-0.013275	1.2221	1.1713	0.2265	0.8733	0.9399	0.6934	1.518	0.0428	0.798525	-0.1631	0.223	-0.0726	-0.00423333	0.3938	0.6205	0.3115	0.441933	0.0782	NA	-0.003	NA	YDL060W		S0002218	IV	2367	biological_process unknown	molecular_function unknown	not yet annotated
YDL061C	-0.0529	1.4726	0.187	0.6085	0.5538	-0.4591	-2.7179	-0.479	-1.21867	-0.2929	-2.5956	-0.1392	-0.582	-0.902425	-0.0301	-0.0008	-0.3571	-0.129333	0.3429	0.9791	0.3893	0.570433	0.4224	0.3804	-0.1192	0.227867	YDL061C	RPS29B	S0002219	IV	171	protein biosynthesis	structural constituent of ribosome	cytosolic small ribosomal subunit (sensu Eukarya)
YDL062W	NA	NA	NA	NA	NA	NA	NA	NA	NA	NA	NA	NA	NA	NA	NA	NA	NA	NA	NA	NA	NA	NA	NA	NA	NA	NA	YDL062W		S0002220	IV	426	biological_process unknown	molecular_function unknown	not yet annotated
YDL063C	-0.3923	-0.3957	-0.6545	0.2374	-0.301275	1.1267	1.399	0.3792	0.9683	0.7949	1.1322	0.8911	0.3679	0.796525	-0.2668	0.2676	0.143	0.0479333	1.1267	1.0463	0.3318	0.834933	0.369	0.3282	-0.2806	0.138867	YDL063C		S0002221	IV	1863	biological_process unknown	molecular_function unknown	not yet annotated
YDL064W	0.1305	0.6703	-0.2868	-0.0012	0.1282	0.4639	-0.9685	0.6415	0.0456333	0.1824	-1.131	0.5519	0.5226	0.031475	-0.1458	-0.155	-0.1571	-0.152633	-0.0361	0.0824	0.3295	0.125267	0.0218	0.1278	0.2818	0.1438	YDL064W	UBC9	S0002222	IV	584	G2/M transition of mitotic cell cycle*	SUMO conjugating enzyme	nucleus
YDL065C	-0.1569	0.2045	-0.465	-0.0935	-0.127725	-0.5221	-1.0685	-0.5381	-0.709567	-0.2684	-0.6143	0.044	-0.0806	-0.229825	-0.0438	0.103	-0.1027	-0.0145	-0.4623	-0.3879	-0.0507	-0.3003	-0.1957	-0.2382	-0.1403	-0.1914	YDL065C	PEX19	S0002223	IV	1053	protein-peroxisome targeting*	molecular_function unknown	cytosol
YDL066W	-0.2353	-3.7309	-0.5004	-0.4389	-1.22637	0.7272	3.6861	0.3649	1.59273	0.289	3.6643	0.9238	0.3288	1.30147	0.0139	0.1138	-0.005	0.0409	-0.04	-0.4122	-0.3407	-0.2643	-0.0229	0.0959	-0.2821	-0.0697	YDL066W	IDP1	S0002224	IV	1287	glutamate biosynthesis*	isocitrate dehydrogenase (NADP+)	mitochondrion
YDL067C	-0.4356	0.4567	0.1896	0.2109	0.1054	-0.5419	-0.5539	NA	NA	0.058	-0.3997	-0.3945	-0.4326	-0.2922	-0.0744	-0.0847	-0.8787	-0.345933	0.5872	0.3683	0.0282	0.3279	0.6985	0.2715	NA	NA	YDL067C	COX9	S0002225	IV	180	not yet annotated	cytochrome c oxidase	not yet annotated
YDL068W	0.1245	-0.3667	0.1647	0.179	0.025375	-0.7474	-0.228	-0.4086	-0.461333	-0.8766	0.5926	-0.4819	-0.4252	-0.297775	-0.0934	0.2722	-0.2944	-0.0385333	0.5868	0.2307	0.0746	0.297367	-0.2299	-0.0597	-0.3893	-0.2263	YDL068W		S0002226	IV	330	biological_process unknown	molecular_function unknown	not yet annotated
YDL069C	0.063	2.5105	0.2205	NA	NA	-0.6058	-2.297	NA	NA	-0.6028	-2.4812	-0.7132	NA	NA	-0.0798	0.3372	-0.2944	-0.0123333	NA	NA	NA	NA	-0.1566	NA	NA	NA	YDL069C	CBS1	S0002227	IV	702	protein biosynthesis	molecular_function unknown	mitochondrial inner membrane
YDL070W	-0.669	0.2473	-0.628	-0.2509	-0.32515	0.8906	0.2782	NA	NA	1.0981	0.8537	0.7761	1.221	0.987225	-0.3081	-0.1229	-0.0634	-0.1648	0.3852	0.5114	0.5854	0.494	0.3675	0.446	0.3253	0.3796	YDL070W	BDF2	S0002228	IV	1917	biological_process unknown	molecular_function unknown	nucleus
YDL071C	NA	NA	0.5256	NA	NA	NA	NA	NA	NA	-0.7823	NA	-1.5922	NA	NA	0.0606	NA	-0.373	NA	NA	0.4573	NA	NA	-0.3738	NA	NA	NA	YDL071C		S0002229	IV	375	biological_process unknown	molecular_function unknown	not yet annotated
YDL072C	0.0843	0.5862	0.1767	-0.025	0.20555	0.0053	-0.1298	-0.0096	-0.0447	-0.0489	-0.68	-0.5037	0.0498	-0.2957	0.4203	0.1428	0.08	0.214367	-0.1369	-0.3883	-0.3868	-0.304	-0.0952	-0.1244	0.0809	-0.0462333	YDL072C		S0002230	IV	612	biological_process unknown	molecular_function unknown	endoplasmic reticulum
YDL073W	0.0958	0.0517	0.199	-0.009	0.084375	0.2683	0.1189	0.4969	0.2947	0.1016	0.1777	0.0874	0.2144	0.145275	0.0195	-0.0094	-0.0068	0.0011	0.2526	0.1418	0.1861	0.1935	0.1272	0.1345	0.192	0.151233	YDL073W		S0002231	IV	2955	biological_process unknown	molecular_function unknown	not yet annotated
YDL074C	-0.1094	0.1854	-0.4917	-0.0827	-0.1246	0.6254	0.5773	0.4762	0.559633	0.3491	0.4543	0.4736	0.4677	0.436175	-0.1324	-0.0026	-0.0565	-0.0638333	0.283	0.1302	0.4809	0.298033	0.0532	0.1619	0.0906	0.1019	YDL074C		S0002232	IV	2103	transport	molecular_function unknown	cellular_component unknown
YDL075W	NA	NA	NA	NA	NA	NA	NA	NA	NA	NA	NA	NA	NA	NA	NA	NA	NA	NA	NA	NA	NA	NA	NA	NA	NA	NA	YDL075W	RPL31A	S0002233	IV	763	protein biosynthesis	structural constituent of ribosome	cytosolic large ribosomal subunit (sensu Eukarya)
YDL076C	0.1048	0.28	0.2103	0.1128	0.176975	0.2617	0.4272	0.4523	0.3804	-0.1585	0.6529	-0.0933	0.0489	0.1125	-0.231	-0.2772	-0.0487	-0.185633	0.3766	0.3688	0.1659	0.303767	0.185	0.26	0.2527	0.232567	YDL076C		S0002234	IV	885	biological_process unknown	molecular_function unknown	not yet annotated
YDL077C	0.1437	0.4518	0.2562	0.0289	0.22015	0.0421	0.1061	0.1694	0.105867	-0.0484	-0.1727	-0.2174	0.0217	-0.1042	-0.0432	-0.0145	0.0105	-0.0157333	0.2001	-0.09	-0.075	0.0117	0.0242	NA	-0.0981	NA	YDL077C	VAM6	S0002235	IV	3150	vacuole organization and biogenesis*	not yet annotated	vacuole*
YDL078C	0.2644	-0.2642	0.1118	0.1355	0.061875	-0.1772	-0.3077	-0.0185	-0.1678	-0.492	-0.6449	-0.2469	-0.341	-0.4312	-0.1164	0.005	0.0347	-0.0255667	-0.1041	-0.0622	-0.0234	-0.0632333	-0.3197	0.0397	0.0745	-0.0685	YDL078C	MDH3	S0002236	IV	1032	fatty acid beta-oxidation*	malic enzyme	peroxisomal matrix
YDL079C	0.4678	-0.8394	0.0703	-0.1699	-0.1178	-0.9455	-0.0625	-0.7705	-0.592833	-0.3539	1.8975	-0.3388	0.1688	0.3434	0.1833	-0.2793	0.4624	0.122133	-0.9489	-1.1902	-1.1321	-1.0904	-0.2079	-0.3462	0.124	-0.143367	YDL079C	MRK1	S0002237	IV	1798	biological_process unknown	protein kinase	not yet annotated
YDL080C	NA	-0.8686	NA	0.0196	NA	0.3504	0.8998	0.4849	0.578367	-0.0606	0.7231	0.0508	-0.0716	0.160425	-0.0073	-0.0421	0.0708	0.00713333	-0.0638	0.1517	0.0026	0.0301667	-0.0814	0.0883	-0.0784	-0.0238333	YDL080C	THI3	S0002238	IV	1830	vitamin B1 biosynthesis	transcriptional activator	cellular_component unknown
YDL081C	0.0941	-0.1112	0.2191	0.447	0.16225	-0.447	-1.0279	-0.7169	-0.7306	0.2174	-0.7748	0.3839	-1.0793	-0.3132	0.3149	0.5735	0.0063	0.298233	0.0567	0.6235	-0.1263	0.184633	0.8649	0.2227	-0.5042	0.194467	YDL081C	RPP1A	S0002239	IV	321	protein biosynthesis*	structural constituent of ribosome	cytosolic large ribosomal subunit (sensu Eukarya)
YDL082W	0.0909	0.075	0.263	0.3903	0.2048	-0.4974	-0.2259	-0.2588	-0.327367	-0.3124	-0.1303	0.0723	-0.3543	-0.181175	-0.0914	0.1337	-0.1801	-0.0459333	0.3065	0.001	0.0738	0.1271	0.0852	-0.058	-0.2012	-0.058	YDL082W	RPL13A	S0002240	IV	965	protein biosynthesis	structural constituent of ribosome	cytosolic large ribosomal subunit (sensu Eukarya)
YDL083C	-0.4201	0.7005	0.3674	0.4352	0.27075	0.2567	-0.1584	-0.2249	-0.0422	0.4225	-0.1686	0.3949	-0.0397	0.152275	-0.0323	0.1856	-0.3597	-0.0688	0.4887	0.8396	-0.8768	0.1505	0.5135	0.3003	-0.1213	0.230833	YDL083C	RPS16B	S0002241	IV	864	protein biosynthesis	structural constituent of ribosome	cytosolic small ribosomal subunit (sensu Eukarya)
YDL084W	-0.1417	0.5744	0.0069	-0.0679	0.092925	0.8043	0.4179	0.7904	0.670867	0.3963	0.1422	0.4148	0.4923	0.3614	-0.001	0.0426	0.0845	0.0420333	0.384	0.1676	0.425	0.325533	0.1181	0.1944	0.3192	0.210567	YDL084W	SUB2	S0002242	IV	1341	mRNA-nucleus export*	ATP dependent RNA helicase*	nucleus*
YDL085W	0.1583	0.1501	0.4618	-0.1145	0.163925	0.188	-0.223	-0.1585	-0.0645	-0.225	NA	-0.7979	-0.0278	NA	-0.0732	-0.1066	0.2817	0.0339667	NA	0.0825	0.3884	NA	-0.2816	NA	-0.2323	NA	YDL085W		S0002243	IV	1638	biological_process unknown	NADH dehydrogenase	not yet annotated
YDL086W	-0.1557	-1.895	-0.3235	-0.4371	-0.702825	0.1321	1.6266	0.6811	0.813267	0.6872	1.9853	0.2807	0.3567	0.827475	0.0371	-0.2328	0.0452	-0.0501667	-0.1301	-0.1896	0.0224	-0.0991	-0.1731	-0.2431	0.1255	-0.0969	YDL086W		S0002244	IV	822	not yet annotated	not yet annotated	cytoplasm
YDL087C	NA	NA	NA	NA	NA	NA	NA	NA	NA	-0.1463	NA	NA	NA	NA	-0.0595	-0.2496	0.1733	-0.0452667	NA	-0.2314	NA	NA	-0.1227	NA	NA	NA	YDL087C	LUC7	S0002245	IV	786	mRNA splice site selection	not yet annotated	small nuclear ribonucleoprotein complex
YDL088C	-0.1874	-0.1112	0.0124	0.0934	-0.0482	0.2357	-0.214	0.1545	0.0587333	0.1972	0.1952	0.2488	0.0238	0.16625	0.1163	0.1021	0.1006	0.106333	0.2638	-0.1138	0.1063	0.0854333	0.0879	0.0667	0.066	0.0735333	YDL088C	ASM4	S0002246	IV	1587	mRNA-nucleus export*	structural molecule	nuclear pore
YDL089W	-0.1185	0.3044	0.3071	-0.3794	0.0284	-0.9081	-1.0241	-0.319	-0.7504	-0.4622	-0.7986	-0.8396	-0.2325	-0.583225	-0.062	-0.1157	-0.1156	-0.0977667	-1.1211	-0.7029	-0.5327	-0.785567	-0.1794	-0.3246	-0.1636	-0.222533	YDL089W		S0002247	IV	1455	biological_process unknown	molecular_function unknown	not yet annotated
YDL090C	0.2838	-0.5791	0.0748	-0.113	-0.083375	-0.0621	0.4998	0.178	0.205233	-0.4954	0.1196	-0.3679	-0.2173	-0.24025	-0.0096	-0.1796	-0.286	-0.1584	-0.1035	-0.0809	-0.1322	-0.105533	0.0216	0.031	0.1318	0.0614667	YDL090C	RAM1	S0002248	IV	1296	not yet annotated	not yet annotated	not yet annotated
YDL091C	0.0144	0.7639	0.2586	0.004	0.260225	-1.0493	-1.2447	-0.6521	-0.982033	-0.7776	-0.5286	-0.9171	-0.549	-0.693075	-0.111	-0.1466	-0.1372	-0.1316	-0.3715	-0.4173	-0.2019	-0.330233	-0.2952	-0.6073	-0.2394	-0.380633	YDL091C		S0002249	IV	1368	biological_process unknown	molecular_function unknown	not yet annotated
YDL092W	-0.0379	1.4195	0.6447	0.3567	0.59575	-0.7141	-1.443	-0.4384	-0.865167	-0.2987	-1.336	-0.471	-0.4521	-0.63945	-0.0992	-0.0785	-0.2235	-0.133733	0.0695	0.057	0.1871	0.104533	0.3047	0.0603	-0.3729	-0.00263333	YDL092W	SRP14	S0002250	IV	441	not yet annotated	not yet annotated	not yet annotated
YDL093W	-0.2438	-1.6406	0.108	-0.2352	-0.5029	0.3462	1.5508	0.379	0.758667	0.1633	1.2768	0.0915	0.2467	0.444575	-0.0724	-0.0232	-0.1298	-0.0751333	0.22	0.623	0.3881	0.410367	0.1971	0.2918	0.3938	0.294233	YDL093W	PMT5	S0002251	IV	2232	O-linked glycosylation	dolichyl-phosphate-mannose-protein mannosyltransferase	endoplasmic reticulum
YDL094C	NA	NA	NA	NA	NA	NA	NA	NA	NA	NA	NA	NA	NA	NA	NA	NA	NA	NA	NA	NA	NA	NA	NA	NA	NA	NA	YDL094C		S0002252	IV	510	biological_process unknown	molecular_function unknown	not yet annotated
YDL095W	-0.1687	-1.2559	-0.0389	-0.2994	-0.440725	-0.2549	1.6567	-0.1515	0.416767	-0.013	1.5236	-0.0287	0.224	0.426475	0.0745	-0.0661	0.2029	0.0704333	-0.4297	-0.2265	-0.4991	-0.3851	0.1306	0.1685	0.2783	0.192467	YDL095W	PMT1	S0002253	IV	2454	O-linked glycosylation	dolichyl-phosphate-mannose-protein mannosyltransferase	endoplasmic reticulum membrane
YDL096C	0.0355	-2.3609	-2.6694	-1.0756	-1.5176	2.6309	4.2059	0.04	2.29227	-0.3149	-0.1669	5.2273	0.5932	1.33468	0.2595	-0.2007	0.092	0.0502667	-0.5691	-0.817	-0.6385	-0.674867	0.5097	0.5627	0.3066	0.459667	YDL096C		S0002254	IV	327	biological_process unknown	molecular_function unknown	not yet annotated
YDL097C	NA	0.7364	-0.0032	0.1383	NA	-0.6377	-1.3063	-0.5247	-0.8229	-0.657	-1.3248	-0.4746	-0.4209	-0.719325	0.0487	-0.0404	0.1958	0.0680333	-0.4158	-0.5777	-0.6771	-0.556867	-0.4555	-0.624	-0.2227	-0.434067	YDL097C	RPN6	S0002255	IV	1305	ubiquitin-dependent protein degradation	proteasome endopeptidase	19S proteasome regulatory particle
YDL098C	0.2066	2.0463	0.2088	0.4222	0.720975	-0.8418	-1.7953	-0.5137	-1.05027	-0.5221	-2.3746	-1.0079	-0.5284	-1.10825	-0.1973	-0.1147	-0.1676	-0.159867	0.2883	0.1013	0.1755	0.188367	-0.2163	-0.2153	-0.1923	-0.207967	YDL098C	SNU23	S0002256	IV	585	not yet annotated	not yet annotated	not yet annotated
YDL099W	-0.1715	1.4107	0.0233	-0.1736	0.272225	-0.7802	-1.7632	-0.4797	-1.0077	0.0285	-1.4791	-0.5343	0.1409	-0.461	-0.1343	-0.0956	-0.03	-0.0866333	-0.5746	-0.2014	-0.167	-0.314333	0.0188	0.0287	0.0769	0.0414667	YDL099W		S0002257	IV	1026	biological_process unknown	molecular_function unknown	not yet annotated
YDL100C	0.3134	1.1797	0.4244	0.2672	0.546175	-0.6084	-1.1421	-0.5814	-0.7773	-0.6599	-1.2746	-0.5361	-0.5929	-0.765875	-0.0628	0.045	-0.0198	-0.0125333	0.2492	-0.0508	-0.034	0.0548	-0.23	-0.1287	-0.286	-0.2149	YDL100C		S0002258	IV	1065	biological_process unknown	molecular_function unknown	not yet annotated
YDL101C	-0.0155	-0.3414	-0.1584	-0.1283	-0.1609	-0.3998	-0.3767	-0.1658	-0.3141	-0.1336	0.1104	-0.0857	0.1455	0.00915	-0.1036	-0.0778	0.0416	-0.0466	-0.2091	-0.395	-0.0346	-0.2129	-0.3289	-0.295	-0.1712	-0.265033	YDL101C	DUN1	S0002259	IV	1542	DNA repair	not yet annotated	not yet annotated
YDL102W	NA	NA	NA	NA	NA	NA	NA	NA	NA	NA	NA	NA	NA	NA	NA	NA	NA	NA	NA	NA	NA	NA	NA	NA	NA	NA	YDL102W	CDC2	S0002260	IV	3294	nucleotide-excision repair*	delta DNA polymerase	delta DNA polymerase
YDL103C	0.0349	0.5662	0.2937	-0.0158	0.21975	-0.2092	-0.516	-0.3102	-0.345133	-0.2269	-0.3696	-0.1939	-0.2318	-0.25555	0.0627	-0.1744	0.0387	-0.0243333	-0.037	-0.1279	-0.0195	-0.0614667	-0.1069	0.0157	-0.1525	-0.0812333	YDL103C	QRI1	S0002261	IV	1434	UDP-N-acetylglucosamine biosynthesis	UDP-N-acetylglucosamine pyrophosphorylase	not yet annotated
YDL104C	0.0732	-0.1192	0.1247	-0.1096	-0.007725	-0.3627	NA	-0.1441	NA	-0.2128	0.0116	-0.0091	-0.2608	-0.117775	-0.022	-0.0202	0.0199	-0.00743333	-0.2767	-0.3402	-0.1742	-0.2637	0.0154	-0.0999	-0.0501	-0.0448667	YDL104C	QRI7	S0002262	IV	1224	biological_process unknown	molecular_function unknown	not yet annotated
YDL105W	-0.2858	NA	NA	-0.054	NA	NA	NA	-0.009	NA	0.2079	NA	NA	0.0474	NA	NA	-0.1106	NA	NA	NA	-0.482	0.3119	NA	-0.0479	NA	-0.1387	NA	YDL105W	QRI2	S0002263	IV	1209	biological_process unknown	molecular_function unknown	not yet annotated
YDL106C	0.0711	-0.5053	0.0448	0.0283	-0.090275	0.0379	0.3168	0.1593	0.171333	0.0756	0.1743	0.211	0.0746	0.133875	0.129	0.1469	0.1864	0.1541	-0.3815	-0.3195	-0.1072	-0.2694	-0.045	NA	0.0182	NA	YDL106C	GRF10	S0002264	IV	1680	histidine biosynthesis*	transcription factor	cellular_component unknown
YDL107W	0.1864	1.2254	0.2557	0.3323	0.49995	-0.6416	-2.3388	-0.7093	-1.2299	-0.1927	-1.9656	-0.6445	-0.328	-0.7827	-0.1267	0.1897	-0.0237	0.0131	-0.0432	0.062	0.1025	0.0404333	-0.1836	-0.253	-0.3892	-0.275267	YDL107W	MSS2	S0002265	IV	1056	not yet annotated	molecular_function unknown	not yet annotated
YDL108W	-0.0233	0.6565	-0.1402	0.072	0.14125	0.0003	-0.323	0.3399	0.00573333	-0.0863	-0.8471	-0.26	-0.1313	-0.331175	-0.0559	0.0122	-0.0898	-0.0445	-0.2766	0.1564	0.3203	0.0667	0.0175	-0.2294	-0.122	-0.1113	YDL108W	KIN28	S0002266	IV	1002	protein amino acid phosphorylation*	general RNA polymerase II transcription factor*	transcription factor TFIIH
YDL109C	0.1374	NA	NA	-0.0583	NA	NA	NA	-2.1744	NA	0.2131	NA	0.112	-2.3239	NA	0.1924	-0.123	-0.0418	0.0092	NA	0.0811	-2.0096	NA	-0.0978	NA	-1.9854	NA	YDL109C		S0002267	IV	1944	biological_process unknown	molecular_function unknown	not yet annotated
YDL110C	0.4724	0.7524	0.3955	0.345	0.491325	-0.8387	-1.8088	-1.4731	-1.37353	-0.4672	-1.0454	-0.8489	-0.8245	-0.7965	NA	-0.0478	0.2583	NA	-1.1738	-1.2559	-1.5841	-1.33793	-0.9473	-0.7904	-0.5935	-0.777067	YDL110C		S0002268	IV	453	biological_process unknown	molecular_function unknown	not yet annotated
YDL111C	0.0048	-0.4511	-0.1378	0.2772	-0.076725	-0.0201	0.6739	-0.2322	0.140533	-0.0571	0.9451	0.1591	-0.3848	0.165575	0.0206	0.0445	-0.0552	0.0033	-0.0639	-0.0196	-0.1345	-0.0726667	0.0787	0.1529	-0.3461	-0.0381667	YDL111C	RRP42	S0002269	IV	798	35S primary transcript processing*	3'-5' exoribonuclease	nuclear exosome (RNase complex)*
YDL112W	-0.226	-0.0034	-0.4602	0.1283	-0.140325	0.7076	0.7973	0.7817	0.7622	0.3258	0.5288	0.4794	0.4592	0.4483	0.3955	0.0748	-0.0456	0.141567	0.3011	NA	0.509	NA	0.3944	0.2499	0.3606	0.334967	YDL112W	TRM3	S0002270	IV	4311	tRNA processing	not yet annotated	not yet annotated
YDL113C	0.2375	0.8504	0.3367	0.2243	0.412225	-1.0271	-2.1579	-1.222	-1.469	-0.751	-1.9092	-0.9356	-0.7605	-1.08908	0.0205	0.0799	0.1103	0.0702333	-0.5303	-0.6141	-0.5722	-0.5722	-0.4813	-0.5783	-0.3392	-0.466267	YDL113C		S0002271	IV	1923	biological_process unknown	molecular_function unknown	not yet annotated
YDL114W	-0.0661	NA	NA	NA	NA	NA	NA	NA	NA	-0.0907	NA	-0.4814	NA	NA	-0.1228	-0.1751	0.1357	-0.0540667	NA	-0.4861	NA	NA	-0.0978	NA	NA	NA	YDL114W		S0002272	IV	927	biological_process unknown	molecular_function unknown	not yet annotated
YDL115C	0.1626	1.2221	0.4194	0.2146	0.504675	-0.4661	-1.6167	-0.57	-0.884267	-0.2831	-1.7743	-0.6729	-0.2685	-0.7497	-0.076	-0.027	-0.0466	-0.0498667	0.0276	-0.2128	-0.1412	-0.1088	-0.1316	-0.026	0.0142	-0.0478	YDL115C		S0002273	IV	723	biological_process unknown	molecular_function unknown	cellular_component unknown
YDL116W	0.0627	-0.0348	0.1548	0.1385	0.0803	NA	0.0868	0.0221	NA	0.0103	0.31	-0.0687	-0.0972	0.0386	0.1308	-0.0888	0.0006	0.0142	0.1752	-0.179	0.2077	0.0679667	0.0223	-0.0533	0.0873	0.0187667	YDL116W	NUP84	S0002274	IV	2181	mRNA-nucleus export*	structural molecule	nuclear pore
YDL117W	-0.0321	-0.4358	-0.1092	-0.04	-0.154275	0.3217	NA	0.5064	NA	0.076	0.9016	0.3896	0.4893	0.464125	0.0332	-0.0434	-0.0745	-0.0282333	0.2659	0.2608	0.384	0.303567	0.3243	0.1157	0.3791	0.273033	YDL117W		S0002275	IV	2658	cytokinesis	molecular_function unknown	cellular_component unknown
YDL118W	0.0643	NA	NA	0.0427	NA	-0.0431	NA	-0.6638	NA	-0.2339	1.0135	-0.1254	-0.8145	-0.040075	0.0307	-0.366	0.005	-0.1101	-0.7159	-0.4825	-0.2549	-0.484433	-0.0948	-0.3103	-0.2041	-0.203067	YDL118W		S0002276	IV	381	biological_process unknown	molecular_function unknown	not yet annotated
YDL119C	0.0992	0.2246	0.3084	0.4185	0.262675	-0.2983	-0.7678	-0.75	-0.605367	-0.2641	-0.3247	-0.4625	-0.7861	-0.45935	-0.0264	-0.0725	-0.0172	-0.0387	-0.3329	-0.3927	-0.6574	-0.461	-0.248	NA	-0.3735	NA	YDL119C		S0002277	IV	924	biological_process unknown	molecular_function unknown	not yet annotated
YDL120W	-0.0998	0.5926	-0.3763	-0.0454	0.017775	-0.4209	-1.2781	-0.0598	-0.586267	-0.305	-0.8813	-0.2214	0.0981	-0.3274	-0.0892	-0.0169	-0.0916	-0.0659	-0.5394	-0.6125	-0.3255	-0.492467	-0.0912	-0.0869	0.1071	-0.0236667	YDL120W	YFH1	S0002278	IV	525	not yet annotated	not yet annotated	not yet annotated
YDL121C	0.0231	0.9528	0.2208	0.2263	0.35575	-0.9567	-1.3698	-0.7332	-1.0199	-0.6302	-1.0804	-0.8205	-0.8032	-0.833575	0.2936	-0.1445	-0.1552	-0.00203333	0.1354	0.3346	0.1934	0.221133	-0.2445	NA	-0.6791	NA	YDL121C		S0002279	IV	450	biological_process unknown	molecular_function unknown	endoplasmic reticulum
YDL122W	-0.2592	0.0421	-0.179	0.0291	-0.09175	0.7386	0.1287	0.3143	0.393867	0.5485	-0.1111	0.5395	0.3522	0.332275	0.0113	-0.0349	-0.0958	-0.0398	0.1972	0.0534	0.2331	0.161233	0.2451	0.2366	0.1705	0.2174	YDL122W	UBP1	S0002280	IV	2430	deubiquitylation	ubiquitin-specific protease	cytoplasm
YDL123W	0.3473	-1.8322	0.206	0.0636	-0.303825	-0.751	1.659	-0.1345	0.257833	-0.2307	1.1451	-0.6692	-0.0246	0.05515	0.191	0.3502	0.0126	0.1846	0.114	0.1418	-0.4021	-0.0487667	0.0313	-0.3362	-0.0496	-0.118167	YDL123W		S0002281	IV	423	biological_process unknown	molecular_function unknown	not yet annotated
YDL124W	0.285	-0.0385	0.1902	-0.0312	0.101375	-0.5274	-0.4597	-0.5411	-0.5094	-0.8828	-0.2075	-1.4014	-0.5236	-0.753825	-0.3189	-0.0718	-0.3361	-0.242267	-0.3613	NA	-0.5766	NA	-0.7552	-0.6673	-0.6608	-0.694433	YDL124W		S0002282	IV	939	biological_process unknown	molecular_function unknown	not yet annotated
YDL125C	NA	NA	NA	NA	NA	NA	NA	NA	NA	NA	NA	NA	NA	NA	NA	NA	NA	NA	NA	NA	NA	NA	NA	NA	NA	NA	YDL125C	HNT1	S0002283	IV	588	biological_process unknown	nucleotide binding	cellular_component unknown*
YDL126C	0.4455	-1.3585	0.0685	-0.1684	-0.253225	0.4885	1.5418	0.4119	0.814067	0.0001	2.6579	0.2813	0.3638	0.825775	0.3055	0.0412	0.3108	0.219167	-0.4922	-0.5028	-0.1706	-0.388533	-0.2499	0.019	0.243	0.00403333	YDL126C	CDC48	S0002284	IV	2508	ubiquitin-dependent protein degradation*	adenosinetriphosphatase	nucleus*
YDL127W	0.3787	0.2869	0.2676	0.29	0.3058	-1.024	0.5016	-0.7098	-0.410733	-0.592	2.1054	-0.7236	-0.5404	0.06235	0.3555	0.1552	0.1142	0.2083	-0.0852	-0.8685	-0.562	-0.505233	-0.3722	-0.7752	-0.4906	-0.546	YDL127W	PCL2	S0002285	IV	840	cell cycle	cyclin-dependent protein kinase, regulator	cyclin-dependent protein kinase holoenzyme
YDL128W	0.7102	-0.4013	0.8622	0.2744	0.361375	-1.5922	-0.4086	-1.0749	-1.02523	-1.7048	0.5528	-1.9724	-1.3271	-1.11288	0.219	0.1792	0.145	0.181067	0.4578	0.2646	-0.2771	0.148433	-0.816	-0.8716	-0.7417	-0.809767	YDL128W	VCX1	S0002286	IV	1236	calcium ion homeostasis*	calcium ion transporter*	vacuole*
YDL129W	NA	NA	NA	NA	NA	NA	NA	NA	NA	NA	NA	NA	-0.4683	NA	NA	0.1685	NA	NA	NA	NA	NA	NA	0.136	NA	-0.3283	NA	YDL129W		S0002287	IV	876	biological_process unknown	molecular_function unknown	cytoplasm
YDL130W	NA	NA	NA	NA	NA	NA	NA	NA	NA	NA	NA	NA	NA	NA	NA	NA	NA	NA	NA	NA	NA	NA	NA	NA	NA	NA	YDL130W	RPP1B	S0002288	IV	622	protein biosynthesis*	structural constituent of ribosome	cytosolic large ribosomal subunit (sensu Eukarya)
YDL130W-A	-0.452	1.5822	0.3166	-0.1213	0.331375	-0.3275	-2.1124	0.4291	-0.670267	1.3855	-1.2853	-0.8	0.7431	0.010825	-0.5194	-0.2192	-0.2568	-0.3318	-0.1142	-0.1149	0.5723	0.1144	-0.0282	0.3156	0.5094	0.2656	YDL130W-A	STF1	S0007232	IV	261	ATP synthesis coupled proton transport	molecular_function unknown	proton-transporting ATP synthase complex (sensu Eukarya)
YDL131W	NA	NA	NA	NA	NA	NA	NA	NA	NA	NA	NA	0.4069	NA	NA	0.3432	NA	NA	NA	NA	0.6086	NA	NA	NA	-0.0505	NA	NA	YDL131W	LYS21	S0002289	IV	1323	not yet annotated	homocitrate synthase	nucleus
YDL132W	0.1278	0.3057	0.2673	0.0309	0.182925	0.1194	-0.2051	0.3302	0.0815	0.1576	0.0154	0.1234	0.3458	0.16055	0.172	-0.0536	-0.0297	0.0295667	0.0308	-0.0224	-0.1129	-0.0348333	0.1506	0.1963	0.3855	0.244133	YDL132W	CDC53	S0002290	IV	2448	ubiquitin-dependent protein degradation*	structural molecule*	nuclear ubiquitin ligase complex
YDL133C-A	0.2882	-0.7039	0.6711	0.6576	0.22825	-1.5568	-2.0888	-0.9976	-1.54773	-0.793	-1.4543	-0.9264	-0.6238	-0.949375	-0.0915	0.7111	-0.6602	-0.0135333	1.1163	0.8201	-0.5654	0.457	0.3126	-0.1226	NA	NA	YDL133C-A	RPL41B	S0002293	IV	78	protein biosynthesis	structural constituent of ribosome	cytosolic large ribosomal subunit (sensu Eukarya)
YDL133W	0.2651	NA	0.2561	0.1495	NA	-0.3585	-0.2755	-0.0726	-0.235533	-0.2504	-0.9888	-0.3203	-0.2437	-0.4508	-0.1305	0.05	0.1955	0.0383333	0.3417	0.2467	-0.0558	0.177533	-0.1372	0.078	-0.4006	-0.153267	YDL133W		S0002291	IV	1314	biological_process unknown	molecular_function unknown	not yet annotated
YDL134C	0.0599	-0.2214	0.189	-0.0377	-0.00255	0.1985	0.4411	0.0416	0.227067	0.1347	0.3711	-0.041	0.1783	0.160775	0.1377	0.1326	0.1457	0.138667	0.1079	-0.1803	-0.2991	-0.123833	-0.0089	0.0688	0.048	0.0359667	YDL134C	PPH21	S0002292	IV	1110	protein biosynthesis*	protein phosphatase type 2A	protein phosphatase type 2A
YDL135C	0.1312	1.1265	0.7448	0.533	0.633875	-1.5645	-1.3532	-1.4994	-1.47237	-1.3842	-0.6943	-0.9357	-1.1255	-1.03493	0.3019	0.088	0.0227	0.137533	-0.1816	-0.0979	-0.0175	-0.099	-0.7296	-0.6361	-0.8035	-0.723067	YDL135C	RDI1	S0002294	IV	609	small GTPase mediated signal transduction	signal transducer*	cytosol
YDL136W	-0.0658	1.6699	0.3697	0.6455	0.654825	-1.0127	-2.4077	-0.7709	-1.3971	-0.3205	-1.2068	-0.5029	-0.5139	-0.636025	-0.185	0.0691	-0.6066	-0.240833	0.3957	0.8244	0.6834	0.6345	0.7189	0.1853	-0.4709	0.144433	YDL136W	RPL35B	S0002295	IV	768	protein biosynthesis	structural constituent of ribosome	cytosolic large ribosomal subunit (sensu Eukarya)
YDL137W	0.2094	0.3361	0.1306	0.1318	0.201975	-0.2758	-0.4673	0.0114	-0.2439	-0.4522	-0.242	-0.1031	0.0855	-0.17795	-0.2295	0.0089	-0.2276	-0.1494	-0.1618	0.0999	0.0877	0.0086	0.0137	0.2484	0.0951	0.119067	YDL137W	ARF2	S0002296	IV	546	intra-Golgi transport*	ARF small monomeric GTPase	cytosol*
YDL138W	-0.3594	-0.1675	-0.2694	-0.2984	-0.273675	0.4447	0.434	0.4725	0.4504	0.3997	-0.4851	0.5463	0.2671	0.182	0.0137	0.1728	-0.0898	0.0322333	-0.3826	-0.3834	-0.2535	-0.339833	0.0392	0.0945	0.118	0.0839	YDL138W	RGT2	S0002297	IV	2292	transport	glucose permease	not yet annotated
YDL139C	NA	0.9782	NA	-0.263	NA	NA	-1.0935	NA	NA	-0.1789	NA	NA	-0.2358	NA	-0.2499	-0.3424	-0.1136	-0.2353	NA	-0.674	NA	NA	-0.1445	-0.1054	NA	NA	YDL139C		S0002298	IV	744	not yet annotated	molecular_function unknown	not yet annotated
YDL140C	-0.0422	-0.729	-0.5936	-0.192	-0.3892	0.8333	0.6368	0.6114	0.693833	0.5388	0.6802	0.7681	0.3709	0.5895	-0.0069	-0.0837	-0.0163	-0.0356333	0.3832	0.0979	0.0513	0.177467	0.3258	0.0402	0.6032	0.323067	YDL140C	RPO21	S0002299	IV	5202	transcription, from Pol II promoter	DNA-directed RNA polymerase II	DNA-directed RNA polymerase II, core
YDL141W	-0.1287	-1.448	-0.3158	-0.0872	-0.494925	0.3931	0.8132	0.0508	0.419033	0.2468	1.2568	0.5885	-0.1466	0.486375	0.1625	0.1715	0.1489	0.160967	-0.0019	0.0061	-0.4015	-0.132433	0.1068	0.057	-0.1523	0.00383333	YDL141W	BPL1	S0002300	IV	2073	protein modification	biotin-[acetyl-CoA-carboxylase] ligase*	cytoplasm*
YDL142C	NA	NA	NA	NA	NA	NA	NA	NA	NA	NA	NA	NA	NA	NA	NA	NA	NA	NA	NA	NA	NA	NA	NA	NA	NA	NA	YDL142C	CRD1	S0002301	IV	852	lipid biosynthesis*	cardiolipin synthase	mitochondrial membrane
YDL143W	-0.0836	-0.0024	-0.1054	0.0578	-0.0334	0.6811	0.1779	0.379	0.412667	0.5542	0.365	0.5427	0.1925	0.4136	0.2063	0.018	0.1139	0.112733	-0.2469	-0.2291	-0.1211	-0.199033	0.0293	0.2139	0.0954	0.112867	YDL143W	CCT4	S0002302	IV	1587	protein folding*	chaperone	cytoplasm*
YDL144C	0.0529	-1.3846	-0.1398	-0.3121	-0.4459	0.7369	1.8301	0.6645	1.07717	0.4968	2.1259	0.5224	0.3114	0.864125	0.1468	0.0972	0.3592	0.201067	-0.0799	-0.0481	-0.5536	-0.2272	-0.0177	-0.0042	-0.0663	-0.0294	YDL144C		S0002303	IV	1080	biological_process unknown	molecular_function unknown	not yet annotated
YDL145C	-0.0326	-1.3132	-0.0947	-0.2127	-0.4133	0.2974	1.8814	0.1853	0.788033	0.1627	1.929	0.3625	0.2154	0.6674	0.2118	0.0583	0.2135	0.1612	-0.6992	-0.5503	NA	NA	-0.0293	0.0314	0.1928	0.0649667	YDL145C	COP1	S0002304	IV	3606	not yet annotated	not yet annotated	not yet annotated
YDL146W	NA	NA	NA	NA	NA	NA	NA	NA	NA	NA	NA	NA	NA	NA	NA	NA	NA	NA	NA	NA	NA	NA	NA	NA	NA	NA	YDL146W		S0002305	IV	1476	biological_process unknown	molecular_function unknown	not yet annotated
YDL147W	0.1744	0.9819	0.3982	0.1912	0.436425	-0.7728	-1.0906	-0.4613	-0.7749	-0.7497	-0.3688	-1.1292	-0.4794	-0.681775	-0.0908	-0.1236	0.0429	-0.0571667	-0.0866	-0.1758	0.0621	-0.0667667	-0.2371	-0.3159	-0.0252	-0.192733	YDL147W	RPN5	S0002306	IV	1338	ubiquitin-dependent protein degradation	proteasome endopeptidase	19S proteasome regulatory particle
YDL148C	-0.572	0.3285	-0.2914	-0.2469	-0.19545	1.0093	0.6337	0.5089	0.7173	1.549	0.0722	0.9774	0.2025	0.700275	-0.169	-0.1112	0.0037	-0.0921667	0.9154	0.6543	0.7573	0.775667	0.6248	NA	0.2329	NA	YDL148C		S0002307	IV	2433	biological_process unknown	molecular_function unknown	nucleus*
YDL149W	0.1504	0.4593	0.0538	NA	NA	-0.3398	-1.0617	0.0186	-0.460967	-0.2773	-0.6556	-0.3175	-0.1164	-0.3417	-0.0125	-0.1775	-0.0143	-0.0681	-0.4781	-0.368	0.0124	-0.2779	-0.1291	-0.1159	NA	NA	YDL149W		S0002308	IV	2994	autophagy*	molecular_function unknown	integral membrane protein*
YDL150W	-0.4448	NA	NA	-0.266	NA	0.5251	NA	0.3688	NA	0.4874	NA	0.3093	0.4	NA	-0.0105	-0.1996	-0.1625	-0.1242	0.1688	0.5703	0.2193	0.319467	0.5854	0.1535	0.2023	0.313733	YDL150W	RPC53	S0002309	IV	1269	transcription, from Pol III promoter	DNA-directed RNA polymerase III	DNA-directed RNA polymerase III complex
YDL151C	NA	NA	NA	NA	NA	NA	NA	NA	NA	NA	NA	NA	NA	NA	NA	NA	NA	NA	NA	NA	NA	NA	NA	NA	NA	NA	YDL151C		S0002310	IV	582	biological_process unknown	molecular_function unknown	cellular_component unknown
YDL152W	NA	NA	NA	NA	NA	NA	NA	NA	NA	NA	NA	NA	NA	NA	NA	NA	NA	NA	NA	NA	NA	NA	NA	NA	NA	NA	YDL152W		S0002311	IV	366	biological_process unknown	molecular_function unknown	not yet annotated
YDL153C	-0.3223	NA	-0.389	-0.0004	NA	0.1134	0.3502	0.2287	0.230767	0.6771	0.7415	0.7014	0.33	0.6125	-0.0462	0.0599	0.1184	0.0440333	0.4572	0.5062	0.5333	0.4989	0.3341	0.2307	0.2055	0.256767	YDL153C	SAS10	S0002312	IV	1833	not yet annotated	not yet annotated	not yet annotated
YDL154W	0.4502	1.5217	0.3407	0.1637	0.619075	-0.355	-1.7247	0.0069	-0.690933	-0.6522	-2.4807	-0.7633	-0.0291	-0.981325	-0.36	-0.1703	-0.01	-0.1801	NA	0.985	0.0365	NA	0.1594	NA	0.1945	NA	YDL154W	MSH5	S0002313	IV	2706	DNA repair	not yet annotated	nucleus
YDL155W	-0.067	0.886	0.0799	0.2895	0.2971	0.5381	0.1137	0.1251	0.258967	0.0642	-0.8512	0.2544	0.0446	-0.122	0.0531	-0.0248	-0.1207	-0.0308	0.3358	0.1945	0.297	0.275767	0.0378	0.0969	-0.1148	0.00663333	YDL155W	CLB3	S0002314	IV	1284	G1/S transition of mitotic cell cycle*	cyclin-dependent protein kinase, regulator	cellular_component unknown
YDL156W	0.0949	0.9161	NA	0.1983	NA	0.3139	-0.4339	-0.2561	-0.125367	0.6487	NA	NA	-0.5705	NA	-0.0615	-0.0592	NA	NA	NA	-0.921	0.3628	NA	0.1961	NA	-0.2961	NA	YDL156W		S0002315	IV	1569	biological_process unknown	molecular_function unknown	not yet annotated
YDL157C	0.1509	0.0979	0.0361	0.0731	0.0895	-0.1894	-1.0313	0.3225	-0.2994	-0.1857	-0.8171	0.0275	0.476	-0.124825	0.0265	0.0511	-0.3691	-0.0971667	0.1832	0.1927	0.7277	0.367867	0.3242	0.184	0.5486	0.352267	YDL157C		S0002316	IV	357	biological_process unknown	molecular_function unknown	not yet annotated
YDL158C	NA	NA	NA	NA	NA	NA	NA	NA	NA	NA	NA	NA	NA	NA	NA	NA	-1.6349	NA	4.2234	NA	NA	NA	NA	NA	NA	NA	YDL158C		S0002317	IV	309	biological_process unknown	molecular_function unknown	not yet annotated
YDL159W	0.1444	NA	-0.1932	0.1375	NA	NA	NA	NA	NA	0.005	-0.2571	0.7522	-0.227	0.068275	0.1581	0.05	0.1596	0.122567	0.0406	-0.3504	-0.4443	-0.251367	0.043	NA	0.0869	NA	YDL159W	STE7	S0002318	IV	1548	protein amino acid phosphorylation*	MAP kinase	not yet annotated
YDL160C	-0.0446	-3.2361	-1.1268	-0.365	-1.19312	0.9485	2.4611	0.0377	1.1491	0.3124	2.0352	2.0432	0.4901	1.22022	0.1654	0.0573	0.1268	0.1165	0.107	-0.1337	-0.1331	-0.0532667	0.2608	0.5707	0.5802	0.470567	YDL160C	DHH1	S0002319	IV	1521	transcription	RNA helicase	not yet annotated
YDL161W	-0.3263	-0.2555	-0.0862	-0.1029	-0.192725	0.4139	-0.1376	-1.0774	-0.267033	-0.2744	0.0829	-0.225	-0.3328	-0.187325	0.107	0.2474	0.5108	0.2884	-0.4562	NA	-0.5006	NA	-0.0922	-0.1915	-0.2268	-0.170167	YDL161W	ENT1	S0002320	IV	1365	actin filament organization*	cytoskeletal adaptor	actin cortical patch (sensu Saccharomyces)
YDL162C	NA	NA	NA	NA	NA	NA	NA	NA	NA	NA	NA	NA	NA	NA	NA	-0.2443	NA	NA	NA	NA	NA	NA	0.126	NA	0.6948	NA	YDL162C		S0002321	IV	357	biological_process unknown	molecular_function unknown	not yet annotated
YDL163W	NA	NA	NA	NA	NA	NA	NA	NA	NA	NA	NA	NA	NA	NA	NA	NA	NA	NA	NA	NA	NA	NA	NA	NA	NA	NA	YDL163W		S0002322	IV	303	biological_process unknown	molecular_function unknown	not yet annotated
YDL164C	0.019	0.4342	0.0751	-0.0657	0.11565	-0.0977	-0.7182	0.0097	-0.268733	0.4987	-0.6686	0.5549	0.3511	0.184025	0.3007	0.1534	0.4186	0.2909	-0.2902	-0.4196	-0.1261	-0.278633	0.2099	0.105	-0.0162	0.0995667	YDL164C	CDC9	S0002323	IV	2268	nucleotide-excision repair*	DNA ligase (ATP)	replication fork
YDL165W	0.2218	-0.1706	0.167	0.0204	0.05965	-0.0769	0.1112	0.0692	0.0345	-0.2989	0.0213	-0.1289	-0.0975	-0.126	-0.0262	-0.0723	0.0404	-0.0193667	-0.6388	0.0772	-0.2536	-0.271733	-0.2086	-0.2002	-0.2354	-0.214733	YDL165W	CDC36	S0002324	IV	576	cell cycle control*	molecular_function unknown	nucleus
YDL166C	0.0176	2.0345	-0.1553	NA	NA	0.7989	-1.2484	0.3515	-0.0326667	0.1313	-1.5508	0.3038	-0.1247	-0.3101	-0.1571	-0.0885	-0.2226	-0.156067	0.8363	0.8212	0.699	0.7855	0.2853	0.2493	0.1454	0.226667	YDL166C		S0002325	IV	594	oxidative stress response	molecular_function unknown	nucleus
YDL167C	0.3386	0.4087	-0.1684	0.1124	0.172825	-0.6381	-1.1954	-0.5122	-0.7819	-0.3509	-1.1212	-0.4001	-0.3003	-0.543125	0.0284	-0.1175	-0.0363	-0.0418	-0.1272	-0.1831	-0.013	-0.107767	-0.2083	-0.2872	0.0156	-0.159967	YDL167C	NRP1	S0002326	IV	2160	biological_process unknown	molecular_function unknown	cellular_component unknown
YDL168W	0.09	-0.0922	-0.0262	0.0893	0.015225	0.0673	-0.703	-0.3915	-0.3424	0.3317	-0.2769	0.4013	-0.1988	0.064325	0.2593	-0.0243	0.1461	0.127033	-0.3812	-0.3285	-0.5582	-0.422633	0.0221	0.0026	0.0118	0.0121667	YDL168W	SFA1	S0002327	IV	1161	not yet annotated	acylglycerone-phosphate reductase	not yet annotated
YDL169C	0.2238	0.7949	0.4228	0.0595	0.37525	-1.6261	-2.7815	-1.038	-1.8152	-0.9539	-1.6424	-1.5874	-0.9746	-1.28957	-0.2854	-0.259	0.0139	-0.176833	-1.1189	-1.4788	-1.131	-1.2429	-0.6908	-0.7135	-0.5452	-0.649833	YDL169C	UGX2	S0002328	IV	672	biological_process unknown	molecular_function unknown	not yet annotated
YDL170W	-0.4536	-0.5389	-0.2542	-0.3024	-0.387275	0.6901	1.3767	0.4151	0.8273	0.1147	0.392	-0.1345	-0.0512	0.08025	-0.0145	0.044	-0.1751	-0.0485333	-0.2117	-0.4003	-0.1331	-0.248367	-0.249	-0.2338	-0.2762	-0.253	YDL170W	UGA3	S0002329	IV	1587	transcription	not yet annotated	not yet annotated
YDL171C	-0.3697	-1.0585	NA	-0.4191	NA	1.021	2.0956	0.7109	1.27583	0.6965	1.9827	1.1356	0.8601	1.16873	0.0988	-0.0643	NA	NA	-0.3583	-0.3976	-0.1962	-0.317367	0.4999	0.6275	0.7659	0.6311	YDL171C	GLT1	S0002330	IV	6438	not yet annotated	glutamate synthase (NADH)	not yet annotated
YDL172C	-0.5945	0.464	-0.3296	-0.4477	-0.22695	0.47	-1.5672	-0.4208	-0.506	0.2814	-1.4792	0.6223	0.1755	-0.1	0.4361	0.2014	-0.064	0.191167	-0.7937	-0.224	-0.8614	-0.626367	0.0512	0.5686	-0.0063	0.2045	YDL172C		S0002331	IV	480	biological_process unknown	molecular_function unknown	not yet annotated
YDL173W	-0.4635	1.247	-0.3374	-0.4066	0.009875	-0.0044	NA	-0.3741	NA	0.3785	0.8911	0.6647	-0.1736	0.440175	-0.0241	0.224	0.1598	0.1199	-0.3942	-0.1888	-0.9087	-0.497233	0.2764	0.2716	-0.2227	0.108433	YDL173W		S0002332	IV	888	biological_process unknown	molecular_function unknown	not yet annotated
YDL174C	0.7979	-0.277	0.071	0.3668	0.239675	-0.1494	0.7992	-0.931	-0.0937333	-1.2093	NA	-1.2528	-1.8749	NA	0.4796	0.2708	0.8152	0.521867	-0.4161	-0.7623	-1.0008	-0.7264	-1.4241	-1.774	-1.5323	-1.5768	YDL174C	DLD1	S0002333	IV	1764	carbohydrate metabolism*	D-lactate dehydrogenase (cytochrome)	mitochondrial inner membrane
YDL175C	-0.0481	0.2896	-0.0699	NA	NA	0.0953	-0.0227	0.3456	0.1394	-0.0108	-0.357	0.0612	0.2821	-0.006125	-0.0122	0.1077	0.0995	0.065	NA	-0.5597	NA	NA	-0.1624	-0.286	0.0411	-0.135767	YDL175C		S0002334	IV	1035	biological_process unknown	molecular_function unknown	not yet annotated
YDL176W	0.0089	0.6036	0.132	NA	NA	-0.4976	-0.2149	0.2577	-0.1516	-0.0128	-0.4823	-0.2751	-0.089	-0.2148	0.0939	-0.0166	-0.113	-0.0119	0.2397	0.063	0.1849	0.162533	-0.0482	0.2863	0.0163	0.0848	YDL176W		S0002335	IV	2127	biological_process unknown	molecular_function unknown	not yet annotated
YDL177C	-0.0153	1.4969	0.1305	0.2591	0.4678	NA	-1.837	0.0437	NA	-0.2819	-2.2161	-0.4491	-0.1183	-0.76635	-0.4192	0.1926	-0.3638	-0.1968	NA	0.0052	0.323	NA	-0.0519	NA	-0.0655	NA	YDL177C		S0002336	IV	513	biological_process unknown	not yet annotated	not yet annotated
YDL178W	0.0179	-0.1387	-0.1128	0.0583	-0.043825	0.5399	0.2634	0.1509	0.318067	0.3004	0.0394	0.1499	0.1252	0.153725	-0.0651	0.0507	0.2023	0.0626333	-0.0185	-0.2286	-0.1127	-0.119933	-0.1555	0.1341	-0.1721	-0.0645	YDL178W	AIP2	S0002337	IV	1593	biological_process unknown	D-lactate dehydrogenase (cytochrome)	mitochondrial matrix
YDL179W	-0.0427	-0.2076	-0.0642	-0.0224	-0.084225	0.5082	0.8489	0.4008	0.585967	0.3358	0.8572	0.1582	0.0447	0.348975	-0.2246	-0.1283	-0.22	-0.190967	0.0397	-0.1193	-0.0203	-0.0333	0.1337	0.1288	0.189	0.1505	YDL179W	PCL9	S0002338	IV	915	cell cycle	cyclin-dependent protein kinase, regulator	cyclin-dependent protein kinase holoenzyme
YDL180W	0.0157	-0.2737	-0.1391	0.0414	-0.088925	0.1157	-0.4349	-0.2092	-0.176133	0.0481	-0.6405	0.0219	-0.1916	-0.190525	0.0125	-0.1064	0.164	0.0233667	-0.3449	-0.211	-0.3773	-0.311067	-0.0656	-0.3067	0.0559	-0.105467	YDL180W		S0002339	IV	1644	biological_process unknown	molecular_function unknown	not yet annotated
YDL181W	0.0582	-3.067	-0.0098	0.1702	-0.7121	0.0126	2.6787	0.0148	0.902033	-0.0434	2.6786	0.7786	-0.1272	0.82165	0.0299	0.3303	-0.2889	0.0237667	0.0425	0.3872	-0.2167	0.071	-0.2585	0.231	-0.1712	-0.0662333	YDL181W	INH1	S0002340	IV	258	ATP synthesis coupled proton transport	molecular_function unknown	proton-transporting ATP synthase complex (sensu Eukarya)
YDL182W	-0.3832	-1.3968	-0.1002	-0.0058	-0.4715	1.7175	2.5809	1.3474	1.88193	0.8186	1.3152	0.5727	0.2626	0.742275	0.2739	0.1923	-0.0948	0.1238	0.1224	-0.0315	-0.0661	0.00826667	0.1073	-0.0431	-0.0976	-0.0111333	YDL182W	LYS20	S0002341	IV	1287	not yet annotated	homocitrate synthase	nucleus
YDL183C	0.4724	0.4317	0.2732	0.2135	0.3477	-0.0255	-0.9307	-0.4023	-0.452833	-0.4371	-0.9604	-0.494	-0.5926	-0.621025	0.0075	0.194	0.165	0.122167	-0.0508	-0.6785	-0.6631	-0.464133	-0.199	NA	-0.7425	NA	YDL183C		S0002342	IV	963	biological_process unknown	molecular_function unknown	not yet annotated
YDL184C	0.4689	-0.6928	0.4409	0.696	0.22825	-1.1274	-1.9712	-1.2875	-1.46203	-0.9985	-2.322	-0.8597	-0.6495	-1.20742	0.0072	0.1371	-0.4509	-0.1022	1.6219	NA	0.4976	NA	0.0153	0.0143	NA	NA	YDL184C	RPL41A	S0002343	IV	78	protein biosynthesis	structural constituent of ribosome	cytosolic large ribosomal subunit (sensu Eukarya)
YDL185W	0.1957	-1.1815	-0.1001	-0.3301	-0.354	0.4781	1.467	0.6662	0.870433	0.3582	1.8152	0.1881	0.5918	0.738325	0.1625	-0.0778	0.267	0.117233	0.2384	-0.0092	0.2754	0.1682	0.0238	0.1152	0.5357	0.2249	YDL185W	TFP1	S0002344	IV	3216	vacuolar acidification*	hydrogen-transporting two-sector ATPase*	hydrogen-transporting ATPase V1 domain
YDL186W	0.7761	1.3204	NA	NA	NA	-0.7036	NA	0.4599	NA	-0.6974	NA	-1.0635	-0.0356	NA	-0.2158	-0.085	-0.2044	-0.1684	2.1185	NA	NA	NA	0.1415	0.0773	0.126	0.114933	YDL186W		S0002345	IV	834	biological_process unknown	molecular_function unknown	not yet annotated
YDL187C	NA	NA	NA	NA	NA	NA	NA	NA	NA	NA	NA	NA	NA	NA	NA	NA	NA	NA	NA	NA	NA	NA	NA	NA	NA	NA	YDL187C		S0002346	IV	330	biological_process unknown	molecular_function unknown	not yet annotated
YDL188C	0.1011	-0.3353	-0.017	-0.0339	-0.071275	0.5041	0.7198	0.3297	0.517867	0.245	0.2856	0.0386	0.2882	0.21435	0.0945	0.0826	0.2053	0.127467	-0.0786	-0.1627	-0.3113	-0.1842	-0.0293	0.1522	0.1086	0.0771667	YDL188C	PPH22	S0002347	IV	1134	protein biosynthesis*	protein phosphatase type 2A	protein phosphatase type 2A
YDL189W	-0.1688	0.0835	-0.1317	-0.1352	-0.08805	0.1932	0.0997	-0.0224	0.0901667	0.1023	-0.148	0.2507	0.0925	0.074375	-0.065	0.4289	0.0323	0.132067	-0.5505	-0.1069	0.0724	-0.195	0.0104	-0.0494	0.0789	0.0133	YDL189W		S0002348	IV	1374	biological_process unknown	molecular_function unknown	not yet annotated
YDL190C	-0.0877	0.3177	0.1597	-0.1169	0.0682	0.0574	-0.6571	0.2127	-0.129	0.1497	-1.069	0.0433	0.1607	-0.178825	0.1878	-0.2536	0.0206	-0.0150667	-0.132	-0.1298	-0.0097	-0.0905	-0.0645	0.1049	0.1246	0.055	YDL190C	UFD2	S0002349	IV	2886	not yet annotated	molecular_function unknown	not yet annotated
YDL191W	-0.1985	1.8265	0.3674	0.581	0.6441	-0.3165	-1.8488	-0.8756	-1.01363	0.0488	-1.5893	-0.4671	-0.5704	-0.6445	0.2238	0.374	-0.4392	0.0528667	-0.3054	0.4009	0.6269	0.2408	0.353	0.2747	-0.2101	0.1392	YDL191W	RPL35A	S0002350	IV	854	protein biosynthesis	structural constituent of ribosome	cytosolic large ribosomal subunit (sensu Eukarya)
YDL192W	-0.054	0.1247	0.1076	0.1861	0.0911	-0.0663	-0.5395	-0.2137	-0.273167	-0.0559	0.3632	0.0458	-0.0418	0.077825	-0.0255	0.1413	0.0116	0.0424667	0.178	-0.0329	0.1816	0.1089	0.0223	0.1827	0.1562	0.1204	YDL192W	ARF1	S0002351	IV	546	intra-Golgi transport*	ARF small monomeric GTPase	cytosol*
YDL193W	0.2179	-0.1509	0.5283	0.2787	0.2185	-1.2354	0.3454	-1.004	-0.631333	-0.8402	1.4181	-0.6767	-0.8401	-0.234725	0.0228	-0.008	-0.0262	-0.0038	-0.7145	-0.8705	-0.6669	-0.750633	-0.308	-0.383	-0.4113	-0.367433	YDL193W		S0002352	IV	1128	biological_process unknown	molecular_function unknown	endoplasmic reticulum*
YDL194W	-0.1751	-1.3946	-0.0982	-0.3194	-0.496825	0.0006	0.8936	0.1605	0.351567	-0.0162	1.7875	-0.0265	0.3585	0.525825	0.0852	-0.1654	-0.0703	-0.0501667	-0.4246	-0.4287	-0.3638	-0.4057	-0.1518	-0.057	0.1939	-0.00496667	YDL194W	SNF3	S0002353	IV	2655	transport	glucose permease	not yet annotated
YDL195W	NA	NA	NA	NA	NA	NA	NA	NA	NA	NA	NA	NA	NA	NA	NA	NA	NA	NA	NA	NA	NA	NA	NA	NA	NA	NA	YDL195W	SEC31	S0002354	IV	3822	ER to Golgi transport	not yet annotated	COPII vesicle coat
YDL196W	NA	NA	NA	NA	NA	NA	NA	NA	NA	NA	NA	NA	NA	NA	NA	NA	NA	NA	NA	NA	NA	NA	NA	NA	NA	NA	YDL196W		S0002355	IV	330	biological_process unknown	molecular_function unknown	not yet annotated
YDL197C	0.1793	-0.1334	0.2986	-0.0589	0.0714	0.3049	0.7555	0.4657	0.5087	-0.1383	NA	0.2666	0.5694	NA	0.0391	0.017	0.0976	0.0512333	NA	-0.2807	-0.1125	NA	-0.0594	0.1093	0.0816	0.0438333	YDL197C	ASF2	S0002356	IV	1578	transcription	not yet annotated	not yet annotated
YDL198C	-0.0516	-1.3416	-0.3229	0.0679	-0.41205	0.8042	0.5427	0.796	0.7143	0.3283	0.6657	0.1326	0.018	0.28615	-0.1643	-0.0709	-0.0667	-0.100633	-0.0582	0.2771	0.5055	0.241467	-0.0653	-0.2647	0.0816	-0.0828	YDL198C	YHM1	S0002357	IV	903	transport	not yet annotated	not yet annotated
YDL199C	0.6016	-0.2671	0.6884	-0.1831	0.20995	-0.9124	-0.6128	-0.4969	-0.674033	-0.8843	-0.6142	-1.0744	-0.4275	-0.7501	0.1798	-0.0856	0.1683	0.0875	-0.4931	-0.5864	-0.4368	-0.505433	-0.4825	-0.5457	-0.2527	-0.426967	YDL199C		S0002358	IV	2064	biological_process unknown	molecular_function unknown	not yet annotated
YDL200C	0.2276	NA	0.2112	0.0777	NA	-0.5645	NA	-0.3469	NA	-0.5301	NA	-0.577	-0.2408	NA	-0.2556	-0.1884	-0.1371	-0.1937	0.2392	0.1229	0.1143	0.1588	-0.0746	-0.1345	-0.1108	-0.106633	YDL200C	MGT1	S0002359	IV	621	not yet annotated	methylated-DNA-[protein]-cysteine S-methyltransferase	not yet annotated
YDL201W	-0.0488	-0.3298	-0.2827	0.0751	-0.14655	0.7148	0.7806	0.2766	0.590667	0.4614	0.3482	0.7935	0.0424	0.411375	NA	-0.2028	-0.2482	NA	1.1893	0.6392	0.2257	0.684733	0.2765	0.1239	-0.048	0.117467	YDL201W		S0002360	IV	861	biological_process unknown	molecular_function unknown	cellular_component unknown
YDL202W	-0.0814	-0.6819	-0.5521	0.1202	-0.2988	-0.1954	-0.1405	-0.3341	-0.223333	0.2507	-0.0016	0.1996	-0.101	0.086925	-0.3614	-0.1368	0.1234	-0.124933	-0.1173	-0.3038	-0.2973	-0.239467	-0.0774	-0.1274	-0.2448	-0.149867	YDL202W	MRPL11	S0002361	IV	750	protein biosynthesis	structural constituent of ribosome	mitochondrial large ribosomal subunit
YDL203C	-0.0618	-1.0386	0.2673	0.0579	-0.1938	0.0101	0.7137	0.3299	0.351233	0.0627	0.4661	0.0418	0.2282	0.1997	0.0494	0.0384	-0.1319	-0.0147	0.0129	0.2678	0.1079	0.129533	0.1673	0.286	0.2431	0.232133	YDL203C		S0002362	IV	1872	biological_process unknown	molecular_function unknown	not yet annotated
YDL204W	1.2	-1.6903	1.5121	0.2847	0.326625	-0.6457	2.3092	-0.4238	0.413233	-1.6912	2.4318	-2.2258	-0.4324	-0.4794	-0.1514	-0.4948	-0.0765	-0.2409	0.8587	0.6505	1.6663	1.0585	-1.0901	-0.5527	-0.1159	-0.586233	YDL204W		S0002363	IV	1182	biological_process unknown	molecular_function unknown	not yet annotated
YDL205C	NA	NA	NA	NA	NA	NA	NA	NA	NA	NA	NA	NA	NA	NA	NA	NA	NA	NA	NA	NA	NA	NA	NA	NA	NA	NA	YDL205C	HEM3	S0002364	IV	984	not yet annotated	hydroxymethylbilane synthase	not yet annotated
YDL206W	0.06	-0.0113	0.0826	-0.2018	-0.017625	-0.291	-0.8796	-0.3135	-0.4947	-0.1853	-0.6843	-0.228	-0.0014	-0.27475	-0.0255	-0.105	0.0119	-0.0395333	-0.036	-0.351	-0.1068	-0.1646	0.0693	0.0716	0.2867	0.142533	YDL206W		S0002365	IV	2289	biological_process unknown	molecular_function unknown	not yet annotated
YDL207W	0.0651	NA	0.0353	-0.0329	NA	-0.0951	-0.4625	0.2908	-0.0889333	-0.1443	-0.2496	0.169	0.0924	-0.033125	0.0476	-0.1852	0.1255	-0.00403333	-0.3109	-0.1606	0.1965	-0.0916667	-0.1229	-0.032	0.1742	0.00643333	YDL207W	GLE1	S0002366	IV	1617	not yet annotated	molecular_function unknown	nuclear pore
YDL208W	-0.4354	0.7868	-1.0348	-0.0845	-0.191975	0.6716	-1.433	0.4599	-0.1005	0.8222	-1.3003	1.0462	0.2212	0.197325	-0.2605	0.2075	-0.1386	-0.0638667	0.2112	0.4355	0.6122	0.419633	0.4131	0.361	0.1314	0.301833	YDL208W	NHP2	S0002367	IV	522	rRNA modification*	not yet annotated	small nuclear ribonucleoprotein complex
YDL209C	-0.1023	NA	NA	0.0603	NA	NA	NA	-0.2304	NA	0.0877	-0.2361	-0.0936	0.3619	0.029975	-0.0915	-0.2396	-0.0025	-0.1112	-0.1163	-0.1517	NA	NA	0.1953	NA	0.063	NA	YDL209C		S0002368	IV	1020	biological_process unknown	molecular_function unknown	not yet annotated
YDL210W	0.2646	0.6383	NA	0.0099	NA	-0.7687	-0.9362	-0.0297	-0.5782	-0.3233	NA	-1.2453	-0.1942	NA	-0.1054	0.0605	-0.1221	-0.0556667	NA	0.6163	-0.1278	NA	-0.0923	NA	-0.0484	NA	YDL210W	UGA4	S0002369	IV	1716	transport	GABA transporter	membrane
YDL211C	-0.1696	-0.0081	0.1281	-0.0637	-0.028325	-0.6257	-0.7721	-0.2112	-0.536333	-0.2059	-1.1954	0.0782	0.0982	-0.306225	-0.0804	-0.1765	0.1653	-0.0305333	-0.3281	-0.609	-0.1961	-0.377733	-0.3612	-0.2679	-0.37	-0.333033	YDL211C		S0002370	IV	1119	biological_process unknown	molecular_function unknown	not yet annotated
YDL212W	-0.0899	0.4425	-0.0674	-0.0533	0.057975	-0.2982	-1.0843	-0.0835	-0.488667	-0.1486	-0.7974	-0.1788	-0.0321	-0.289225	0.0446	-0.0461	-0.3027	-0.1014	-0.0422	0.0425	0.0339	0.0114	-0.0756	-0.1575	0.0275	-0.0685333	YDL212W	SHR3	S0002371	IV	633	not yet annotated	not yet annotated	not yet annotated
[truncated: 5,328 more rows]

## Sheet: Sheet1
Table S6D. The relationship between Rim101 targets and MAPK targets.
[truncated: 36 more rows]
