# Supplementary material for: Multiple Signals Converge on a Differentiation MAPK Pathway
Source: PLoS Genet. 2010 Mar 19;6(3):e1000883. doi: 10.1371/journal.pgen.1000883 (PMC2841618; doi:10.1371/journal.pgen.1000883)
Supplement: Table S7 — Comparison of MSB2 and FLO11 expression levels, invasive growth, and MAPK signaling in mutants identified by secretion profiling. (0.03 MB XLS) [file pgen.1000883.s015.xls]

## Sheet: Sheet1
Table S7. Comparison of MSB2 and FLO11 expression levels, invasive growth, and MAPK signaling in mutants identified by secretion profiling.
Strain	Genotype	MSB2a	FLO11a	FUS1-HIS3b	ATAR, c	Colony Morphologyd	Invasion (S)e	Invasion (H)f
PC538	Wild Type	1	1	+++	+	+++	+++	+++
PC999	Wild Type	1	1	+++	+	+++	+++	+++
PC948	msb2Δ	0	0.617	-	-	+	+	+
PC2112	tec1Δ	0.76	0.23	+++	+	-	-	-
PC539	ste12Δ	0.4	0.138	-	-	-	+	-
PC2945	rxt2Δ	0.55	0.02	-	-	-	+	+
PC2845	gal11Δ	0.4	0.0068	-	-	-	+	-
PC3428	swi4Δ	0.32	0.43	++	+	++++	++++	++++
PC3429	mga1Δ	0.5	0.22	+++	+	+	+++	+++
PC3039	dig1Δ	2.64	2.37	++++	+++	++++	++++	++++
PC3427	pde2Δ	2.5	2.5	+++	+	++++	++++	++++
PC3432	fkh1Δfkh2Δ	1.68	1.5	+++	+	++++	++++	++++
PC2537	gpr1Δ	1.07	0.05	+++	+	+	++	++
PC2588	tpk1Δ	0.9	1.7	++++	+++	+	++++	++++
PC2590	tpk2Δ	1.07	0.09	+	-	-	-	-
PC2592	tpk3Δ	0.9	12.1	+++	+	+	+++	+++
PC687	sok2Δ	1.18	8.28	+++	+	+++	+++	+++
PC2843	mss11Δ	1.15	0.0001	++	-	-	-	-
PC2842	hda1Δ	1.23	0.27	+	-	+++	+++	++
PC3431	sfl1Δ	0.83	0.43	+++	+	++++	++++	++++
PC3360	tpk1Δ tpk2Δ	2.83	0.031		N/D	-	-	-
PC3361	tpk2Δ tpk3Δ	2	0.0014		N/D	+	++++	++++
PC2523	flo8Δ	2.4	0.0045	+++	+	-	-	-
PC2846	msn1Δ	2.38	0.011	+++	-	-	+	+
PC2844	snf2Δ	1.8	0.00148	+++	+	+	-	-
PC3036	ash1Δ	2.4	0.24	+++	+	++++	++++	++++
PC2841	rim101Δ	2.43	0.012	+	-	-	++	-
PC2847	opi1Δ	1.68	0.006	+	-	-	++	-
PC1029	flo11Δ	2.1	9.3e-06	+++	+	-	-	-
PC3031	isw1Δ	N/D	N/D	+++	+++	+++	+++	+++
PC3034	isw2Δ	N/D	N/D	+++	+++	+++	+++	+++
PC3032	cka1Δ	N/D	N/D	+++	+++	+++	+++	+++
PC3033	nhp10Δ	N/D	N/D	++	+	+++	+++	+++
PC3359	mks1Δ	N/D	N/D	++	+	+++	+++	+++
a. MSB2 and FLO11 expression were determined in duplicate by quantitative PCR analysis, averaged and normalized to the ACT1 gene and set to a value of 1 for wild-type cells.
b. Growth of colonies on SD-HIS was used to evaluate expression of the Msb2p-dependent growth reporter FUS1-HIS3.
c. ATA refers to growth of colonies on SD-HIS medium supplemented with 10 mM aminotriazole, a competitive inhibitor of His3p.
d. Colonies were examined after 4d growth for the characteristic "ruffled" morphology, indicative of Flo11p-dependent cell adhesion.
e. Invasion (S) refers to the plate-washing assay, which was used to determine the extent of agar invasion. (S) refers to "soft" wash, where a stream of water alone was used to wash colonies off of plates.
f. Invasion (H) referes to "hard" wash, where surface cells were removed by rubbing.
