# Supplementary material for: Multiple Signals Converge on a Differentiation MAPK Pathway
Source: PLoS Genet. 2010 Mar 19;6(3):e1000883. doi: 10.1371/journal.pgen.1000883 (PMC2841618; doi:10.1371/journal.pgen.1000883)
Supplement: Table S8 — Comparative secretion profiling between yeast mucins. (0.16 MB XLS) [file pgen.1000883.s016.xls]

## Sheet: Sheet1
Table S8. Comparative Secretion Profiling Between Yeast Mucins.
Gene	Msb2p	Hkr1p	Flo11p	Msb2p Specific	Msb2p & Hkr1p	Msb2p & Flo11p	Msb2p & Flo11p & Hkr1p	ORF	Process	Function
YDR232W	+	+	+	Not Msb2p Specific	Msb2p & Hkr1p	Msb2p & Flo11p	Msb2p & Flo11p & Hkr1p	HEM1	Respiration - Heme Biosynthesis	5-aminolevulinate synthase, catalyzes the first step in the heme biosynthetic pathway; an N-terminal signal sequence is required for localization to the mitochondrial matrix; expression is regulated by Hap2p-Hap3p
YER177W	+	++	+	Not Msb2p Specific	Msb2p & Hkr1p	Msb2p & Flo11p	Msb2p & Flo11p & Hkr1p	BMH1	Signaling - Ras	14-3-3 protein, major isoform; controls proteome at post-transcriptional level, binds proteins and DNA, involved in regulation of many processes including exocytosis, vesicle transport, Ras/MAPK signaling, and rapamycin-sensitive signaling
YOL089C	++	+	++	Not Msb2p Specific	Msb2p & Hkr1p	Msb2p & Flo11p	Msb2p & Flo11p & Hkr1p	HAL9	Transcription - Txn Factor	Putative transcription factor containing a zinc finger; overexpression increases salt tolerance through increased expression of the ENA1 (Na+/Li+ extrusion pump) gene while gene disruption decreases both salt tolerance and ENA1 expression
YKL022C	+		+	Not Msb2p Specific	N/D	Msb2p & Flo11p		CDC16	Cell Cycle	Subunit of the anaphase-promoting complex/cyclosome (APC/C), which is a ubiquitin-protein ligase required for degradation of anaphase inhibitors, including mitotic cyclins, during the metaphase/anaphase transition; required for sporulation
YIR038C	+		+	Not Msb2p Specific	N/D	Msb2p & Flo11p		GTT1	Protein Folding	ER associated glutathione S-transferase capable of homodimerization; expression induced during the diauxic shift and throughout stationary phase; functional overlap with Gtt2p, Grx1p, and Grx2p
YBR039W	+		+	Not Msb2p Specific	N/D	Msb2p & Flo11p		ATP3	Mitochondria	Gamma subunit of the F1 sector of mitochondrial F1F0 ATP synthase, which is a large, evolutionarily conserved enzyme complex required for ATP synthesis
YLR193C	+		+	Not Msb2p Specific	N/D	Msb2p & Flo11p		UPS1	Mitochondria	Mitochondrial intermembrane space protein that regulates alternative processing and sorting of Mgm1p and other proteins; required for normal mitochondrial morphology; ortholog of human PRELI
YDR115W	+		+	Not Msb2p Specific	N/D	Msb2p & Flo11p		YDR115W	Mitochondria	Putative mitochondrial ribosomal protein of the large subunit, has similarity to E. coli L34 ribosomal protein; required for respiratory growth, as are most mitochondrial ribosomal proteins
YGR171C	+		+	Not Msb2p Specific	N/D	Msb2p & Flo11p		MSM1	Mitochondria - tRNA	Mitochondrial methionyl-tRNA synthetase (MetRS), functions as a monomer in mitochondrial protein synthesis; functions similarly to cytoplasmic MetRS although the cytoplasmic form contains a zinc-binding domain not found in Msm1p
YCR096C	+		+	Not Msb2p Specific	N/D	Msb2p & Flo11p		HMRA2	Transcription - Txn Factor	Silenced copy of a2 at HMR; similarity to Alpha2p; required along with a1p for inhibiting expression of the HO endonuclease in a/alpha HO/HO diploid cells with an active mating-type interconversion system
YPL107W	+		+	Not Msb2p Specific	N/D	Msb2p & Flo11p		YPL107W	Unknown	Putative protein of unknown function; green fluorescent protein (GFP)-fusion protein localizes to mitochondria; YPL107W is not an essential gene
YBR004C	+		++	Not Msb2p Specific	N/D	Msb2p & Flo11p		GPI18	Protein Modification - GPI	Functional ortholog of human PIG-V, which is a mannosyltransferase that transfers the second mannose in glycosylphosphatidylinositol biosynthesis; the authentic, non-tagged protein was localized to mitochondria
YDR332W	++		+	Not Msb2p Specific	N/D	Msb2p & Flo11p		IRC3	Mitochondria	Putative protein of unknown function; null mutant displays increased levels of spontaneous Rad52p foci; green fluorescent protein (GFP)-fusion protein localizes to the mitochondrion
YHL032C	N/D	-	++	Not Msb2p Specific	N/D	Msb2p & Flo11p		GUT1	Nutrition - Metabolism	Glycerol kinase, converts glycerol to glycerol-3-phosphate; glucose repression of expression is mediated by Adr1p and Ino2p-Ino4p; derepression of expression on non-fermentable carbon sources is mediated by Opi1p and Rsf1p
YPL163C	-	+	-	Not Msb2p Specific		Msb2p & Flo11p		SVS1	Cell Wall	Cell wall and vacuolar protein, required for wild-type resistance to vanadate
YOL052C-A	-	+	-	Not Msb2p Specific		Msb2p & Flo11p		DDR2	Stress Response	Multistress response protein, expression is activated by a variety of xenobiotic agents and environmental or physiological stresses
YMR068W	-	+	-	Not Msb2p Specific		Msb2p & Flo11p		AVO2	Signaling - Tor	Component of a complex containing the Tor2p kinase and other proteins, which may have a role in regulation of cell growth
YOR247W	-	+	-	Not Msb2p Specific		Msb2p & Flo11p		SRL1	Cell Wall	Mannoprotein that exhibits a tight association with the cell wall, required for cell wall stability in the absence of GPI-anchored mannoproteins; has a high serine-threonine content; expression is induced in cell wall mutants
YOR387C	-	++	-	Not Msb2p Specific		Msb2p & Flo11p		YOR387C	Unknown	Putative protein of unknown function; regulated by the metal-responsive Aft1p transcription factor; highly inducible in zinc-depleted conditions; localizes to the soluble fraction
YJL173C	-	w	-	Not Msb2p Specific		Msb2p & Flo11p		RFA3	DNA Replication	Subunit of heterotrimeric Replication Protein A (RPA), which is a highly conserved single-stranded DNA binding protein involved in DNA replication, repair, and recombination
YDR114C	-	w	-	Not Msb2p Specific		Msb2p & Flo11p		YDR114C	Unknown	Putative protein of unknown function; deletion mutant exhibits poor growth at elevated pH and calcium
YHR139C	--	++	--	Not Msb2p Specific		Msb2p & Flo11p		SPS100	Meiosis	Protein required for spore wall maturation; expressed during sporulation; may be a component of the spore wall
YCR026C	+	-	+	Not Msb2p Specific		Msb2p & Flo11p		NPP1	Nutrition - Amino Acids	Nucleotide pyrophosphatase/phosphodiesterase family member; mediates extracellular nucleotide phosphate hydrolysis along with Npp2p and Pho5p; activity and expression enhanced during conditions of phosphate starvation
YNL031C	+	-	+	Not Msb2p Specific		Msb2p & Flo11p		HHT2	Chromatin Remodeling	One of two identical histone H3 proteins (see also HHT1); core histone required for chromatin assembly, involved in heterochromatin-mediated telomeric and HM silencing; regulated by acetylation, methylation, and mitotic phosphorylation
YOR299W	+	-	+	Not Msb2p Specific		Msb2p & Flo11p		BUD7	Trafficking - Exosome	Member of the ChAPs family of proteins (Chs5p-Arf1p-binding proteins: Bch1p, Bch2p, Bud7p, Chs6p), that forms the exomer complex with Chs5p to mediate export of specific cargo proteins, including Chs3p, from the Golgi to the plasma membrane
YMR281W	+	-	+	Not Msb2p Specific		Msb2p & Flo11p		GPI1	Protein Modification - GPI	ER membrane protein involved in the second step of glycosylphosphatidylinositol (GPI) anchor assembly, the de-N-acetylation of the N-acetylglucosaminylphosphatidylinositol intermediate; functional homolog of human PIG-Lp
YBL022C	+	-	+	Not Msb2p Specific		Msb2p & Flo11p		PIM1	Mitochondria	ATP-dependent Lon protease, involved in degradation of misfolded proteins in mitochondria; required for biogenesis and maintenance of mitochondria
YMR066W	+	-	+	Not Msb2p Specific		Msb2p & Flo11p		SOV1	Mitochondria	Mitochondrial protein of unknown function
YDR116C	+	-	+	Not Msb2p Specific		Msb2p & Flo11p		MRPL1	Mitochondria	Mitochondrial ribosomal protein of the large subunit
YDR376W	+	-	+	Not Msb2p Specific		Msb2p & Flo11p		ARH1	Mitochondria	Oxidoreductase of the mitochondrial inner membrane, involved in cytoplasmic and mitochondrial iron homeostasis and required for activity of Fe-S cluster-containing enzymes; one of the few mitochondrial proteins essential for viability
YGL187C	+	-	+	Not Msb2p Specific		Msb2p & Flo11p		COX4	Mitochondria	Subunit IV of cytochrome c oxidase, which is the terminal member of the mitochondrial inner membrane electron transport chain; N-terminal 25 residues of precursor are cleaved during mitochondrial import; phosphorylated
YEL030W	+	-	+	Not Msb2p Specific		Msb2p & Flo11p		ECM10	Mitochondria - Stress	Heat shock protein of the Hsp70 family, localized in mitochondrial nucleoids, plays a role in protein translocation, interacts with Mge1p in an ATP-dependent manner; overexpression induces extensive mitochondrial DNA aggregations
YPL078C	+	-	+	Not Msb2p Specific		Msb2p & Flo11p		ATP4	Respiration - ATP synthase	Subunit b of the stator stalk of mitochondrial F1F0 ATP synthase, which is a large, evolutionarily conserved enzyme complex required for ATP synthesis; phosphorylated
YBR065C	+	-	+	Not Msb2p Specific		Msb2p & Flo11p		ECM2	RNA Metabolism	Pre-mRNA splicing factor, facilitates the cooperative formation of U2/U6 helix II in association with stem II in the spliceosome, function may be regulated by Slu7p
YNL236W	+	-	+	Not Msb2p Specific		Msb2p & Flo11p		SIN4	Transcription - RNA Polymerase	Subunit of the RNA polymerase II mediator complex; associates with core polymerase subunits to form the RNA polymerase II holoenzyme; contributes to both postive and negative transcriptional regulation; dispensible for basal transcription
YNL188W	+	-	+	Not Msb2p Specific		Msb2p & Flo11p		KAR1	Spindle	Essential protein involved in karyogamy during mating and in spindle pole body duplication during mitosis, localizes to the half-bridge of the spindle pole body, interacts with Spc72p during karyogamy, also interacts with Cdc31p
YML066C	+	-	+	Not Msb2p Specific		Msb2p & Flo11p		SMA2	Meiosis - Sporulation	Protein of unknown function involved in the assembly of the prospore membrane during sporulation
YKR065C	+	-	+	Not Msb2p Specific		Msb2p & Flo11p		PAM17	Trafficking	Presequence translocase-associated motor subunit, required for stable complex formation between cochaperones Pam16p and Pam18p, promotes association of Pam16p-Pam18p with the presequence translocase
YMR171C	+	-	+	Not Msb2p Specific		Msb2p & Flo11p		EAR1	Trafficking	Specificity factor required for Rsp5p-dependent ubiquitination and sorting of specific cargo proteins at the multivesicular body; mRNA is targeted to the bud via the mRNA transport system involving She2p
YGL162W	+	-	+	Not Msb2p Specific		Msb2p & Flo11p		THI7	Transport	Plasma membrane transporter responsible for the uptake of thiamine, member of the major facilitator superfamily of transporters; mutation of human ortholog causes thiamine-responsive megaloblastic anemia
YLR224W	+	-	+	Not Msb2p Specific		Msb2p & Flo11p		YLR224W	Protein Processing - Ub	F-box protein and component of SCF ubiquitin ligase complexes involved in ubiquitin-dependent protein catabolism; readily monoubiquitinated in vitro by SCF-Ubc4 complexes; YLR224W is not an essential gene
YDL114W-A	+	-	+	Not Msb2p Specific		Msb2p & Flo11p		YDL114W-A	Unknown	Dubious open reading frame unlikely to encode a protein, based on available experimental and comparative sequence data; identified based on homology to hemiascomycetous yeasts
YGL263W	+	-	+	Not Msb2p Specific		Msb2p & Flo11p		COS12	Unknown	Protein of unknown function, member of the DUP380 subfamily of conserved, often subtelomerically-encoded proteins
YDR523C	+	-	+	Not Msb2p Specific		Msb2p & Flo11p		SPS1	Unknown	Putative protein serine/threonine kinase expressed at the end of meiosis and localized to the prospore membrane, required for correct localization of enzymes involved in spore wall synthesis
YNR006W	+	-	+	Not Msb2p Specific		Msb2p & Flo11p		VPS27	Trafficking	Endosomal protein that forms a complex with Hse1p; required for recycling Golgi proteins, forming lumenal membranes and sorting ubiquitinated proteins destined for degradation; has Ubiquitin Interaction Motifs which bind ubiquitin (Ubi4p)
YMR094W	+	--	+	Not Msb2p Specific		Msb2p & Flo11p		CTF13	DNA Replication	Subunit of the CBF3 complex, which binds to the CDE III element of centromeres, bending the DNA upon binding, and may be involved in sister chromatid cohesion during mitosis
YJL010C	+	--	+	Not Msb2p Specific		Msb2p & Flo11p		NOP9	Translation - Ribosome	Essential component of pre-40S ribosomes that is required for early cleavages of 35S pre-rRNA and hence formation of 18S rRNA; binds RNA in vitro and contains multiple pumilio-like repeats
YGR191W	+	w	+	Not Msb2p Specific		Msb2p & Flo11p		HIP1	Nutrition - Amino Acids	High-affinity histidine permease, also involved in the transport of manganese ions
YDR037W	+	w	+	Not Msb2p Specific		Msb2p & Flo11p		KRS1	Nutrition - Amino Acids	Lysyl-tRNA synthetase; also identified as a negative regulator of general control of amino acid biosynthesis
YML075C	+	w	+	Not Msb2p Specific		Msb2p & Flo11p		HMG1	Nutrition - Fatty Acids	One of two isozymes of HMG-CoA reductase that catalyzes the conversion of HMG-CoA to mevalonate, which is a rate-limiting step in sterol biosynthesis; localizes to the nuclear envelope; overproduction induces the formation of karmellae
YLR020C	+	w	+	Not Msb2p Specific		Msb2p & Flo11p		YEH2	Nutrition - Fatty Acids	Steryl ester hydrolase, catalyzes steryl ester hydrolysis at the plasma membrane; involved in sterol metabolism
YEL049W	+	w	+	Not Msb2p Specific		Msb2p & Flo11p		PAU2	Nutrition - Fermentation	Part of 23-member seripauperin multigene family encoded mainly in subtelomeric regions, active during alcoholic fermentation, regulated by anaerobiosis, negatively regulated by oxygen, repressed by heme
YPL262W	+	w	+	Not Msb2p Specific		Msb2p & Flo11p		FUM1	Mitchondria - TCA Cycle	Fumarase, converts fumaric acid to L-malic acid in the TCA cycle; cytosolic and mitochondrial localization determined by the N-terminal mitochondrial targeting sequence and protein conformation; phosphorylated in mitochondria
YDL004W	+	w	+	Not Msb2p Specific		Msb2p & Flo11p		ATP16	Mitochondria	Delta subunit of the central stalk of mitochondrial F1F0 ATP synthase, which is a large, evolutionarily conserved enzyme complex required for ATP synthesis; phosphorylated
YER154W	+	w	+	Not Msb2p Specific		Msb2p & Flo11p		OXA1	Mitochondria	Mitochondrial inner membrane insertase, mediates the insertion of both mitochondrial- and nuclear-encoded proteins from the matrix into the inner membrane, interacts with mitochondrial ribosomes; conserved from bacteria to animals
YPL132W	+	w	+	Not Msb2p Specific		Msb2p & Flo11p		COX11	Mitochondria	Mitochondrial inner membrane protein required for delivery of copper to the Cox1p subunit of cytochrome c oxidase; association with mitochondrial ribosomes suggests that copper delivery may occur during translation of Cox1p
YBL038W	+	w	+	Not Msb2p Specific		Msb2p & Flo11p		MRPL16	Mitochondria	Mitochondrial ribosomal protein of the large subunit
YNL005C	+	w	+	Not Msb2p Specific		Msb2p & Flo11p		MRP7	Mitochondria	Mitochondrial ribosomal protein of the large subunit
YDR462W	+	w	+	Not Msb2p Specific		Msb2p & Flo11p		MRPL28	Mitochondria	Mitochondrial ribosomal protein of the large subunit
YDR197W	+	w	+	Not Msb2p Specific		Msb2p & Flo11p		CBS2	Mitochondria	Mitochondrial translational activator of the COB mRNA; interacts with translating ribosomes, acts on the COB mRNA 5'-untranslated leader
YPR011C	+	w	+	Not Msb2p Specific		Msb2p & Flo11p		YPR011C	Mitochondria	Putative transporter, member of the mitochondrial carrier family; the authentic, non-tagged protein is detected in highly purified mitochondria in high-throughput studies
YCR028C-A	+	w	+	Not Msb2p Specific		Msb2p & Flo11p		RIM1	Mitochondria	Single-stranded DNA-binding protein essential for mitochondrial genome maintenance; involved in mitochondrial DNA replication
YLR163C	+	w	+	Not Msb2p Specific		Msb2p & Flo11p		MAS1	Mitochondria	Smaller subunit of the mitochondrial processing protease (MPP), essential processing enzyme that cleaves the N-terminal targeting sequences from mitochondrially imported proteins
YOR136W	+	w	+	Not Msb2p Specific		Msb2p & Flo11p		IDH2	Mitochondria	Subunit of mitochondrial NAD(+)-dependent isocitrate dehydrogenase, which catalyzes the oxidation of isocitrate to alpha-ketoglutarate in the TCA cycle; phosphorylated
YLL016W	+	w	+	Not Msb2p Specific		Msb2p & Flo11p		SDC25	Signaling - Ras	Non-essential Ras guanine nucleotide exchange factor (GEF) localized to the membrane; expressed in poor nutrients and on non-fermentable carbon sources; homologous to CDC25; contains a stop codon in S288C; full-length gene includes YLL017W
YER088C	+	w	+	Not Msb2p Specific		Msb2p & Flo11p		DOT6	Silencing	Protein of unknown function, involved in telomeric gene silencing and filamentation
YOR092W	+	w	+	Not Msb2p Specific		Msb2p & Flo11p		ECM3	Stress Response	Non-essential protein of unknown function; involved in signal transduction and the genotoxic response; induced rapidly in response to treatment with 8-methoxypsoralen and UVA irradiation
YER028C	+	w	+	Not Msb2p Specific		Msb2p & Flo11p		MIG3	Stress Response	Probable transcriptional repressor involved in response to toxic agents such as hydroxyurea that inhibit ribonucleotide reductase; phosphorylation by Snf1p or the Mec1p pathway inactivates Mig3p, allowing induction of damage response genes
YOR370C	+	w	+	Not Msb2p Specific		Msb2p & Flo11p		MRS6	Trafficking	Rab escort protein, forms a complex with the Ras-like small GTPase Ypt1p that is required for the prenylation of Ypt1p by protein geranylgeranyltransferase type II (Bet2p-Bet4p)
YDL192W	+	w	+	Not Msb2p Specific		Msb2p & Flo11p		ARF1	Trafficking	ADP-ribosylation factor, GTPase of the Ras superfamily involved in regulation of coated vesicle formation in intracellular trafficking within the Golgi; functionally interchangeable with Arf2p
YHR105W	+	w	+	Not Msb2p Specific		Msb2p & Flo11p		YPT35	Trafficking	Endosomal protein of unknown function that contains a phox (PX) homology domain and binds to both phosphatidylinositol-3-phosphate (PtdIns(3)P) and proteins involved in ER-Golgi or vesicular transport
YDR084C	+	w	+	Not Msb2p Specific		Msb2p & Flo11p		TVP23	Trafficking	Integral membrane protein localized to late Golgi vesicles along with the v-SNARE Tlg2p; green fluorescent protein (GFP)-fusion protein localizes to the cytoplasm in a punctate pattern
YOR115C	+	w	+	Not Msb2p Specific		Msb2p & Flo11p		TRS33	Trafficking	One of 10 subunits of the transport protein particle (TRAPP) complex of the cis-Golgi which mediates vesicle docking and fusion; involved in endoplasmic reticulum (ER) to Golgi membrane traffic
YFL001W	+	w	+	Not Msb2p Specific		Msb2p & Flo11p		DEG1	tRNA Modification	Non-essential tRNA:pseudouridine synthase, introduces pseudouridines at position 38 or 39 in tRNA, important for maintenance of translation efficiency and normal cell growth, localizes to both the nucleus and cytoplasm
YLR226W	+	w	+	Not Msb2p Specific		Msb2p & Flo11p		BUR2	Transcription - Txn Factor	Cyclin for the Sgv1p (Bur1p) protein kinase; Sgv1p and Bur2p comprise a CDK-cyclin complex involved in transcriptional regulation through its phosphorylation of the carboxy-terminal domain of the largest subunit of RNA polymerase II
YDL048C	+	w	+	Not Msb2p Specific		Msb2p & Flo11p		STP4	Transcription - Txn Factor	Protein containing a Kruppel-type zinc-finger domain; has similarity to Stp1p, Stp2p, and Stp3p
YOL085C	+	w	+	Not Msb2p Specific		Msb2p & Flo11p		YOL085C	Unknown	Dubious open reading frame unlikely to encode a protein, based on experimental and comparative sequence data; partially overlaps the dubious gene YOL085W-A
YGL138C	+	w	+	Not Msb2p Specific		Msb2p & Flo11p		YGL138C	Unknown	Putative protein of unknown function; has no significant sequence similarity to any known protein
YMR148W	+	w	+	Not Msb2p Specific		Msb2p & Flo11p		YMR148W	Unknown	Putative protein of unknown function; predicted to contain a transmembrane domain; YMR148W is not an essential gene
YDL208W	++	-	+	Not Msb2p Specific		Msb2p & Flo11p		NHP2	Translation - Ribosome	Nuclear protein related to mammalian high mobility group (HMG) proteins, essential for function of H/ACA-type snoRNPs, which are involved in 18S rRNA processing
YPL207W	++	-	+	Not Msb2p Specific		Msb2p & Flo11p		TWY1	tRNA Modification	Protein required for the synthesis of wybutosine, a modified guanosine found at the 3'-position adjacent to the anticodon of phenylalanine tRNA which supports reading frame maintenance by stabilizing codon-anticodon interactions
YBR122C	++	w	+	Not Msb2p Specific		Msb2p & Flo11p		MRP136	Mitochondria	Mitochondrial ribosomal protein of the large subunit; overproduction suppresses mutations in the COX2 leader peptide-encoding region
YCR071C	++	w	+	Not Msb2p Specific		Msb2p & Flo11p		IMG2	Mitochondria	Mitochondrial ribosomal protein of the small subunit
YKL002W	++	-	++	Not Msb2p Specific		Msb2p & Flo11p		DID4	Trafficking	Class E Vps protein of the ESCRT-III complex, required for sorting of integral membrane proteins into lumenal vesicles of multivesicular bodies, and for delivery of newly synthesized vacuolar enzymes to the vacuole, involved in endocytosis
YKR064W	++	-	++	Not Msb2p Specific		Msb2p & Flo11p		OAF3	Transcription - Txn Factor	Zinc cluster protein; regulates transcription in response to oleate levels; the authentic, non-tagged protein is detected in highly purified mitochondria in high-throughput studies
YBR200W	-	-		Not Msb2p Specific	Msb2p & Hkr1p	N/D		BEM1	Polarity - Actin	Protein containing SH3-domains, involved in establishing cell polarity and morphogenesis; functions as a scaffold protein for complexes that include Cdc24p, Ste5p, Ste20p, and Rsr1p
YMR199W	-	-		Not Msb2p Specific	Msb2p & Hkr1p	N/D		CLN1	Cell Cycle	G1 cyclin involved in regulation of the cell cycle; activates Cdc28p kinase to promote the G1 to S phase transition; late G1 specific expression depends on transcription factor complexes, MBF (Swi6p-Mbp1p) and SBF (Swi6p-Swi4p)
YNL021W	-	-		Not Msb2p Specific	Msb2p & Hkr1p	N/D		HDA1	Chromatin Remodeling	Putative catalytic subunit of a class II histone deacetylase complex that also contains Hda2p and Hda3p; Hda1p interacts with the Hda2p-Hda3p subcomplex to form an active tetramer; deletion increases histone H2B, H3 and H4 acetylation
YER032W	-	-		Not Msb2p Specific	Msb2p & Hkr1p	N/D		FIR1	RNA Metabolism	Protein involved in 3' mRNA processing, interacts with Ref2p; potential Cdc28p substrate
YCR001W	-	-		Not Msb2p Specific	Msb2p & Hkr1p	N/D		YCR001W	Unknown	Dubious open reading frame unlikely to encode a protein, based on available experimental and comparative sequence data; YCR001W is not an essential gene
YBR057C	-	-		Not Msb2p Specific	Msb2p & Hkr1p	N/D		MUM2	Meiosis	Cytoplasmic protein essential for meiotic DNA replication and sporulation; interacts with Orc2p, which is a component of the origin recognition complex
YPR120C	-			Not Msb2p Specific	N/D	N/D		CLB5	Cell Cycle	B-type cyclin involved in DNA replication during S phase; activates Cdc28p to promote initiation of DNA synthesis; functions in formation of mitotic spindles along with Clb3p and Clb4p; most abundant during late G1 phase
YJL008C	+			Not Msb2p Specific	N/D	N/D		CCT8	Polarity - Actin	Subunit of the cytosolic chaperonin Cct ring complex, related to Tcp1p, required for the assembly of actin and tubulins in vivo
YIR036C	+			Not Msb2p Specific	N/D	N/D		IRC24	DNA Replication	Putative benzil reductase;(GFP)-fusion protein localizes to the cytoplasm and is induced by the DNA-damaging agent MMS; sequence similarity with short-chain dehydrogenase/reductases; null mutant has increased spontaneous Rad52p foci
YLR052W	-	w		Not Msb2p Specific		N/D		IES3	Chromatin Remodeling	Subunit of the INO80 chromatin remodeling complex
YLR195C	-	w		Not Msb2p Specific		N/D		NMT1	Protein Modification	N-myristoyl transferase, catalyzes the cotranslational, covalent attachment of myristic acid to the N-terminal glycine residue of several proteins involved in cellular growth and signal transduction
YPL167C	+	-		Not Msb2p Specific		N/D		REV3	DNA Replication	Catalytic subunit of DNA polymerase zeta, which is involved in DNA repair and translesion synthesis; required for mutagenesis induced by DNA damage
YGL038C	+	-		Not Msb2p Specific		N/D		OCH1	Protein Modification - Glycosylation	Mannosyltransferase of the cis-Golgi apparatus, initiates the polymannose outer chain elongation of N-linked oligosaccharides of glycoproteins
YDR162C	+	-		Not Msb2p Specific		N/D		NBP2	Signaling - HOG	Protein involved in the HOG (high osmolarity glycerol) pathway, negatively regulates Hog1p by recruitment of phosphatase Ptc1p the Pbs2p-Hog1p complex, found in the nucleus and cytoplasm, contains an SH3 domain that binds Pbs2p
YGR122W	+	--		Not Msb2p Specific		N/D		YGR122W	Unknown	Probable ortholog of A. nidulans PalC, which is involved in pH regulation and binds to the ESCRT-III complex; null mutant does not properly process Rim101p and has decreased resistance to rapamycin; GFP-fusion protein is cytoplasmic
YEL056W	+	w		Not Msb2p Specific		N/D		HAT2	Chromatin Remodeling	Subunit of the Hat1p-Hat2p histone acetyltransferase complex; required for high affinity binding of the complex to free histone H4, thereby enhancing Hat1p activity; similar to human RbAp46 and 48; has a role in telomeric silencing
YDR030C	+	w		Not Msb2p Specific		N/D		RAD28	DNA Replication	Protein involved in DNA repair, related to the human CSA protein that is involved in transcription-coupled repair nucleotide excision repair
YJR040W	+	w		Not Msb2p Specific		N/D		GEF1	Metal	Chloride channel localized to late- or post-Golgi vesicles, involved in iron metabolism; highly homologous to voltage-gated chloride channels in vertebrates
YFL010C	-	-	+	Not Msb2p Specific	Msb2p & Hkr1p			WWM1	Protein Processing	WW domain containing protein of unknown function; binds to Mca1p, a caspase-related protease that regulates H2O2-induced apoptosis; overexpression causes Gi phase growth arrest and clonal death that is suppressed by overexpression of MCA1
YIR025W	-	-	+	Not Msb2p Specific	Msb2p & Hkr1p			MND2	Cell Cycle	Subunit of the anaphase-promoting complex (APC); needed for meiotic nuclear division
YJR060W	-	-	+	Not Msb2p Specific	Msb2p & Hkr1p			CBF1	Chromatin Remodeling	Helix-loop-helix protein that binds the motif CACRTG, which is present at several sites including MET gene promoters and centromere DNA element I (CDEI); required for nucleosome positioning at this motif; targets Isw1p to DNA
YGL233W	-	-	+	Not Msb2p Specific	Msb2p & Hkr1p			SEC15	Polarity - Exocytosis	Essential 113kDa subunit of the exocyst complex (Sec3p, Sec5p, Sec6p, Sec8p, Sec10p, Sec15p, Exo70p, and Exo84p), which mediates polarized targeting of vesicles to active sites of exocytosis; Sec15p associates with Sec4p and vesicles
YKR089C	-	-	+	Not Msb2p Specific	Msb2p & Hkr1p			TGL4	Nutrition - Fatty Acids	Triacylglycerol lipase involved in triacylglycerol mobilization and degradation; found in lipid particles; potential Cdc28p substrate
YNL173C	-	-	+	Not Msb2p Specific	Msb2p & Hkr1p			MDG1	Mating	Plasma membrane protein involved in G-protein mediated pheromone signaling pathway; overproduction suppresses bem1 mutations
YGL227W	-	-	+	Not Msb2p Specific	Msb2p & Hkr1p			VID30	Nutrition - Metabolism	Protein involved in proteasome-dependent catabolite degradation of fructose-1,6-bisphosphatase (FBPase); binds FBPase; shifts the balance of nitrogen metabolism toward glutamate production; localizes to the nucleus and the cytoplasm
YLL006W	-	-	+	Not Msb2p Specific	Msb2p & Hkr1p			MMM1	Mitochondria	Mitochondrial outer membrane protein, component of the Mdm10-Mdm12-Mmm1 complex involved in import and assembly of outer membrane beta-barrel proteins
YBL041W	-	-	+	Not Msb2p Specific	Msb2p & Hkr1p			PRE7	Protein Processing	Beta 6 subunit of the 20S proteasome
YML006C	-	-	+	Not Msb2p Specific	Msb2p & Hkr1p			GIS4	Signaling - Ras	CAAX box containing protein of unknown function, proposed to be involved in the RAS/cAMP signaling pathway
YAL024C	-	-	+	Not Msb2p Specific	Msb2p & Hkr1p			LTE1	Signaling - Ras	Putative GDP/GTP exchange factor required for mitotic exit at low temperatures; acts as a guanine nucleotide exchange factor (GEF) for Tem1p, which is a key regulator of mitotic exit; physically associates with Ras2p-GTP
YOR275C	-	-	+	Not Msb2p Specific	Msb2p & Hkr1p			RIM20	Signal Transduction - Rim101	Protein involved in proteolytic activation of Rim101p in response to alkaline pH; PalA/AIP1/Alix family member; interaction with the ESCRT-III subunit Snf7p suggests a relationship between pH response and multivesicular body formation
YGR097W	-	-	+	Not Msb2p Specific	Msb2p & Hkr1p			ASK10	Transcription - RNA Polymerase	Component of the RNA polymerase II holoenzyme, phosphorylated in response to oxidative stress; has a role in destruction of Ssn8p, which relieves repression of stress-response genes
YLR206W	-	-	+	Not Msb2p Specific	Msb2p & Hkr1p			ENT2	Trafficking	Epsin-like protein required for endocytosis and actin patch assembly and functionally redundant with Ent1p; contains clathrin-binding motif at C-terminus
YJL110C	-	-	+	Not Msb2p Specific	Msb2p & Hkr1p			GZF3	Transcription - Txn Factor	GATA zinc finger protein and Dal80p homolog that negatively regulates nitrogen catabolic gene expression by competing with Gat1p for GATA site binding; function requires a repressive carbon source; dimerizes with Dal80p and binds to Tor1p
YOL076W	-	-	w	Not Msb2p Specific	Msb2p & Hkr1p			MDM20	Mitochondria	Non-catalytic subunit of the NatB N-terminal acetyltransferase, which catalyzes N-acetylation of proteins with specific N-terminal sequences; involved in mitochondrial inheritance and actin assembly
YHR114W	-	-	w	Not Msb2p Specific	Msb2p & Hkr1p			BZZ1	Polarity - Actin	SH3 domain protein implicated in the regulation of actin polymerization, able to recruit actin polymerization machinery through its SH3 domains, colocalizes with cortical actin patches and Las17p, interacts with type I myosins
YDR321W	-	-	w	Not Msb2p Specific	Msb2p & Hkr1p			ASP1	Nutrition - Amino Acids	Cytosolic L-asparaginase, involved in asparagine catabolism
YER060W	-	-	w	Not Msb2p Specific	Msb2p & Hkr1p			FCY21	Nutrition - Amino Acids	Putative purine-cytosine permease, very similar to Fcy2p but cannot substitute for its function
YDR055W	-	-	w	Not Msb2p Specific	Msb2p & Hkr1p			PST1	Cell Wall	Cell wall protein that contains a putative GPI-attachment site; secreted by regenerating protoplasts; up-regulated by activation of the cell integrity pathway, as mediated by Rlm1p; upregulated by cell wall damage via disruption of FKS1
YEL044W	-	-	w	Not Msb2p Specific	Msb2p & Hkr1p			IES6	Chromatin Remodeling	Protein that associates with the INO80 chromatin remodeling complex under low-salt conditions
YHL025W	-	-	w	Not Msb2p Specific	Msb2p & Hkr1p			SNF6	Chromatin Remodeling	Subunit of the SWI/SNF chromatin remodeling complex involved in transcriptional regulation; functions interdependently in transcriptional activation with Snf2p and Snf5p
YDR110W	-	-	w	Not Msb2p Specific	Msb2p & Hkr1p			FOB1	DNA Replication	Nucleolar protein required for DNA replication fork blocking and recombinational hotspot activities; binds to the replication fork barrier site in the rDNA region; related to retroviral integrases
YOR321W	-	-	w	Not Msb2p Specific	Msb2p & Hkr1p			PMT3	Protein Modification - Glycosylation	Protein O-mannosyltransferase, transfers mannose residues from dolichyl phosphate-D-mannose to protein serine/threonine residues; acts in a complex with Pmt5p, can instead interact with Pmt1p in some conditions; target for new antifungals
YHR046C	-	-	w	Not Msb2p Specific	Msb2p & Hkr1p			INM1	Nutrition - Inositol	Inositol monophosphatase, involved in biosynthesis of inositol and in phosphoinositide second messenger signaling; INM1 expression increases in the presence of inositol and decreases upon exposure to antibipolar drugs lithium and valproate
YGL249W	-	-	w	Not Msb2p Specific	Msb2p & Hkr1p			ZIP2	Meiosis	Meiosis-specific protein involved in normal synaptonemal complex formation and pairing between homologous chromosomes during meiosis
YOR014W	-	-	w	Not Msb2p Specific	Msb2p & Hkr1p			RTS1	Nutrition - Phosphate	B-type regulatory subunit of protein phosphatase 2A (PP2A); homolog of the mammalian B' subunit of PP2A
YHR107C	-	-	w	Not Msb2p Specific	Msb2p & Hkr1p			CDC12	Polarity	Component of the septin ring of the mother-bud neck that is required for cytokinesis; septins recruit proteins to the neck and can act as a barrier to diffusion at the membrane, and they comprise the 10nm filaments seen with EM
YPL208W	-	-	w	Not Msb2p Specific	Msb2p & Hkr1p			RKM1	Translation - Ribosome	SET-domain lysine-N-methyltransferase, catalyzes the formation of dimethyllysine residues on the large ribsomal subunit protein L23a (RPL23A and RPL23B)
YPL208W	-	-	w	Not Msb2p Specific	Msb2p & Hkr1p			RKM1	Translation - Ribosome	SET-domain lysine-N-methyltransferase, catalyzes the formation of dimethyllysine residues on the large ribsomal subunit protein L23a (RPL23A and RPL23B)
YAR018C	-	-	w	Not Msb2p Specific	Msb2p & Hkr1p			KIN3	Signaling	Nonessential protein kinase with unknown cellular role
YCR091W	-	-	w	Not Msb2p Specific	Msb2p & Hkr1p			KIN82	Signaling	Putative serine/threonine protein kinase, most similar to cyclic nucleotide-dependent protein kinase subfamily and the protein kinase C subfamily
YHR197W	-	-	w	Not Msb2p Specific	Msb2p & Hkr1p			RIX1	RNA Splicing	Essential component of the Rix1 complex (Rix1p, Ipi1p, Ipi3p) that is required for processing of ITS2 sequences from 35S pre-rRNA; Rix1 complex associates with Mdn1p in pre-60S ribosomal particles
YLR019W	-	-	w	Not Msb2p Specific	Msb2p & Hkr1p			PSR2	Stress Response	Functionally redundant Psr1p homolog, a plasma membrane phosphatase involved in the general stress response; required with Psr1p and Whi2p for full activation of STRE-mediated gene expression, possibly through dephosphorylation of Msn2p
YDR320C	-	-	w	Not Msb2p Specific	Msb2p & Hkr1p			SWA2	Trafficking	Auxilin-like protein involved in vesicular transport; clathrin-binding protein required for uncoating of clathrin-coated vesicles
YNL212W	-	-	w	Not Msb2p Specific	Msb2p & Hkr1p			VID27	Trafficking	Cytoplasmic protein of unknown function; possibly involved in vacuolar protein degradation; not essential for proteasome-dependent degradation of fructose-1,6-bisphosphatase (FBPase); null mutants exhibit normal growth
YKL204W	-	-	w	Not Msb2p Specific	Msb2p & Hkr1p			EAP1	Translation	eIF4E-associated protein, binds eIF4E and inhibits cap-dependent translation, also functions independently of eIF4E to maintain genetic stability; plays a role in cell growth, implicated in the TOR signaling cascade
YOR194C	-	-	w	Not Msb2p Specific	Msb2p & Hkr1p			TOA1	Transcription - Txn Factor	TFIIA large subunit; involved in transcriptional activation, acts as antirepressor or as coactivator; homologous to largest and second largest subunits of human and Drosophila TFIIA
YMR304W	-	-	w	Not Msb2p Specific	Msb2p & Hkr1p			UBP15	Protein Processing - Ub	Ubiquitin-specific protease that may play a role in ubiquitin precursor processing
YPR015C	-	-	w	Not Msb2p Specific	Msb2p & Hkr1p			YPR015C	Unknown	Putative protein of unknown function
YJL107C	-	-	w	Not Msb2p Specific	Msb2p & Hkr1p			YJL107C	Unknown	Putative protein of unknown function; expression is induced by activation of the HOG1 mitogen-activated signaling pathway and this induction is Hog1p/Pbs2p dependent; YJL107C and adjacent ORF, YJL108C are merged in related fungi
YDL129W	-	-	w	Not Msb2p Specific	Msb2p & Hkr1p			YDL129W	Unknown	Putative protein of unknown function; green fluorescent protein (GFP)-fusion protein localizes to the cytoplasm and the nucleus; YDL129W is not an essential gene
YOL087C	-	-	w	Not Msb2p Specific	Msb2p & Hkr1p			YOL087C	Unknown	Putative protein of unknown function; green fluorescent protein (GFP)-fusion protein localizes to the cytoplasm; deletion mutant is sensitive to various chemicals including phenanthroline, sanguinarine, and nordihydroguaiaretic acid
YDL015C	-	-	w	Not Msb2p Specific	Msb2p & Hkr1p			TSC13	Nutrition - Fatty Acids	Enoyl reductase that catalyzes the last step in each cycle of very long chain fatty acid elongation, localizes to the ER, highly enriched in a structure marking nuclear-vacuolar junctions, coimmunoprecipitates with elongases Fen1p and Sur4p
YHR068W	-	-	w	Not Msb2p Specific	Msb2p & Hkr1p			DYS1	Translation	Deoxyhypusine synthase, catalyzes formation of deoxyhypusine, the first step in hypusine biosynthesis; triggers posttranslational hypusination of translation elongation factor eIF-5A and regulates its intracellular levels; tetrameric
YJR108W	+	+	-	Not Msb2p Specific	Msb2p & Hkr1p			ABM1	Spindle	Protein of unknown function, required for normal microtubule organization
YBR206W	+	+	-	Not Msb2p Specific	Msb2p & Hkr1p			YBR206W	Unknown	Dubious open reading frame unlikely to encode a protein, based on available experimental and comparative sequence data; partially overlaps the verified gene KTR3
YLR017W	+	+	w	Not Msb2p Specific	Msb2p & Hkr1p			MEU1	Nutrition - Amino Acids	Methylthioadenosine phosphorylase (MTAP), catalyzes the initial step in the methionine salvage pathway; affects polyamine biosynthesis through regulation of ornithine decarboxylase (Spe1p) activity; regulates ADH2 gene expression
YBR278W	+	+	w	Not Msb2p Specific	Msb2p & Hkr1p			DBP3	DNA Replication	Third-largest subunit of DNA polymerase II (DNA polymerase epsilon), required to maintain fidelity of chromosomal replication and also for inheritance of telomeric silencing; mRNA abundance peaks at the G1/S boundary of the cell cycle
YHR055C	+	+	w	Not Msb2p Specific	Msb2p & Hkr1p			CUP1-2	Metal	Metallothionein, binds copper and mediates resistance to high concentrations of copper and cadmium; locus is variably amplified in different strains, with two copies, CUP1-1 and CUP1-2, in the genomic sequence reference strain S288C
YOR226C	+	+	w	Not Msb2p Specific	Msb2p & Hkr1p			ISU2	Mitochondria	Conserved protein of the mitochondrial matrix, required for synthesis of mitochondrial and cytosolic iron-sulfur proteins, performs a scaffolding function in mitochondria during Fe/S cluster assembly; isu1 isu2 double mutant is inviable
YGL213C	+	+	w	Not Msb2p Specific	Msb2p & Hkr1p			SKI8	Trafficking - Exosome	Protein involved in exosome mediated 3' to 5' mRNA degradation and translation inhibition of non-poly(A) mRNAs as well as double-strand break formation during meiotic recombination; required for repressing propagation of dsRNA viruses
YOR278W	+	+	w	Not Msb2p Specific	Msb2p & Hkr1p			HEM4	Respiration - Heme Biosynthesis	Uroporphyrinogen III synthase, catalyzes the conversion of hydroxymethylbilane to uroporphyrinogen III, the fourth step in the heme biosynthetic pathway
YML097C	+	+	w	Not Msb2p Specific	Msb2p & Hkr1p			VPS9	Trafficking	A guanine nucleotide exchange factor involved in vesicle-mediated vacuolar protein transport; specifically stimulates the intrinsic guanine nucleotide exchange activity of Vps21p/Rab5: similar to mammalian ras inhibitors; binds ubiquitin
YGL232W	+	+	w	Not Msb2p Specific	Msb2p & Hkr1p			TAN1	tRNA Modification	Putative tRNA acetyltransferase, RNA-binding protein required for the formation of the modified nucleoside N(4)-acetylcytidine in serine and leucine tRNAs but not required for the same modification in 18S rRNA
YHR070W	+	+	w	Not Msb2p Specific	Msb2p & Hkr1p			TRM5	tRNA Modification	tRNA(m(1)G37)methyltransferase, methylates a tRNA base adjacent to the anticodon that has a role in prevention of frameshifting; highly conserved across Archaea, Bacteria, and Eukarya
YOR042W	+	+	w	Not Msb2p Specific	Msb2p & Hkr1p			CUE5	Protein Processing - Ub	Protein containing a CUE domain that binds ubiquitin, which may facilitate intramolecular monoubiquitination; green fluorescent protein (GFP)-fusion protein localizes to the cytoplasm in a punctate pattern
YBL100C	+	+	w	Not Msb2p Specific	Msb2p & Hkr1p			YBL100C	Unknown	Dubious open reading frame unlikely to encode a protein, based on available experimental and comparative sequence data; almost completely overlaps the 5' end of ATP1
YGR151C	+	+	w	Not Msb2p Specific	Msb2p & Hkr1p			YGR151C	Unknown	Dubious open reading frame unlikely to encode a protein, based on available experimental and comparative sequence data; overlaps almost completely with the verified ORF RSR1/BUD1/YGR152C
YLR235C	+	+	w	Not Msb2p Specific	Msb2p & Hkr1p			YLR235C	Unknown	Dubious open reading frame unlikely to encode a protein, based on available experimental and comparative sequence data; partially overlaps the verified gene TOP3
YDR354C-A	+	+	w	Not Msb2p Specific	Msb2p & Hkr1p			YDR354C-A	Unknown	Dubious open reading frame unlikely to encode a protein, based on experimental and comparative sequence data; completely overlaps TRP4; identified by gene-trapping, microarray-based expression analysis, and genome-wide homology searching
YOR102W	+	+	w	Not Msb2p Specific	Msb2p & Hkr1p			YOR102W	Unknown	Dubious open reading frame, unlikely to encode a functional protein; extensively overlaps essential OST2 gene encoding a subunit of the ER lumen oligosaccharyltransferase complex
YPL065W	+	+	w	Not Msb2p Specific	Msb2p & Hkr1p			VPS28	Trafficking	Component of the ESCRT-I complex, which is involved in ubiquitin-dependent sorting of proteins into the endosome; involved in transport of precursors for soluble vacuolar hydrolases from the late endosome to the vacuole
YLL009C	+	++	w	Not Msb2p Specific	Msb2p & Hkr1p			COX17	Respiration - Metals	Copper metallochaperone that transfers copper to Sco1p and Cox11p for eventual delivery to cytochrome c oxidase
YLR357W	+		w	Not Msb2p Specific	N/D			RSC2	Chromatin Remodeling	Component of the RSC chromatin remodeling complex; required for expression of mid-late sporulation-specific genes; involved in telomere maintenance
YLR418C	+		w	Not Msb2p Specific	N/D			CDC73	Chromatin Remodeling	Constituent of Paf1 complex with RNA polymerase II, Paf1p, Hpr1p, Ctr9, Leo1, Rtf1 and Ccr4p, distinct from Srb-containing Pol II complexes; required for expression of certain genes, modification of some histones, and telomere maintenance
YBR245C	+		w	Not Msb2p Specific	N/D			ISW1	Chromatin Remodeling	Member of the imitation-switch (ISWI) class of ATP-dependent chromatin remodeling complexes; ATPase that forms a complex with Ioc2p and Ioc4p to regulate transcription elongation, and a complex with Ioc3p to repress transcription initiation
YDL164C	+		w	Not Msb2p Specific	N/D			CDC9	DNA Replication	DNA ligase found in the nucleus and mitochondria, an essential enzyme that joins Okazaki fragments during DNA replication; also acts in nucleotide excision repair, base excision repair, and recombination
YIL072W	+		w	Not Msb2p Specific	N/D			HOP1	DNA Replication	Meiosis-specific DNA binding protein that displays Red1p dependent localization to the unsynapsed axial-lateral elements of the synaptonemal complex; required for homologous chromosome synapsis and chiasma formation
YBR088C	+		w	Not Msb2p Specific	N/D			POL30	DNA Replication	Proliferating cell nuclear antigen (PCNA), functions as the sliding clamp for DNA polymerase delta; may function as a docking site for other proteins required for mitotic and meiotic chromosomal DNA replication and for DNA repair
YNL280C	+		w	Not Msb2p Specific	N/D			ERG24	Nutrition - Fatty Acids	C-14 sterol reductase, acts in ergosterol biosynthesis; mutants accumulate the abnormal sterol ignosterol (ergosta-8,14 dienol), and are viable under anaerobic growth conditions but inviable on rich medium under aerobic conditions
YBR050C	+		w	Not Msb2p Specific	N/D			REG2	Nutrition - Glucose Metabolism	Regulatory subunit of the Glc7p type-1 protein phosphatase; involved with Reg1p, Glc7p, and Snf1p in regulation of glucose-repressible genes, also involved in glucose-induced proteolysis of maltose permease
YKL127W	+		w	Not Msb2p Specific	N/D			PGM1	Nutrition - Glucose Metabolism	Phosphoglucomutase, minor isoform; catalyzes the conversion from glucose-1-phosphate to glucose-6-phosphate, which is a key step in hexose metabolism
YMR306W	+		w	Not Msb2p Specific	N/D			FKS3	Meiosis	Protein involved in spore wall assembly, has similarity to 1,3-beta-D-glucan synthase catalytic subunits Fks1p and Gsc2p; the authentic, non-tagged protein is detected in highly purified mitochondria in high-throughput studies
YBR290W	+		w	Not Msb2p Specific	N/D			BSD2	Metal	Heavy metal ion homeostasis protein, facilitates trafficking of Smf1p and Smf2p metal transporters to the vacuole where they are degraded, controls metal ion transport, prevents metal hyperaccumulation, functions in copper detoxification
YLR193C	+		w	Not Msb2p Specific	N/D			UPS1	Mitochondria	Mitochondrial intermembrane space protein that regulates alternative processing and sorting of Mgm1p and other proteins; required for normal mitochondrial morphology; ortholog of human PRELI
YMR282C	+		w	Not Msb2p Specific	N/D			AEP2	Mitochondria	Mitochondrial protein, likely involved in translation of the mitochondrial OLI1 mRNA; exhibits genetic interaction with the OLI1 mRNA 5'-untranslated leader
YEL062W	+		w	Not Msb2p Specific	N/D			NPR2	Nutrition - Nitrgoen	Protein with a possible role in regulating expression of nitrogen permeases; transcription is induced in response to proline and urea; contains two PEST sequences; null mutant is resistant to cisplatin and doxorubicin
YDR044W	+		w	Not Msb2p Specific	N/D			HEM13	Respiration - Heme Biosynthesis	Coproporphyrinogen III oxidase, an oxygen requiring enzyme that catalyzes the sixth step in the heme biosynthetic pathway; localizes to the mitochondrial inner membrane; transcription is repressed by oxygen and heme (via Rox1p and Hap1p)
YLR441C	+		w	Not Msb2p Specific	N/D			RPS1	Translation - Ribosome	Ribosomal protein 10 (rp10) of the small (40S) subunit; nearly identical to Rps1Bp and has similarity to rat S3a ribosomal protein
YPR005C	+		w	Not Msb2p Specific	N/D			HAL1	Salt Tolerance	Cytoplasmic protein involved in halotolerance; decreases intracellular Na+ (via Ena1p) and increases intracellular K+ by decreasing efflux; expression repressed by Ssn6p-Tup1p and Sko1p and induced by NaCl, KCl, and sorbitol through Gcn4p
YCL033C	+		w	Not Msb2p Specific	N/D			MXR2	Stress Response- oxidative	Methionine-R-sulfoxide reductase, involved in the response to oxidative stress; protects iron-sulfur clusters from oxidative inactivation along with MXR1; involved in the regulation of lifespan
YLR093C	+		w	Not Msb2p Specific	N/D			NYV1	Trafficking	v-SNARE component of the vacuolar SNARE complex involved in vesicle fusion; inhibits ATP-dependent Ca(2+) transport activity of Pmc1p in the vacuolar membrane
YBR066C	+		w	Not Msb2p Specific	N/D			NRG2	Transcription - Txn Factor	Transcriptional repressor that mediates glucose repression and negatively regulates filamentous growth; has similarity to Nrg1p
YPR027C	+		w	Not Msb2p Specific	N/D			YPR027C	Unknown	Putative protein of unknown function (1)
YJL127W-A	+		w	Not Msb2p Specific	N/D			YJL127W-A	Unknown	Dubious open reading frame unlikely to encode a protein, based on available experimental and comparative sequence data
YOR161W-A	+		w	Not Msb2p Specific	N/D			YOR161W-A	Unknown	Identified by gene-trapping, microarray-based expression analysis, and genome-wide homology searching
YMR160W	+		w	Not Msb2p Specific	N/D			YMR160W	Unknown	Putative protein of unknown function; green fluorescent protein (GFP)-fusion protein localizes to the membrane of the vacuole; mutant has enhanced sensitivity to overexpression of mutant huntingtin; YMR160W is not an essential gene
YDR174W	N/D	w	w	Not Msb2p Specific	N/D			HMO1	Chromatin Remodeling	Chromatin associated high mobility group (HMG) family member involved in genome maintenance; rDNA-binding component of the Pol I transcription system; associates with a 5'-3' DNA helicase and Fpr1p, a prolyl isomerase
YBR202W	-	+	+	Msb2p Specific				MCM7	DNA Replication	Component of the hexameric MCM complex, which is important for priming origins of DNA replication in G1 and becomes an active ATP-dependent helicase that promotes DNA melting and elongation when activated by Cdc7p-Dbf4p in S-phase
YGR123C	-	+	+	Msb2p Specific				PPT1	Nutrition - Phosphate	Protein serine/threonine phosphatase with similarity to human phosphatase PP5; present in both the nucleus and cytoplasm; expressed during logarithmic growth; computational analyses suggest roles in phosphate metabolism and rRNA processing
YBR030W	-	+	+	Msb2p Specific				RKM3	Translation - Ribosome	Ribosomal lysine methyltransferase specific for monomethylation of Rpl42ap and Rpl42bp (lysine 40); nuclear SET domain containing protein
YDR330W	-	+	+	Msb2p Specific				UBX5	Protein Processing - Ub	UBX (ubiquitin regulatory X) domain-containing protein that interacts with Cdc48p
YHR064C	-	++	+	Msb2p Specific				SSZ1	Protein Folding	Hsp70 protein that interacts with Zuo1p (a DnaJ homolog) to form a ribosome-associated complex that binds the ribosome via the Zuo1p subunit; also involved in pleiotropic drug resistance via sequential activation of PDR1 and PDR5; binds ATP
YBL047C	-	++	+	Msb2p Specific				EDE1	Trafficking	Key endocytic protein involved in a network of interactions with other endocytic proteins, binds membranes in a ubiquitin-dependent manner, may also bind ubiquitinated membrane-associated proteins
YER025W	-	++	+	Msb2p Specific				GCD11	Translation	Gamma subunit of the translation initiation factor eIF2, involved in the identification of the start codon; binds GTP when forming the ternary complex with GTP and tRNAi-Met
YDL029W	-	w	+	Msb2p Specific				ARP2	Polarity - Actin	Essential component of the Arp2/3 complex, which is a highly conserved actin nucleation center required for the motility and integrity of actin patches; involved in endocytosis and membrane growth and polarity
YFR024C-A	-	w	+	Msb2p Specific				LSB3	Polarity - Actin	Protein containing a C-terminal SH3 domain; binds Las17p, which is a homolog of human Wiskott-Aldrich Syndrome protein involved in actin patch assembly and actin polymerization
YDR111C	-	w	+	Msb2p Specific				ALT2	Nutrition - Amino Acids	Putative alanine transaminase (glutamic pyruvic transaminase) (1, 2)
YML032C	-	w	+	Msb2p Specific				RAD52	DNA Replication	Protein that stimulates strand exchange by facilitating Rad51p binding to single-stranded DNA; anneals complementary single-stranded DNA; involved in the repair of double-strand breaks in DNA during vegetative growth and meiosis
YCR034W	-	w	+	Msb2p Specific				FEN1	Nutrition - Fatty Acids	Fatty acid elongase, involved in sphingolipid biosynthesis; acts on fatty acids of up to 24 carbons in length; mutations have regulatory effects on 1,3-beta-glucan synthase, vacuolar ATPase, and the secretory pathway
YPR115W	-	w	+	Msb2p Specific				GCA1	Signaling - HOG	Pleckstrin homology domain containing protein proposed to function as a glycerol channel activator; green fluorescent protein (GFP)-fusion protein localizes to the cytoplasm
YPL130W	-	w	+	Msb2p Specific				SPO9	Meiosis	Meiosis-specific protein of unknown function, involved in completion of nuclear divisions; identified as a weak high-copy suppressor of the spo1-1 ts mutation; putative GPI-dependent cell-wall protein
YOR201C	-	w	+	Msb2p Specific				MRM1	Mitochondria	Ribose methyltransferase that modifies a functionally critical, conserved nucleotide in mitochondrial 21S rRNA
YGR123C	-	w	+	Msb2p Specific				PPT1	Nutrition - Phosphate	Protein serine/threonine phosphatase with similarity to human phosphatase PP5; present in both the nucleus and cytoplasm; expressed during logarithmic growth; computational analyses suggest roles in phosphate metabolism and rRNA processing
YBL091C	-	w	+	Msb2p Specific				MAP2	Protein Modification	Methionine aminopeptidase, catalyzes the cotranslational removal of N-terminal methionine from nascent polypeptides; function is partially redundant with that of Map1p
YPR129W	-	w	+	Msb2p Specific				LSM13	RNA Metabolism	Protein containing an Lsm domain, may bind RNA and have a role in RNA processing; overproduction suppresses a null mutation in CHC1, which encodes the heavy chain of clathrin
YLR212C	-	w	+	Msb2p Specific				TUB4	Spindle	Gamma-tubulin, involved in nucleating microtubules from both the cytoplasmic and nuclear faces of the spindle pole body
YER049W	-	w	+	Msb2p Specific				TPA1	Translation	Protein of unknown function; interacts with Sup45p (eRF1), Sup35p (eRF3) and Pab1p; has a role in translation termination efficiency, mRNA poly(A) tail length and mRNA stability
YHR115C	-	w	+	Msb2p Specific				DMA1	Protein Processing - Ub	Protein involved in ubiquitin ligation; plays a role in regulating spindle position and orientation; functionally redundant with Dma2p; orthologous to human RNF8 protein, also has sequence similarity to human Chfr.
YHR115C	-	w	+	Msb2p Specific				DMA1	Protein Processing - Ub	Protein involved in ubiquitin ligation; plays a role in regulating spindle position and orientation; functionally redundant with Dma2p; orthologous to human RNF8 protein, also has sequence similarity to human Chfr.
YFR022W	-	w	+	Msb2p Specific				ROG3	Protein Processing - Ub	Protein that binds to Rsp5p, which is a hect-type ubiquitin ligase, via its 2 PY motifs; has similarity to Rod1p; mutation suppresses the temperature sensitivity of an mck1 rim11 double mutant
YJL197W	-	w	+	Msb2p Specific				UBP12	Protein Processing - Ub	Ubiquitin carboxyl-terminal hydrolase, ubiquitin-specific protease present in the nucleus and cytoplasm that cleaves ubiquitin from ubiquitinated proteins
YDL190C	-	w	+	Msb2p Specific				UFD2	Protein Processing - Ub	Ubiquitin chain assembly factor (E4) that cooperates with a ubiquitin-activating enzyme (E1), a ubiquitin-conjugating enzyme (E2), and a ubiquitin protein ligase (E3) to conjugate ubiquitin to substrates; also functions as an E3
YHR131C	-	w	+	Msb2p Specific				YHR131C	Unknown	Putative protein of unknown function; green fluorescent protein (GFP)-fusion protein localizes to the cytoplasm
YPL014W	-	w	+	Msb2p Specific				YPL014W	Unknown	Putative protein of unknown function; green fluorescent protein (GFP)-fusion protein localizes to the cytoplasm and to the nucleus
YCR016W	-	w	+	Msb2p Specific				YCR016W	Unknown	Putative protein of unknown function; green fluorescent protein (GFP)-fusion protein localizes to the nucleolus and nucleus; YCR016W is not an essential gene
YCR030C	-	w	+	Msb2p Specific				SYP1	Polarity - Actin	Protein with a potential role in actin cytoskeletal organization; overexpression suppresses a pfy1 (profilin) null mutation
YKL164C	-	w	++	Msb2p Specific				PIR1	Cell Wall	O-glycosylated protein required for cell wall stability; attached to the cell wall via beta-1,3-glucan; mediates mitochondrial translocation of Apn1p; expression regulated by the cell integrity pathway and by Swi5p during the cell cycle
YKL038W	-	w	++	Msb2p Specific				RGT1	Transcription - Txn Factor	Glucose-responsive transcription factor that regulates expression of several glucose transporter (HXT) genes in response to glucose; binds to promoters and acts both as a transcriptional activator and repressor
YFL039C	-	+	w	Msb2p Specific				ACT1	Polarity - Actin	Actin, structural protein involved in cell polarization, endocytosis, and other cytoskeletal functions
YBR162C	-	+	w	Msb2p Specific				TOS1	Cell Wall	Covalently-bound cell wall protein of unknown function; identified as a cell cycle regulated SBF target gene; deletion mutants are highly resistant to treatment with beta-1,3-glucanase; has sequence similarity to YJL171C
YGL058W	-	+	w	Msb2p Specific				RAD6	Chromatin Remodeling	Ubiquitin-conjugating enzyme (E2), involved in postreplication repair (with Rad18p), sporulation, telomere silencing, and ubiquitin-mediated N-end rule protein degradation (with Ubr1p)
YDL046W	-	+	w	Msb2p Specific				NPC2	Nutrition - Fatty Acids	Functional homolog of human NPC2/He1, which is a cholesterol-binding protein whose deficiency causes Niemann-Pick type C2 disease involving retention of cholesterol in lysosomes
YEL068C	-	+	w	Msb2p Specific				YEL068C	Unknown	Dubious open reading frame unlikely to encode a functional protein, based on available experimental and comparative sequence data
YOL159C	-	+	w	Msb2p Specific				YOL159C	Unknown	Soluble protein of unknown function; deletion mutants are viable and have elevated levels of Ty1 retrotransposition and Ty1 cDNA
YOL159C	-	+	w	Msb2p Specific				YOL159C	Unknown	Soluble protein of unknown function; deletion mutants are viable and have elevated levels of Ty1 retrotransposition and Ty1 cDNA
YLR330W	-	++	w	Msb2p Specific				CHS5	Trafficking - Exosome	Component of the exomer complex, which also contains Csh6p, Bch1p, Bch2p, and Bud7p and is involved in export of selected proteins, such as chitin synthase Chs3p, from the Golgi to the plasma membrane
YBR092C	-	++	w	Msb2p Specific				PHO3	Nutrition - Phosphate	Constitutively expressed acid phosphatase similar to Pho5p; brought to the cell surface by transport vesicles; hydrolyzes thiamin phosphates in the periplasmic space, increasing cellular thiamin uptake; expression is repressed by thiamin
YDR398W	-	++	w	Msb2p Specific				UTP5	Translation - Ribosome	Nucleolar protein, component of the small subunit (SSU) processome containing the U3 snoRNA that is involved in processing of pre-18S rRNA
YMR049C	-	++	w	Msb2p Specific				ERB1	Translation - Ribosome	Protein required for maturation of the 25S and 5.8S ribosomal RNAs; constituent of 66S pre-ribosomal particles; homologous to mammalian Bop1
YIL015W	-	++	w	Msb2p Specific				BAR1	Mating	Aspartyl protease secreted into the periplasmic space of mating type a cells, helps cells find mating partners, cleaves and inactivates alpha factor allowing cells to recover from alpha-factor-induced cell cycle arrest
YDR348C	-	w	w	Msb2p Specific				ASN2	Nutrition - Amino Acids	Asparagine synthetase, isozyme of Asn1p; catalyzes the synthesis of L-asparagine from L-aspartate in the asparagine biosynthetic pathway
YOR303W	-	w	w	Msb2p Specific				CPA1	Nutrition - Amino Acids	Small subunit of carbamoyl phosphate synthetase, which catalyzes a step in the synthesis of citrulline, an arginine precursor; translationally regulated by an attenuator peptide encoded by YOR302W within the CPA1 mRNA 5'-leader
YER008C	-	w	w	Msb2p Specific				SEC3	Polarity - Exocytosis	Non-essential subunit of the exocyst complex (Sec3p, Sec5p, Sec6p, Sec8p, Sec10p, Sec15p, Exo70p, Exo84p) which mediates targeting of post-Golgi vesicles to sites of active exocytosis; Sec3p specifically is a spatial landmark for secretion
YER008C	-	w	w	Msb2p Specific				SEC3	Polarity - Exocytosis	Non-essential subunit of the exocyst complex (Sec3p, Sec5p, Sec6p, Sec8p, Sec10p, Sec15p, Exo70p, Exo84p) which mediates targeting of post-Golgi vesicles to sites of active exocytosis; Sec3p specifically is a spatial landmark for secretion
YPL049C	-	w	w	Msb2p Specific				DIG1	FG	Regulatory protein of unknown function, constitutively-expressed, involved in the regulation of mating-specific genes and the invasive growth pathway, required for MAP-kinase imposed repression, inhibits pheromone-responsive transcription
YJL145W	-	w	w	Msb2p Specific				SFH5	Nutrition - Inositol	Putative phosphatidylinositol transfer protein (PITP), exhibits phosphatidylinositol- but not phosphatidylcholine-transfer activity, localized to cytosol and microsomes, similar to Sec14p; may be PITP regulator rather than actual PITP
YHR184W	-	w	w	Msb2p Specific				SSP1	Meiosis	Protein involved in the control of meiotic nuclear division and coordination of meiosis with spore formation; transcription is induced midway through meiosis
YKR042W	-	w	w	Msb2p Specific				UTH1	Mitochondria	Mitochondrial outer membrane and cell wall localized SUN family member required for mitochondrial autophagy; involved in the oxidative stress response, life span during starvation, mitochondrial biogenesis, and cell death
YOL060C	-	w	w	Msb2p Specific				MAM3	Mitochondria	Protein required for normal mitochondrial morphology, has similarity to hemolysins
YIL164C	-	w	w	Msb2p Specific				NIT1	Nutrition - Nitrgoen	Nitrilase, member of the nitrilase branch of the nitrilase superfamily; in closely related species and other S. cerevisiae strain backgrounds YIL164C and adjacent ORF, YIL165C, likely constitute a single ORF encoding a nitrilase gene
YLR448W	-	w	w	Msb2p Specific				RPL6B	Translation - Ribosome	Protein component of the large (60S) ribosomal subunit, has similarity to Rpl6Ap and to rat L6 ribosomal protein; binds to 5.8S rRNA
YNL207W	-	w	w	Msb2p Specific				RIO2	Translation - Ribosome	Essential serine kinase involved in the processing of the 20S pre-rRNA into mature 18S rRNA; has similarity to Rio1p
YPL126W	-	w	w	Msb2p Specific				NAN1	Translation - Ribosome	U3 snoRNP protein, component of the small (ribosomal) subunit (SSU) processosome containing U3 snoRNA; required for the biogenesis of18S rRNA
YBL026W	-	w	w	Msb2p Specific				LSM2	RNA Metabolism	Lsm (Like Sm) protein; part of heteroheptameric complexes (Lsm2p-7p and either Lsm1p or 8p): cytoplasmic Lsm1p complex involved in mRNA decay; nuclear Lsm8p complex part of U6 snRNP and possibly involved in processing tRNA, snoRNA, and rRNA
YER035W	-	w	w	Msb2p Specific				EDC2	RNA Metabolism	RNA-binding protein, activates mRNA decapping directly by binding to the mRNA substrate and enhancing the activity of the decapping proteins Dcp1p and Dcp2p
YKR025W	-	w	w	Msb2p Specific				RPC37	Transcription - RNA Polymerase	RNA polymerase III subunit C37
YLR431C	-	w	w	Msb2p Specific				ATG23	Trafficking	Peripheral membrane protein required for the cytoplasm-to-vacuole targeting (Cvt) pathway; cycles between the pre-autophagosome (PAS) and non-PAS locations; forms a complex with Atg9p and Atg27p
YPL237W	-	w	w	Msb2p Specific				SUI3	Translation	Beta subunit of the translation initiation factor eIF2, involved in the identification of the start codon; proposed to be involved in mRNA binding
YML099C	-	w	w	Msb2p Specific				ARG81	Transcription - Txn Factor	Zinc-finger transcription factor of the Zn(2)-Cys(6) binuclear cluster domain type, involved in the regulation of arginine-responsive genes; acts with Arg80p and Arg82p
YCR087C-A	-	w	w	Msb2p Specific				LUG1	Unknown	Putative protein of unknown function; green fluorescent protein (GFP)-fusion protein localizes to the nucleolus; YCR087C-A is not an essential gene
YGR042W	-	w	w	Msb2p Specific				YGR042W	Unknown	Putative protein of unknown function; involved in maintenance of proper telomere length; green fluorescent protein (GFP)-fusion protein localizes to both the cytoplasm and the nucleus
YNL160W	--	++	w	Msb2p Specific				YGP1	Cell Wall	Cell wall-related secretory glycoprotein; induced by nutrient deprivation-associated growth arrest and upon entry into stationary phase; may be involved in adaptation prior to stationary phase entry; has similarity to Sps100p
YDR313C	+	-	-	Msb2p Specific				PIB1	Protein Processing - Ub	RING-type ubiquitin ligase of the endosomal and vacuolar membranes, binds phosphatidylinositol(3)-phosphate; contains a FYVE finger domain
YJR128W	+	-	-	Msb2p Specific				YJR128W	Unknown	Dubious open reading frame unlikely to encode a protein, based on available experimental and comparative sequence data; partially overlaps the verified ORF RSF2
YOR095C	+	w	-	Msb2p Specific				RKI1	Nutrition - Metabolism	Ribose-5-phosphate ketol-isomerase, catalyzes the interconversion of ribose 5-phosphate and ribulose 5-phosphate in the pentose phosphate pathway; participates in pyridoxine biosynthesis
YKR058W	+	w	-	Msb2p Specific				GLG1	Nutrition - Metabolism	Self-glucosylating initiator of glycogen synthesis, also glucosylates n-dodecyl-beta-D-maltoside; similar to mammalian glycogenin
YLR021W	+	w	-	Msb2p Specific				IRC25	Protein Processing	Component of a heterodimeric Poc4p-Irc25p chaperone involved in assembly of alpha subunits into the 20S proteasome; may regulate formation of proteasome isoforms with alternative subunits under different conditions
YIL043C	+	w	-	Msb2p Specific				CBR1	Respiration - Metals	Microsomal cytochrome b reductase, not essential for viability; also detected in mitochondria; mutation in conserved NADH binding domain of the human ortholog results in type I methemoglobinemia
YCL001W	+	w	-	Msb2p Specific				YCL001W	Trafficking	Protein involved in retention of membrane proteins, including Sec12p, in the ER; localized to Golgi; functions as a retrieval receptor in returning membrane proteins to the ER
YLR292C	+	w	-	Msb2p Specific				SEC72	Trafficking	Non-essential subunit of Sec63 complex (Sec63p, Sec62p, Sec66p and Sec72p); with Sec61 complex, Kar2p/BiP and Lhs1p forms a channel competent for SRP-dependent and post-translational SRP-independent protein targeting and import into the ER
YBL059C-A	+	w	-	Msb2p Specific				CMC2	Unknown	Putative protein of unknown function; contains twin Cx9C motifs that can form coiled coil-helix-coiled-coil helix fold; green fluorescent protein (GFP)-fusion protein localizes to the cytoplasm and nucleus
YOR338W	+	w	-	Msb2p Specific				YOR338W	Unknown	Putative protein of unknown function; YOR338W transcription is regulated by Azf1p and its transcript is a specific target of the G protein effector Scp160p; identified as being required for sporulation in a high-throughput mutant screen
YJL188C	+	-	w	Msb2p Specific				BUD19	Polarity - Actin	Dubious open reading frame, unlikely to encode a protein; not conserved in closely related Saccharomyces species; 88% of ORF overlaps the verified gene RPL39; diploid mutant displays a weak budding pattern phenotype in a systematic assay
YPL273W	+	-	w	Msb2p Specific				SAM4	Nutrition - Amino Acids	S-adenosylmethionine-homocysteine methyltransferase, functions along with Mht1p in the conversion of S-adenosylmethionine (AdoMet) to methionine to control the methionine/AdoMet ratio
YPR159W	+	-	w	Msb2p Specific				KRE6	Cell Wall	Protein required for beta-1,6 glucan biosynthesis; putative beta-glucan synthase; appears functionally redundant with Skn1p
YHR119W	+	-	w	Msb2p Specific				SET1	Chromatin Remodeling	Histone methyltransferase, subunit of the COMPASS (Set1C) complex which methylates histone H3 on lysine 4; required in transcriptional silencing near telomeres and at the silent mating type loci; contains a SET domain
YGR175C	+	-	w	Msb2p Specific				ERG1	Nutrition - Fatty Acids	Squalene epoxidase, catalyzes the epoxidation of squalene to 2,3-oxidosqualene; plays an essential role in the ergosterol-biosynthesis pathway and is the specific target of the antifungal drug terbinafine
YMR313C	+	-	w	Msb2p Specific				TGL3	Nutrition - Fatty Acids	Triacylglycerol lipase of the lipid particle, responsible for all the TAG lipase activity of the lipid particle; contains the consensus sequence motif GXSXG, which is found in lipolytic enzymes
YGR227W	+	-	w	Msb2p Specific				DIE2	Protein Modification - Glycosylation	Dolichyl-phosphoglucose-dependent alpha-1,2 glucosyltransferase of the ER, functions in the pathway that synthesizes the dolichol-linked oligosaccharide precursor for N-linked protein glycosylation, has a role in regulation of ITR1 and INO1
YDR315C	+	-	w	Msb2p Specific				IPK1	Nutrition - Inositol	Inositol 1,3,4,5,6-pentakisphosphate 2-kinase, nuclear protein required for synthesis of 1,2,3,4,5,6-hexakisphosphate (phytate), which is integral to cell function; has 2 motifs conserved in other fungi; ipk1 gle1 double mutant is inviable
YJR086W	+	-	w	Msb2p Specific				STE18	Mating	G protein gamma subunit, forms a dimer with Ste4p to activate the mating signaling pathway, forms a heterotrimer with Gpa1p and Ste4p to dampen signaling; C-terminus is palmitoylated and farnesylated, which are required for normal signaling
YDL214C	+	-	w	Msb2p Specific				PRR1	Mating	Serine/threonine protein kinase that inhibits pheromone induced signalling downstream of MAPK, possibly at the level of the Ste12p transcription factor
YOR316C	+	-	w	Msb2p Specific				COT1	Metal	Vacuolar transporter that mediates zinc transport into the vacuole; overexpression confers resistance to cobalt and rhodium
YGR244C	+	-	w	Msb2p Specific				LSC2	Mitchondria - TCA Cycle	Beta subunit of succinyl-CoA ligase, which is a mitochondrial enzyme of the TCA cycle that catalyzes the nucleotide-dependent conversion of succinyl-CoA to succinate
YOR017W	+	-	w	Msb2p Specific				PET127	Mitochondria	Protein with a role in 5'-end processing of mitochondrial RNAs, located in the mitochondrial membrane
YPL059W	+	-	w	Msb2p Specific				GRX5	Mitochondria - Stress	Hydroperoxide and superoxide-radical responsive glutathione-dependent oxidoreductase; mitochondrial matrix protein involved in the synthesis/assembly of iron-sulfur centers; monothiol glutaredoxin subfamily member along with Grx3p and Grx4p
YDR459C	+	-	w	Msb2p Specific				PFA5	Portein Modification	Palmitoyltransferase with autoacylation activity; likely functions in pathway(s) outside Ras; member of a family of putative palmitoyltransferases containing an Asp-His-His-Cys-cysteine rich (DHHC-CRD) domain
YER141W	+	-	w	Msb2p Specific				COX15	Respiration - Heme Biosynthesis	Protein required for the hydroxylation of heme O to form heme A, which is an essential prosthetic group for cytochrome c oxidase
YNL147W	+	-	w	Msb2p Specific				LSM7	RNA Metabolism	Lsm (Like Sm) protein; part of heteroheptameric complexes (Lsm2p-7p and either Lsm1p or 8p): cytoplasmic Lsm1p complex involved in mRNA decay; nuclear Lsm8p complex part of U6 snRNP and possibly involved in processing tRNA, snoRNA, and rRNA
YFR014C	+	-	w	Msb2p Specific				CMK1	Stress Response	Calmodulin-dependent protein kinase; may play a role in stress response, many CA++/calmodulan dependent phosphorylation substrates demonstrated in vitro, amino acid sequence similar to Cmk2p and mammalian Cam Kinase II
YPL223C	+	-	w	Msb2p Specific				GRE1	Stress Response	Hydrophilin of unknown function; stress induced (osmotic, ionic, oxidative, heat shock and heavy metals); regulated by the HOG pathway
YKL086W	+	-	w	Msb2p Specific				SRX1	Stress Response- Oxidative	Sulfiredoxin, contributes to oxidative stress resistance by reducing cysteine-sulfinic acid groups in the peroxiredoxins Tsa1p and Ahp1p that are formed upon exposure to oxidants; conserved in higher eukaryotes
YGR105W	+	-	w	Msb2p Specific				VMA21	Trafficking	Integral membrane protein that is required for vacuolar H+-ATPase (V-ATPase) function, although not an actual component of the V-ATPase complex; functions in the assembly of the V-ATPase; localized to the yeast endoplasmic reticulum
YOR028C	+	-	w	Msb2p Specific				CIN5	Transcription - Txn Factor	Basic leucine zipper transcriptional factor of the yAP-1 family that mediates pleiotropic drug resistance and salt tolerance; localizes constitutively to the nucleus
YDR281C	+	-	w	Msb2p Specific				PHM6	Unknown	Protein of unknown function, expression is regulated by phosphate levels
YDL162C	+	-	w	Msb2p Specific				YDL162C	Unknown	Dubious open reading frame unlikely to encode a protein, based on available experimental and comparative sequence data; partially overlaps ENT1/YDL161W, a verified gene involved in endocytosis and actin cortical patch assembly
YKR033C	+	-	w	Msb2p Specific				YKR033C	Unknown	Dubious open reading frame unlikely to encode a protein, based on available experimental and comparative sequence data; partially overlaps the verified gene DAL80
YDL172C	+	-	w	Msb2p Specific				YDL172C	Unknown	Dubious ORF unlikely to encode a protein, based on available experimental and comparative sequence data
YMR259C	+	-	w	Msb2p Specific				YMR259C	Unknown	Putative protein of unknown function; green fluorescent protein (GFP)-fusion protein localizes to the cytoplasm; YMR259C is not an essential gene
YMR034C	+	-	w	Msb2p Specific				YMR034C	Unknown	Putative transporter, member of the SLC10 carrier family; identified in a transposon mutagenesis screen as a gene involved in azole resistance; YMR034C is not an essential gene
YKL019W	+	-	w	Msb2p Specific				RAM2	Protein Modification - Ras	Alpha subunit of both the farnesyltransferase and type I geranylgeranyltransferase that catalyze prenylation of proteins containing a CAAX consensus motif; essential protein required for membrane localization of Ras proteins and a-factor
YCL008C	+	-	w	Msb2p Specific				STP22	Trafficking	Component of the ESCRT-I complex, which is involved in ubiquitin-dependent sorting of proteins into the endosome; homologous to the mouse and human Tsg101 tumor susceptibility gene; mutants exhibit a Class E Vps phenotype
YGR216C	+	--	w	Msb2p Specific				GPL1	Protein Modification - GPI	Membrane protein involved in the synthesis of N-acetylglucosaminyl phosphatidylinositol (GlcNAc-PI), the first intermediate in the synthesis of glycosylphosphatidylinositol (GPI) anchors; human and mouse GPI1p are functional homologs
YGR237C	+	--	w	Msb2p Specific				YGR237C	Unknown	Putative protein of unknown function; green fluorescent protein (GFP)-fusion protein localizes to the cytoplasm
YOR184W	+	w	w	Msb2p Specific				SER1	Nutrition - Amino Acids	3-phosphoserine aminotransferase, catalyzes the formation of phosphoserine from 3-phosphohydroxypyruvate, required for serine and glycine biosynthesis; regulated by the general control of amino acid biosynthesis mediated by Gcn4p
YPR060C	+	w	w	Msb2p Specific				ARO7	Nutrition - Amino Acids	Chorismate mutase, catalyzes the conversion of chorismate to prephenate to initiate the tyrosine/phenylalanine-specific branch of aromatic amino acid biosynthesis
YER119C	+	w	w	Msb2p Specific				AVT6	Nutrition - Amino Acids	Vacuolar amino acid transporter, exports aspartate and glutamate from the vacuole; member of a family of seven S. cerevisiae genes (AVT1-7) related to vesicular GABA-glycine transporters
YNL078W	+	w	w	Msb2p Specific				NIS1	Cell Cycle	Protein localized in the bud neck at G2/M phase; physically interacts with septins; possibly involved in a mitotic signaling network
YMR033W	+	w	w	Msb2p Specific				ARP9	Chromatin Remodeling	Component of both the SWI/SNF and RSC chromatin remodeling complexes; actin-related protein involved in transcriptional regulation
YNL097C	+	w	w	Msb2p Specific				PHO23	Chromatin Remodeling	Probable component of the Rpd3 histone deacetylase complex, involved in transcriptional regulation of PHO5; C-terminus has similarity to human candidate tumor suppressor p33(ING1) and its isoform ING3
YFR027W	+	w	w	Msb2p Specific				ECO1	DNA Replication	Acetyltransferase required for the establishment of sister chromatid cohesion during DNA replication and in response to double-strand breaks; also required for postreplicative double-strand break repair
YDR317W	+	w	w	Msb2p Specific				HIM1	DNA Replication	Protein of unknown function involved in DNA repair
YJL085W	+	w	w	Msb2p Specific				EXO70	Polarity - Exocytosis	Essential 70kDa subunit of the exocyst complex (Sec3p, Sec5p, Sec6p, Sec8p, Sec10p, Sec15p, Exo70p, and Exo84p), which has the essential function of mediating polarized targeting of secretory vesicles to active sites of exocytosis
YMR134W	+	w	w	Msb2p Specific				ERG29	Nutrition - Fatty Acids	Protein that binds to and regulates Erg25p; localized to the ER; null mutant is viable in a respiratory defective background; synthetic lethal with mmt1 and mmt2 mutations; highly conserved in ascomycetes
YNL119W	+	w	w	Msb2p Specific				NCS2	FG	Protein with a role in urmylation and in invasive and pseudohyphal growth; inhibits replication of Brome mosaic virus in S. cerevisiae, which is a model system for studying replication of positive-strand RNA viruses in their natural hosts
YHR101C	+	w	w	Msb2p Specific				BIG1	Protein Modification - ER	Integral membrane protein of the endoplasmic reticulum, required for normal content of cell wall beta-1,6-glucan
YDR434W	+	w	w	Msb2p Specific				GPI17	Protein Modification - GPI	Transmembrane protein subunit of the glycosylphosphatidylinositol transamidase complex that adds GPIs to newly synthesized proteins; human PIG-Sp homolog
YNL274C	+	w	w	Msb2p Specific				GOR1	Nutrition - Glyoxylate	Glyoxylate reductase; null mutation results in increased biomass after diauxic shift; the authentic, non-tagged protein is detected in highly purified mitochondria in high-throughput studies
YNL130C	+	w	w	Msb2p Specific				CPT1	Nutrition - Inositol	Cholinephosphotransferase, required for phosphatidylcholine biosynthesis and for inositol-dependent regulation of EPT1 transcription
YMR232W	+	w	w	Msb2p Specific				FUS2	Mating	Cytoplasmic protein localized to the shmoo tip; required for the alignment of parental nuclei before nuclear fusion during mating
YLR411W	+	w	w	Msb2p Specific				CTR3	Metal	High-affinity copper transporter of the plasma membrane, acts as a trimer; gene is disrupted by a Ty2 transposon insertion in many laboratory strains of S. cerevisiae
YIL003W	+	w	w	Msb2p Specific				CFD1	Metal	Highly conserved, iron-sulfur cluster binding protein localized in the cytoplasm; forms a complex with Nbp35p that is involved in iron-sulfur protein assembly in the cytosol
YJL071W	+	w	w	Msb2p Specific				ARG2	Mitochondria	Acetylglutamate synthase (glutamate N-acetyltransferase), mitochondrial enzyme that catalyzes the first step in the biosynthesis of the arginine precursor ornithine; forms a complex with Arg5,6p
YGL136C	+	w	w	Msb2p Specific				MRM2	Mitochondria	Mitochondrial 2' O-ribose methyltransferase, required for methylation of U(2791) in 21S rRNA; MRM2 deletion confers thermosensitive respiration and loss of mitochondrial DNA; has similarity to Spb1p and Trm7p, and to E. coli FtsJ/RrmJ
YOR147W	+	w	w	Msb2p Specific				MDM32	Mitochondria	Mitochondrial inner membrane protein with similarity to Mdm31p, required for normal mitochondrial morphology and inheritance; interacts genetically with MMM1, MDM10, MDM12, and MDM34
YIL042C	+	w	w	Msb2p Specific				PKP1	Mitochondria	Mitochondrial protein kinase involved in negative regulation of pyruvate dehydrogenase complex activity by phosphorylating the ser-133 residue of the Pda1p subunit; acts in concert with kinase Pkp2p and phosphatases Ptc5p and Ptc6p
YMR228W	+	w	w	Msb2p Specific				MTF1	Mitochondria	Mitochondrial RNA polymerase specificity factor with structural similarity to S-adenosylmethionine-dependent methyltransferases and functional similarity to bacterial sigma-factors, interacts with mitochondrial core polymerase Rpo41p
YGR183C	+	w	w	Msb2p Specific				QCR9	Mitochondria	Subunit 9 of the ubiquinol cytochrome-c reductase complex, which is a component of the mitochondrial inner membrane electron transport chain; required for electron transfer at the ubiquinol oxidase site of the complex
	+	w	w	Msb2p Specific				COX4	Mitochondria	Subunit IV of cytochrome c oxidase, which is the terminal member of the mitochondrial inner membrane electron transport chain; N-terminal 25 residues of precursor are cleaved during mitochondrial import; phosphorylated
YEL071W	+	w	w	Msb2p Specific				DID3	Mitochondria - Retrograde	D-lactate dehydrogenase, part of the retrograde regulon which consists of genes whose expression is stimulated by damage to mitochondria and reduced in cells grown with glutamate as the sole nitrogen source, located in the cytoplasm
YOL044W	+	w	w	Msb2p Specific				PEX15	Peroxisome	Phosphorylated tail-anchored type II integral peroxisomal membrane protein required for peroxisome biogenesis, cells lacking Pex15p mislocalize peroxisomal matrix proteins to cytosol, overexpression results in impaired peroxisome assembly
YDR144C	+	w	w	Msb2p Specific				MKC7	Protein Processing - Yapsin for Msb2	GPI-anchored aspartyl protease (yapsin) involved in protein processing; shares functions with Yap3p and Kex2p
YHR057C	+	w	w	Msb2p Specific				CPR2	Protein Modification	Peptidyl-prolyl cis-trans isomerase (cyclophilin), catalyzes the cis-trans isomerization of peptide bonds N-terminal to proline residues; has a potential role in the secretory pathway
YGR008C	+	w	w	Msb2p Specific				STF2	Respiration - ATP synthase	Protein involved in regulation of the mitochondrial F1F0-ATP synthase; Stf1p and Stf2p act as stabilizing factors that enhance inhibitory action of the Inh1p protein
YDR298C	+	w	w	Msb2p Specific				ATP5	Respiration - ATP synthase	Subunit 5 of the stator stalk of mitochondrial F1F0 ATP synthase, which is an evolutionarily conserved enzyme complex required for ATP synthesis; homologous to bovine subunit OSCP (oligomycin sensitivity-conferring protein); phosphorylated
YMR194W	+	w	w	Msb2p Specific				RPL36A	Translation - Ribosome	N-terminally acetylated protein component of the large (60S) ribosomal subunit, nearly identical to Rpl36Bp and has similarity to rat L36 ribosomal protein; binds to 5.8 S rRNA
YLR325C	+	w	w	Msb2p Specific				RPL38	Translation - Ribosome	Protein component of the large (60S) ribosomal subunit, has similarity to rat L38 ribosomal protein
YGL189C	+	w	w	Msb2p Specific				RPS26A	Translation - Ribosome	Protein component of the small (40S) ribosomal subunit; nearly identical to Rps26Bp and has similarity to rat S26 ribosomal protein
YJR014W	+	w	w	Msb2p Specific				TMA22	Translation - Ribosome	Protein of unknown function; associates with ribosomes and has a putative RNA binding domain; interacts with Tma20p; similar to human GRAP and human DRP1, which interacts with human Tma20p homolog MCT-1
YLR226W	+	w	w	Msb2p Specific				BUR2	Transcription - RNA Polymerase	Cyclin for the Sgv1p (Bur1p) protein kinase; Sgv1p and Bur2p comprise a CDK-cyclin complex involved in transcriptional regulation through its phosphorylation of the carboxy-terminal domain of the largest subunit of RNA polymerase II
YBR154C	+	w	w	Msb2p Specific				RPB5	Transcription - RNA Polymerase	RNA polymerase subunit ABC27, common to RNA polymerases I, II, and III; contacts DNA and affects transactivation
YFL017W-A	+	w	w	Msb2p Specific				SMX2	RNA Splicing	Core Sm protein Sm G; part of heteroheptameric complex (with Smb1p, Smd1p, Smd2p, Smd3p, Sme1p, and Smx3p) that is part of the spliceosomal U1, U2, U4, and U5 snRNPs; homolog of human Sm G
YLR394W	+	w	w	Msb2p Specific				CST9	Protein Modification - Sumolyation	SUMO E3 ligase; required for synaptonemal complex formation; localizes to synapsis initiation sites on meiotic chromosomes; potential Cdc28p substrate
YKL006C-A	+	w	w	Msb2p Specific				SFT1	Trafficking	Intra-Golgi v-SNARE, required for transport of proteins between an early and a later Golgi compartment
YGL145W	+	w	w	Msb2p Specific				TIP20	Trafficking	Peripheral membrane protein required for fusion of COPI vesicles with the ER, prohibits back-fusion of COPII vesicles with the ER, may act as a sensor for vesicles at the ER membrane; interacts with Sec20p
YNL275W	+	w	w	Msb2p Specific				BOR1	Transport	Boron efflux transporter of the plasma membrane; binds HCO3-, I-, Br-, NO3- and Cl-; has similarity to the characterized boron efflux transporter A. thaliana BOR1
YBL005W	+	w	w	Msb2p Specific				PDR3	Transport	Transcriptional activator of the pleiotropic drug resistance network, regulates expression of ATP-binding cassette (ABC) transporters through binding to cis-acting sites known as PDREs (PDR responsive elements)
YHL031C	+	w	w	Msb2p Specific				GOS1	Trafficking	v-SNARE protein involved in Golgi transport, homolog of the mammalian protein GOS-28/GS28
YKR079C	+	w	w	Msb2p Specific				TRZ1	tRNA Modification	tRNA 3'-end processing endonuclease tRNase Z; also localized to mitochondria and interacts genetically with Rex2 exonuclease; homolog of the human candidate prostate cancer susceptibility gene ELAC2
YGL243W	+	w	w	Msb2p Specific				TAD1	tRNA Modification	tRNA-specific adenosine deaminase, deaminates adenosine-37 to inosine in tRNA-Ala
YGR048W	+	w	w	Msb2p Specific				UFD1	Protein Processing - Ub	Protein that interacts with Cdc48p and Npl4p, involved in recognition of polyubiquitinated proteins and their presentation to the 26S proteasome for degradation; involved in transporting proteins from the ER to the cytosol
YML083C	+	w	w	Msb2p Specific				YML083C	Unknown	Putative protein of unknown function; strong increase in transcript abundance during anaerobic growth compared to aerobic growth; cells deleted for YML083C do not exhibit growth defects in anerobic or anaerobic conditions
YPL062W	+	w	w	Msb2p Specific				YPL062W	Unknown	Dubious open reading frame unlikely to encode a protein, based on available experimental and comparative sequence data; YPL062W is not an essential gene; homozygous diploid mutant shows a decrease in glycogen accumulation
YGR164W	+	w	w	Msb2p Specific				YGR164W	Unknown	Dubious open reading frame unlikely to encode a functional protein, based on available experimental and comparative sequence data
YNL171C	+	w	w	Msb2p Specific				YNL171C	Unknown	Dubious open reading frame unlikely to encode a functional protein, based on available experimental and comparative sequence data
YOR015W	+	w	w	Msb2p Specific				YOR015W	Unknown	Dubious open reading frame unlikely to encode a functional protein, based on available experimental and comparative sequence data
YLR282C	+	w	w	Msb2p Specific				YLR282C	Unknown	Dubious open reading frame unlikely to encode a functional protein, based on available experimental and comparative sequence data; deletion mutation confers an increase in Ty1 transposition
YLR124W	+	w	w	Msb2p Specific				YLR124W	Unknown	Dubious open reading frame unlikely to encode a protein, based on available experimental and comparative sequence data
YPL080C	+	w	w	Msb2p Specific				YPL080C	Unknown	Dubious open reading frame unlikely to encode a protein, based on available experimental and comparative sequence data
YCR049C	+	w	w	Msb2p Specific				YCR049C	Unknown	Dubious open reading frame unlikely to encode a protein, based on available experimental and comparative sequence data
YBR027C	+	w	w	Msb2p Specific				YBR027C	Unknown	Dubious open reading frame unlikely to encode a protein, based on available experimental and comparative sequence data
YCR038W-A	+	w	w	Msb2p Specific				YCR038W-A	Unknown	Dubious open reading frame unlikely to encode a protein, based on available experimental and comparative sequence data; completely overlaps the verified gene BUD5/YCR038C; identified by homology with hemiascomycetous yeast species
YNL120C	+	w	w	Msb2p Specific				YNL120C	Unknown	Dubious open reading frame unlikely to encode a protein, based on available experimental and comparative sequence data; deletion enhances replication of Brome mosaic virus in S. cerevisiae, but likely due to effects on the overlapping gene
YGR039W	+	w	w	Msb2p Specific				YGR039W	Unknown	Dubious open reading frame unlikely to encode a protein, based on available experimental and comparative sequence data; partially overlaps the Autonomously Replicating Sequence ARS722
YPR099C	+	w	w	Msb2p Specific				YPR099C	Unknown	Dubious open reading frame unlikely to encode a protein, based on available experimental and comparative sequence data; partially overlaps the verified gene MRPL51/YPR100W
YOR135C	+	w	w	Msb2p Specific				IRC14	Unknown	Dubious open reading frame unlikely to encode a protein, based on available experimental and comparative sequence data; partially overlaps the verified gene YOR136W; null mutant displays increased levels of spontaneous Rad52 foci
YPR012W	+	w	w	Msb2p Specific				YPR012W	Unknown	Dubious open reading frame unlikely to encode a protein, based on available experimental and comparative sequence data; YPR012W is not an essential gene
YLR252W	+	w	w	Msb2p Specific				YLR252W	Unknown	Dubious open reading frame unlikely to encode a protein, based on experimental and comparative sequence data; partially overlaps the verified gene SYM1, a mitochondrial protein involved in ethanol metabolism
YOL106W	+	w	w	Msb2p Specific				YOL106W	Unknown	Dubious open reading frame, unlikely to encode a functional protein; based on available experimental and comparative sequence data
YJL199C	+	w	w	Msb2p Specific				MBB1	Unknown	Dubious open reading frame, unlikely to encode a protein; not conserved in closely related Saccharomyces species; protein detected in large-scale protein-protein interaction studies
YDR521W	+	w	w	Msb2p Specific				YDR521W	Unknown	Dubious ORF that overlaps YDR520C; mutant increases expression of PIS1 and RPL3 in glycerol
YEL008C-A	+	w	w	Msb2p Specific				YEL008C-A	Unknown	Identified by gene-trapping, microarray-based expression analysis, and genome-wide homology searching
YOR164C	+	w	w	Msb2p Specific				GET4	Unknown	Protein of unknown function; highly conserved across species and homologous to human gene C7orf20; interacts with Mdy2p
YFR057W	+	w	w	Msb2p Specific				YFR057W	Unknown	Putative protein of unknown function
YOL073C	+	w	w	Msb2p Specific				YOL073C	Unknown	Putative protein of unknown function
YMR242W-A	+	w	w	Msb2p Specific				YMR242W	Unknown	Putative protein of unknown function
YGL258W-A	+	w	w	Msb2p Specific				YGL258W-A	Unknown	Putative protein of unknown function
YNL260C	+	w	w	Msb2p Specific				YNL260C	Unknown	Putative protein of unknown function with similarity to a human protein overexpressed in oral cancers; essential gene with defects in anaerobic and filamentous growth; localizes to the nucleus and cytoplasm
YGR111W	+	w	w	Msb2p Specific				YGR111W	Unknown	Putative protein of unknown function; green fluorescent protein (GFP)-fusion protein localizes to both the cytoplasm and the nucleus
YGR117C	+	w	w	Msb2p Specific				YGR117C	Unknown	Putative protein of unknown function; green fluorescent protein (GFP)-fusion protein localizes to the cytoplasm
YBR090C	+	w	w	Msb2p Specific				YBR090C	Unknown	Putative protein of unknown function; green fluorescent protein (GFP)-fusion protein localizes to the cytoplasm and nucleus
YOR342C	+	w	w	Msb2p Specific				YOR342C	Unknown	Putative protein of unknown function; green fluorescent protein (GFP)-fusion protein localizes to the cytoplasm and the nucleus
YLR040C	+	w	w	Msb2p Specific				YLR004C	Unknown	Putative protein of unknown function; localizes to the cell wall; predicted to be a GPI-attached protein; upregulated by Mcm1p-Alpha1p transcription factor; partially overlaps the dubious ORF YLR041W; YLR040C is not essential
YOL162W	+	w	w	Msb2p Specific				YOL162W	Unknown	Putative protein of unknown function; member of the Dal5p subfamily of the major facilitator family
YFL012W	+	w	w	Msb2p Specific				YFL012W	Unknown	Putative protein of unknown function; transcribed during sporulation; null mutant exhibits increased resistance to rapamycin
YMR085W	+	w	w	Msb2p Specific				YMR085W	Unknown	Putative protein of unknown function; YMR085W and adjacent ORF YMR084W are merged in related strains
YOR338W	+	w	w	Msb2p Specific				YOR338W	Unknown	Putative protein of unknown function; YOR338W transcription is regulated by Azf1p and its transcript is a specific target of the G protein effector Scp160p; identified as being required for sporulation in a high-throughput mutant screen
YOR192C-A	+	w	w	Msb2p Specific				YOR192C-A	Unknown	Retrotransposon TYA Gag gene co-transcribed with TYB Pol; translated as TYA or TYA-TYB polyprotein; Gag is a nucleocapsid protein that is the structural constituent of virus-like particles (VLPs); similar to retroviral Gag
YJR102C	+	w	w	Msb2p Specific				VPS25	Trafficking	Component of the ESCRT-II complex, which is involved in ubiquitin-dependent sorting of proteins into the endosome
YGR122W	++	--	-	Msb2p Specific				YGR122W	Unknown	Probable ortholog of A. nidulans PalC, which is involved in pH regulation and binds to the ESCRT-III complex; null mutant does not properly process Rim101p and has decreased resistance to rapamycin; GFP-fusion protein is cytoplasmic
YJR106W	++	--	-	Msb2p Specific				ECM27	Unknown	Non-essential protein of unknown function
YNL284C	++	-	w	Msb2p Specific				MRP110	Mitochondria	Mitochondrial ribosomal protein of the large subunit; appears as two protein spots (YmL10 and YmL18) on two-dimensional SDS gels
YMR302C	++	w	w	Msb2p Specific				YME2	Mitochondria	Integral inner mitochondrial membrane protein with a role in maintaining mitochondrial nucleoid structure and number; mutants exhibit an increased rate of mitochondrial DNA escape; shows some sequence similarity to exonucleases
YBR212W	++	w	w	Msb2p Specific				NGR1	Mitochondria	RNA binding protein that negatively regulates growth rate; interacts with the 3' UTR of the mitochondrial porin (POR1) mRNA and enhances its degradation; overexpression impairs mitochondrial function; expressed in stationary phase
YPL213W	++	w	w	Msb2p Specific				LEA1	RNA Metabolism	Component of U2 snRNP; disruption causes reduced U2 snRNP levels; physically interacts with Msl1p; invovled in telomere maintenance; putative homolog of human U2A' snRNP protein
